# Supplementary material for: Algorithmic Annotation of Functional Roles for Components of 3,044 Human Molecular Pathways
Source: Front Genet. 2021 Feb 9;12:617059. doi: 10.3389/fgene.2021.617059 (PMC7900570; doi:10.3389/fgene.2021.617059)
Supplement: Supplementary file 1 [file Data_Sheet_1.zip › to_publish/Biocarta/biocarta__U_00DF_arrestins_in_gpcr_desensitization_Main_Pathway.xlsx]

## Sheet: genes
ADRA1B	1
ADRB2	1
GRK2	1
AGT	1
AGTR2	1
AP2A1	1
AP2M1	1
ARRB1	1
CCL11	1
CCL4	1
CCR3	1
CCR5	1
CHRM1	1
CXCL12	1
CXCR4	1
DNM1	1
EDN1	1
F2	1
FPR1	1
GNAS	1
GNB1	1
GNGT1	1
HTR2C	1
P2RY2	1
PPARA	1
PTGER1	1

## Sheet: edges
ADRA1B	ADRA1B	activation
AGT/AP2A1/AP2M1/ARRB1/CCL11/CCL4/CXCL12/EDN1/F2	AP2A1/AP2M1/ARRB1	activation
ADRBK1	ADRA1B	activation
AGT/AP2A1/AP2M1/ARRB1/CCL11/CCL4/CXCL12/EDN1/F2	ADRA1B	activation
ADRA1B	GNAS	activation
ADRA1B	GNB1/GNGT1	activation
ARRB1	GNB1/GNGT1	activation
AGT/AP2A1/AP2M1/ARRB1/CCL11/CCL4/CXCL12/EDN1/F2	GNAS	activation
ADRA1B	AGT/AP2A1/AP2M1/ARRB1/CCL11/CCL4/CXCL12/EDN1/F2	activation
ARRB1	AGT/AP2A1/AP2M1/ARRB1/CCL11/CCL4/CXCL12/EDN1/F2	activation
DNM1	AGT/AP2A1/AP2M1/ARRB1/CCL11/CCL4/CXCL12/EDN1/F2	activation
PPARA	AGT/AP2A1/AP2M1/ARRB1/CCL11/CCL4/CXCL12/EDN1/F2	activation
AGT/AP2A1/AP2M1/ARRB1/CCL11/CCL4/CXCL12/EDN1/F2	AGT/AP2A1/AP2M1/ARRB1/CCL11/CCL4/CXCL12/EDN1/F2	activation

## Sheet: nodes
ADRA1B		ADRA1B	ADRB2	AGT	AGTR2	CCL11	CCL4	CCR3	CCR5	CHRM1	CXCL12	CXCR4	EDN1	F2	FPR1	GNB1	GNGT1	HTR2C	P2RY2	PTGER1	GNAS
ADRBK1		GRK2
AGT/AP2A1/AP2M1/ARRB1/CCL11/CCL4/CXCL12/EDN1/F2		AGT	ARRB1	CCL11	CCL4	CXCL12	EDN1	F2	AP2A1	AP2M1
AP2A1/AP2M1/ARRB1		AP2A1	AP2M1	ARRB1
ARRB1		ARRB1
DNM1		DNM1
GNAS		GNAS
GNB1/GNGT1		GNB1	GNGT1
PPARA		PPARA
