# Supplementary material for: Algorithmic Annotation of Functional Roles for Components of 3,044 Human Molecular Pathways
Source: Front Genet. 2021 Feb 9;12:617059. doi: 10.3389/fgene.2021.617059 (PMC7900570; doi:10.3389/fgene.2021.617059)
Supplement: Supplementary file 1 [file Data_Sheet_1.zip › to_publish/Biocarta/biocarta_acetylation_and_deacetylation_of_rela_in_nucleus_Main_Pathway.xlsx]

## Sheet: genes
CREBBP	1
EP300	1
HDAC3	1
NFKBIA	1
RELA	1

## Sheet: edges
RELA	NFKBIA	activation
RELA	CREBBP/EP300/RELA	activation
CREBBP/EP300/RELA	RELA	activation
HDAC3	RELA	activation

## Sheet: nodes
CREBBP/EP300/RELA		CREBBP	EP300	RELA
HDAC3		HDAC3
NFKBIA		NFKBIA
RELA		RELA
