# Supplementary material for: Algorithmic Annotation of Functional Roles for Components of 3,044 Human Molecular Pathways
Source: Front Genet. 2021 Feb 9;12:617059. doi: 10.3389/fgene.2021.617059 (PMC7900570; doi:10.3389/fgene.2021.617059)
Supplement: Supplementary file 1 [file Data_Sheet_1.zip › to_publish/Biocarta/biocarta_actions_of_nitric_oxide_in_the_heart_Main_Pathway.xlsx]

## Sheet: genes
AKT1	1
BDKRB2	-1
CAMK2B	1
CAV1	1
CHRM1	1
CHRNA1	1
FLT1	1
FLT4	1
GNAQ	1
GNB1	1
GNGT1	1
GUCY1A2	0
GUCY1A3	0
GUCY1B2	0
GUCY1B3	0
GUCY2C	0
GUCY2D	0
GUCY2F	0
HSP90AA1	1
KDR	1
KNG1	-1
NOS3	1
PDPK1	1
PIK3CA	1
PIK3R1	1
PLCG1	1
PLN	1
PRKACB	1
PRKACG	1
PRKAR1A	1
PRKAR1B	1
PRKAR2A	1
PRKAR2B	1
PRKG1	-1
PRKG2	-1
RYR2	1
TNNI1	1
VEGFA	1

## Sheet: edges
BDKRB2/KNG1	NOS3/PLN	inhibition
PRKG1/PRKG2	NOS3/PLN	inhibition
HSP90AA1	NOS3/PLN	activation
AKT1	NOS3/PLN	activation
CAMK2B	NOS3/PLN	activation
GUCYs	PRKG1/PRKG2	unknown
CAV1/NOS3	NOS3/PLN	activation
FLT1/FLT4/KDR/VEGFA	PIK3CA/PIK3R1	activation
PIK3CA/PIK3R1	PDPK1	activation
PDPK1	AKT1	activation
CHRM1/CHRNA1/GNAQ/GNB1/GNGT1	PLCG1	activation
PRKAs	CAMK2B	activation
PRKG1/PRKG2	CAMK2B	inhibition
PLCG1	CAMK2B	activation
RYR2	CAMK2B	activation
PRKG1/PRKG2	TNNI1	inhibition

## Sheet: nodes
AKT1		AKT1
BDKRB2/KNG1		BDKRB2	KNG1
CAMK2B		CAMK2B
CAV1/NOS3		CAV1	NOS3
CHRM1/CHRNA1/GNAQ/GNB1/GNGT1		CHRM1	CHRNA1	GNAQ	GNB1	GNGT1
FLT1/FLT4/KDR/VEGFA		FLT1	FLT4	KDR	VEGFA
GUCYs		GUCY1A2	GUCY1A3	GUCY1B2	GUCY1B3	GUCY2C	GUCY2D	GUCY2F
HSP90AA1		HSP90AA1
NOS3/PLN		NOS3	PLN
PDPK1		PDPK1
PIK3CA/PIK3R1		PIK3CA	PIK3R1
PLCG1		PLCG1
PRKAs		PRKACB	PRKACG	PRKAR1A	PRKAR1B	PRKAR2A	PRKAR2B
PRKG1/PRKG2		PRKG1	PRKG2
RYR2		RYR2
TNNI1		TNNI1
