# Supplementary material for: Algorithmic Annotation of Functional Roles for Components of 3,044 Human Molecular Pathways
Source: Front Genet. 2021 Feb 9;12:617059. doi: 10.3389/fgene.2021.617059 (PMC7900570; doi:10.3389/fgene.2021.617059)
Supplement: Supplementary file 1 [file Data_Sheet_1.zip › to_publish/Biocarta/biocarta_activation_of_camp_dependent_protein_kinase_pka_Main_Pathway.xlsx]

## Sheet: genes
ADCY1	1
ADRA1B	1
ADRB2	1
AGT	1
AGTR2	1
CCL11	1
CCL4	1
CCR3	1
CCR5	1
CHRM1	1
CXCL12	1
CXCR4	1
EDN1	1
F2	1
FPR1	1
GNAS	1
GNB1	1
GNGT1	1
HTR2C	1
P2RY2	1
PRKACB	1
PRKACG	1
PRKAR1A	1
PRKAR1B	1
PRKAR2A	1
PRKAR2B	1
PTGER1	1

## Sheet: edges
AGT/CCL11/CCL4/CXCL12/EDN1/F2	ADRA1B	activation
ADRA1B	ADRA1B	activation
ADCY1	PRKAs	activation
GNAS	ADCY1	activation
AGT/CCL11/CCL4/CXCL12/EDN1/F2	GNAS	activation
ADRA1B	GNAS	activation

## Sheet: nodes
ADCY1		ADCY1
ADRA1B		ADRA1B	ADRB2	AGT	AGTR2	CCL11	CCL4	CCR3	CCR5	CHRM1	CXCL12	CXCR4	EDN1	F2	FPR1	GNB1	GNGT1	HTR2C	P2RY2	PTGER1	GNAS
AGT/CCL11/CCL4/CXCL12/EDN1/F2		AGT	CCL11	CCL4	CXCL12	EDN1	F2
GNAS		GNAS
PRKAs		PRKACB	PRKACG	PRKAR1A	PRKAR1B	PRKAR2A	PRKAR2B
