# Supplementary material for: Algorithmic Annotation of Functional Roles for Components of 3,044 Human Molecular Pathways
Source: Front Genet. 2021 Feb 9;12:617059. doi: 10.3389/fgene.2021.617059 (PMC7900570; doi:10.3389/fgene.2021.617059)
Supplement: Supplementary file 1 [file Data_Sheet_1.zip › to_publish/Biocarta/biocarta_activation_of_csk_by_camp_dependent_protein_kinase_inhibits_signaling_through_the_t_cell_receptor_Main_Pathway.xlsx]

## Sheet: genes
ADCY1	1
ADRA1B	1
ADRB2	1
AGT	1
AGTR2	1
CCL11	1
CCL4	1
CCR3	1
CCR5	1
CD247	-1
CD3D	-1
CD3E	-1
CD3G	-1
CD4	-1
CHRM1	1
CREBBP	1
CSK	1
CXCL12	1
CXCR4	1
EDN1	1
F2	1
FPR1	1
GNAS	1
GNB1	1
GNGT1	1
HLA-DRA	-1
HLA-DRB1	-1
HTR2C	1
LCK	-1
P2RY2	1
PRKACB	1
PRKACG	1
PRKAR1A	1
PRKAR1B	1
PRKAR2A	1
PRKAR2B	1
PTGER1	1
PTPRC	-1
TRA	-1
TRB	-1
ZAP70	-1

## Sheet: edges
CD247/CD3D/CD3E/CD3G/CD4/HLA-DRA/HLA-DRB1/LCK/TRA/TRB	CD247/CD3D/CD3E/CD3G/CD4/HLA-DRA/HLA-DRB1/LCK/TRA/TRB	activation
CD4	CD247/CD3D/CD3E/CD3G/CD4/HLA-DRA/HLA-DRB1/LCK/TRA/TRB	activation
PTPRC	CD247/CD3D/CD3E/CD3G/CD4/HLA-DRA/HLA-DRB1/LCK/TRA/TRB	activation
ADRA1B	GNAS	activation
AGT/CCL11/CCL4/CXCL12/EDN1/F2	GNAS	activation
LCK	CD247/CD3D/CD3E/CD3G/CD4/HLA-DRA/HLA-DRB1/LCK/TRA/TRB	activation
HLA-DRA/HLA-DRB1	CD247/CD3D/CD3E/CD3G/CD4/HLA-DRA/HLA-DRB1/LCK/TRA/TRB	activation
ADCY1	PRKAs	activation
PRKAs	CSK	activation
CREBBP	CSK	activation
CD247/CD3D/CD3E/CD3G/CD4/HLA-DRA/HLA-DRB1/LCK/TRA/TRB	ZAP70	activation
CSK	LCK	inhibition
AGT/CCL11/CCL4/CXCL12/EDN1/F2	ADRA1B	activation
ADRA1B	ADRA1B	activation
GNAS	ADCY1	activation

## Sheet: nodes
ADCY1		ADCY1
ADRA1B		ADRA1B	ADRB2	AGT	AGTR2	CCL11	CCL4	CCR3	CCR5	CHRM1	CXCL12	CXCR4	EDN1	F2	FPR1	GNB1	GNGT1	HTR2C	P2RY2	PTGER1	GNAS
AGT/CCL11/CCL4/CXCL12/EDN1/F2		AGT	CCL11	CCL4	CXCL12	EDN1	F2
CD247/CD3D/CD3E/CD3G/CD4/HLA-DRA/HLA-DRB1/LCK/TRA/TRB		CD247	CD3D	CD3E	CD3G	CD4	HLA-DRA	HLA-DRB1	LCK	TRA	TRB
CD4		CD4
CREBBP		CREBBP
CSK		CSK
GNAS		GNAS
HLA-DRA/HLA-DRB1		HLA-DRA	HLA-DRB1
LCK		LCK
PRKAs		PRKACB	PRKACG	PRKAR1A	PRKAR1B	PRKAR2A	PRKAR2B
PTPRC		PTPRC
ZAP70		ZAP70
