# Supplementary material for: Algorithmic Annotation of Functional Roles for Components of 3,044 Human Molecular Pathways
Source: Front Genet. 2021 Feb 9;12:617059. doi: 10.3389/fgene.2021.617059 (PMC7900570; doi:10.3389/fgene.2021.617059)
Supplement: Supplementary file 1 [file Data_Sheet_1.zip › to_publish/Biocarta/biocarta_activation_of_pkc_through_g_protein_coupled_receptors_Main_Pathway.xlsx]

## Sheet: genes
AGT	1
CCL11	1
CCL4	1
CXCL12	1
EDN1	1
F2	1
GNAQ	1
PLCB1	1
PPP1R14A	1
PRKCA	1
PRKCB	1

## Sheet: edges
PLCB1	PRKCA/PRKCB	activation
PPP1R14A	Pathway:secretion	activation
AGT/CCL11/CCL4/CXCL12/EDN1/F2/GNAQ	PLCB1	activation
PRKCA/PRKCB	PPP1R14A	activation

## Sheet: nodes
AGT/CCL11/CCL4/CXCL12/EDN1/F2/GNAQ		AGT	CCL11	CCL4	CXCL12	EDN1	F2	GNAQ
PLCB1		PLCB1
PPP1R14A		PPP1R14A
PRKCA/PRKCB		PRKCA	PRKCB
Pathway:secretion		Pathway:secretion
