# Supplementary material for: Algorithmic Annotation of Functional Roles for Components of 3,044 Human Molecular Pathways
Source: Front Genet. 2021 Feb 9;12:617059. doi: 10.3389/fgene.2021.617059 (PMC7900570; doi:10.3389/fgene.2021.617059)
Supplement: Supplementary file 1 [file Data_Sheet_1.zip › to_publish/Biocarta/biocarta_activation_of_pkc_through_g_protein_coupled_receptors_Pathway_(secretion).xlsx]

## Sheet: genes
PLCB1	1
PPP1R14A	1
PRKCA	1
PRKCB	1

## Sheet: edges
PRKCA/PRKCB	PPP1R14A	activation
PLCB1	PRKCA/PRKCB	activation
PPP1R14A	Pathway:secretion	activation

## Sheet: nodes
PLCB1		PLCB1
PPP1R14A		PPP1R14A
PRKCA/PRKCB		PRKCA	PRKCB
Pathway:secretion		Pathway:secretion
