# Supplementary material for: Algorithmic Annotation of Functional Roles for Components of 3,044 Human Molecular Pathways
Source: Front Genet. 2021 Feb 9;12:617059. doi: 10.3389/fgene.2021.617059 (PMC7900570; doi:10.3389/fgene.2021.617059)
Supplement: Supplementary file 1 [file Data_Sheet_1.zip › to_publish/Biocarta/biocarta_adp_ribosylation_factor_Main_Pathway.xlsx]

## Sheet: genes
ARAP1	1
ARAP2	1
ARF1	1
ARFGAP1	1
ARFGAP3	1
ARFGEF1	1
ARFGEF2	1
ARHGAP1	1
ARHGAP4	1
ARHGAP5	1
ARHGAP6	1
ASAP1	1
ASAP2	1
CHN1	1
CLTA	1
CLTB	1
COPA	1
CYTH1	1
CYTH2	1
CYTH3	1
CYTH4	1
GBF1	1
GPLD1	1
KDELR1	1
KDELR2	1
KDELR3	1
NCF2	1
RALBP1	1

## Sheet: edges
ARF1/CLTA/CLTB/COPA/KDELR1/KDELR2/KDELR3	CLTA/CLTB/COPA	activation
ARFGEF1/ARFGEF2/CYTH1/CYTH2/CYTH3/CYTH4/GBF1	ARF1/CLTA/CLTB/COPA/KDELR1/KDELR2/KDELR3	activation
ARAP1	ARF1/CLTA/CLTB/COPA/KDELR1/KDELR2/KDELR3	activation
CLTA/CLTB/COPA	ARF1/CLTA/CLTB/COPA/KDELR1/KDELR2/KDELR3	activation
ARF1/CLTA/CLTB/COPA/KDELR1/KDELR2/KDELR3	GPLD1	activation
GPLD1	ARF1/CLTA/CLTB/COPA/KDELR1/KDELR2/KDELR3	activation
ARF1/CLTA/CLTB/COPA/KDELR1/KDELR2/KDELR3	ARF1/CLTA/CLTB/COPA/KDELR1/KDELR2/KDELR3	activation
KDELR1/KDELR2/KDELR3	ARF1/CLTA/CLTB/COPA/KDELR1/KDELR2/KDELR3	activation
ARF1/CLTA/CLTB/COPA/KDELR1/KDELR2/KDELR3	KDELR1/KDELR2/KDELR3	activation

## Sheet: nodes
ARAP1		ARAP1	ARAP2	ARFGAP1	ARFGAP3	ARHGAP1	ARHGAP4	ARHGAP5	ARHGAP6	ASAP1	ASAP2	CHN1	NCF2	RALBP1
ARF1/CLTA/CLTB/COPA/KDELR1/KDELR2/KDELR3		ARF1	CLTA	CLTB	COPA	KDELR1	KDELR2	KDELR3
ARFGEF1/ARFGEF2/CYTH1/CYTH2/CYTH3/CYTH4/GBF1		ARFGEF1	ARFGEF2	CYTH1	CYTH2	CYTH3	CYTH4	GBF1
CLTA/CLTB/COPA		CLTA	CLTB	COPA
GPLD1		GPLD1
KDELR1/KDELR2/KDELR3		KDELR1	KDELR2	KDELR3
