# Supplementary material for: Algorithmic Annotation of Functional Roles for Components of 3,044 Human Molecular Pathways
Source: Front Genet. 2021 Feb 9;12:617059. doi: 10.3389/fgene.2021.617059 (PMC7900570; doi:10.3389/fgene.2021.617059)
Supplement: Supplementary file 1 [file Data_Sheet_1.zip › to_publish/Biocarta/biocarta_agrin_in_postsynaptic_differentiation_Main_Pathway.xlsx]

## Sheet: genes
ACTA1	1
AGRN	1
ARHGEF6	1
ARHGEF7	1
CDC42	1
CTTN	1
DAG1	1
DMD	1
DVL1	1
EGFR	1
GIT2	1
ITGA1	1
ITGB1	1
JUN	1
LAMA1	1
LAMA2	1
LAMA3	1
LAMA4	1
LAMA5	1
LAMB1	1
LAMB2	1
LAMB3	1
LAMC1	1
LAMC2	1
LAMC3	1
MAPK1	1
MAPK3	1
MAPK8	1
MUSK	1
NRG1	1
NRG2	1
NRG3	1
PAK1	1
PAK2	1
PAK3	1
PAK4	1
PAK6	1
PAK5	1
PTK2	1
PXN	1
RAC1	1
SP1	1
SRC	1

## Sheet: edges
DVL1/MUSK/PAK1/PAK2/PAK3/PAK4/PAK6/PAK7	RAC1	activation
ACTA1	RAC1	activation
MAPK8	SP1	activation
MAPK1/MAPK3	SP1	activation
RAC1	DVL1/MUSK/PAK1/PAK2/PAK3/PAK4/PAK6/PAK7	activation
CDC42	DVL1/MUSK/PAK1/PAK2/PAK3/PAK4/PAK6/PAK7	activation
MAPK8	JUN	activation
CTTN	ACTA1	activation
MAPK1/MAPK3	JUN	activation
DVL1/MUSK/PAK1/PAK2/PAK3/PAK4/PAK6/PAK7	CDC42	activation
ACTA1	CDC42	activation
RAC1	MAPK8	activation
RAC1	CTTN	activation
EGFR/NRG1/NRG2/NRG3	MAPK1/MAPK3	activation
ACTA1	CTTN	activation
CDC42	MAPK8	activation
CDC42	CTTN	activation
MAPK1/MAPK3	MAPK1/MAPK3	activation

## Sheet: nodes
ACTA1		ACTA1	AGRN	ARHGEF6	ARHGEF7	DAG1	DMD	GIT2	ITGA1	ITGB1	LAMA1	LAMA2	LAMA3	LAMA4	LAMA5	LAMB1	LAMB2	LAMB3	LAMC1	LAMC2	LAMC3	PAK1	PAK2	PAK3	PAK4	PAK6	PAK5	PTK2	PXN	SRC
CDC42		CDC42
CTTN		CTTN
DVL1/MUSK/PAK1/PAK2/PAK3/PAK4/PAK6/PAK7		DVL1	MUSK	PAK1	PAK2	PAK3	PAK4	PAK6	PAK5
EGFR/NRG1/NRG2/NRG3		EGFR	NRG1	NRG2	NRG3
JUN		JUN
MAPK1/MAPK3		MAPK1	MAPK3
MAPK8		MAPK8
RAC1		RAC1
SP1		SP1
