# Supplementary material for: Algorithmic Annotation of Functional Roles for Components of 3,044 Human Molecular Pathways
Source: Front Genet. 2021 Feb 9;12:617059. doi: 10.3389/fgene.2021.617059 (PMC7900570; doi:10.3389/fgene.2021.617059)
Supplement: Supplementary file 1 [file Data_Sheet_1.zip › to_publish/Biocarta/biocarta_ahr_signal_transduction_Main_Pathway.xlsx]

## Sheet: genes
AHR	1
AIP	1
ARNT	1
HSP90AA1	1

## Sheet: edges
AHR/AIP/HSP90AA1	AIP/HSP90AA1	activation
AIP/HSP90AA1	AHR/AIP/HSP90AA1	activation
AHR/AIP/HSP90AA1	AHR/AIP/HSP90AA1	activation
ARNT	AHR/AIP/HSP90AA1	activation

## Sheet: nodes
AHR/AIP/HSP90AA1		AHR	AIP	HSP90AA1
AIP/HSP90AA1		AIP	HSP90AA1
ARNT		ARNT
