# Supplementary material for: Algorithmic Annotation of Functional Roles for Components of 3,044 Human Molecular Pathways
Source: Front Genet. 2021 Feb 9;12:617059. doi: 10.3389/fgene.2021.617059 (PMC7900570; doi:10.3389/fgene.2021.617059)
Supplement: Supplementary file 1 [file Data_Sheet_1.zip › to_publish/Biocarta/biocarta_akap95_role_in_mitosis_and_chromosome_dynamics_Pathway_(mitotic_chromosome_condensation).xlsx]

## Sheet: genes
AKAP8	1
CCNB1	1
CDK1	1
H3F3A	1
H3F3B	1
NCAPD2	1
NPY4R	1
PPP2R5D	1
PRKACB	1
PRKACG	1
PRKAG1	1
PRKAR2A	1
PRKAR2B	1

## Sheet: edges
CCNB1/CDK1	PRKACB/PRKACG/PRKAG1/PRKAR2A/PRKAR2B	activation
AKAP8/H3F3A/H3F3B/NCAPD2/PRKACB/PRKACG/PRKAG1/PRKAR2A/PRKAR2B	PRKACB/PRKACG/PRKAG1/PRKAR2A/PRKAR2B	activation
AKAP8/H3F3A/H3F3B/NCAPD2/PRKACB/PRKACG/PRKAG1/PRKAR2A/PRKAR2B	H3F3A/H3F3B	activation
AKAP8/H3F3A/H3F3B/NCAPD2/PRKACB/PRKACG/PRKAG1/PRKAR2A/PRKAR2B	Pathway:mitotic_chromosome_condensation	activation
CCNB1/CDK1	NCAPD2	activation
AKAP8/H3F3A/H3F3B/NCAPD2/PRKACB/PRKACG/PRKAG1/PRKAR2A/PRKAR2B	NCAPD2	activation
PRKACB/PRKACG/PRKAG1/PRKAR2A/PRKAR2B	AKAP8/H3F3A/H3F3B/NCAPD2/PRKACB/PRKACG/PRKAG1/PRKAR2A/PRKAR2B	activation
H3F3A/H3F3B	AKAP8/H3F3A/H3F3B/NCAPD2/PRKACB/PRKACG/PRKAG1/PRKAR2A/PRKAR2B	activation
NCAPD2	AKAP8/H3F3A/H3F3B/NCAPD2/PRKACB/PRKACG/PRKAG1/PRKAR2A/PRKAR2B	activation
PPP2R5D	AKAP8/H3F3A/H3F3B/NCAPD2/PRKACB/PRKACG/PRKAG1/PRKAR2A/PRKAR2B	activation
NPY4R	AKAP8/H3F3A/H3F3B/NCAPD2/PRKACB/PRKACG/PRKAG1/PRKAR2A/PRKAR2B	activation
AKAP8/H3F3A/H3F3B/NCAPD2/PRKACB/PRKACG/PRKAG1/PRKAR2A/PRKAR2B	AKAP8/H3F3A/H3F3B/NCAPD2/PRKACB/PRKACG/PRKAG1/PRKAR2A/PRKAR2B	activation

## Sheet: nodes
AKAP8/H3F3A/H3F3B/NCAPD2/PRKACB/PRKACG/PRKAG1/PRKAR2A/PRKAR2B		AKAP8	H3F3A	H3F3B	NCAPD2	PRKACB	PRKACG	PRKAG1	PRKAR2A	PRKAR2B
CCNB1/CDK1		CCNB1	CDK1
H3F3A/H3F3B		H3F3A	H3F3B
NCAPD2		NCAPD2
NPY4R		NPY4R
PPP2R5D		PPP2R5D
PRKACB/PRKACG/PRKAG1/PRKAR2A/PRKAR2B		PRKACB	PRKACG	PRKAG1	PRKAR2A	PRKAR2B
Pathway:mitotic_chromosome_condensation		Pathway:mitotic_chromosome_condensation
