# Supplementary material for: Algorithmic Annotation of Functional Roles for Components of 3,044 Human Molecular Pathways
Source: Front Genet. 2021 Feb 9;12:617059. doi: 10.3389/fgene.2021.617059 (PMC7900570; doi:10.3389/fgene.2021.617059)
Supplement: Supplementary file 1 [file Data_Sheet_1.zip › to_publish/Biocarta/biocarta_akt_signaling_Main_Pathway.xlsx]

## Sheet: genes
AKT1	1
BAD	1
CASP9	-1
CHUK	1
FASLG	0
FOXO1	1
FOXO3	1
FOXO4	1
GH1	1
GHR	1
HSP90AA1	1
PDPK1	1
PIK3CA	1
PIK3R1	1
PPP2CA	-1
YWHAH	1

## Sheet: edges
CHUK	Pathway:protein_ubiquitination	activation
AKT1	BAD	activation
AKT1	CHUK	activation
AKT1	CASP9	inhibition
PPP2CA	AKT1	inhibition
PDPK1	AKT1	activation
BAD	Pathway:apoptosis	activation
BAD	Pathway:cell_survival	activation
CASP9	Pathway:apoptosis	activation
AKT1	HSP90AA1	activation
CASP9	Pathway:cell_survival	activation
FOXO1/FOXO3/FOXO4	FASLG	unknown
AKT1	FOXO1/FOXO3/FOXO4	activation
YWHAH	FOXO1/FOXO3/FOXO4	activation
PIK3CA/PIK3R1	PDPK1	activation
GH1/GHR	PIK3CA/PIK3R1	activation

## Sheet: nodes
AKT1		AKT1
BAD		BAD
CASP9		CASP9
CHUK		CHUK
FASLG		FASLG
FOXO1/FOXO3/FOXO4		FOXO1	FOXO3	FOXO4
GH1/GHR		GH1	GHR
HSP90AA1		HSP90AA1
PDPK1		PDPK1
PIK3CA/PIK3R1		PIK3CA	PIK3R1
PPP2CA		PPP2CA
Pathway:apoptosis		Pathway:apoptosis
Pathway:cell_survival		Pathway:cell_survival
Pathway:protein_ubiquitination		Pathway:protein_ubiquitination
YWHAH		YWHAH
