# Supplementary material for: Algorithmic Annotation of Functional Roles for Components of 3,044 Human Molecular Pathways
Source: Front Genet. 2021 Feb 9;12:617059. doi: 10.3389/fgene.2021.617059 (PMC7900570; doi:10.3389/fgene.2021.617059)
Supplement: Supplementary file 1 [file Data_Sheet_1.zip › to_publish/Biocarta/biocarta_akt_signaling_Pathway_(cell_survival).xlsx]

## Sheet: genes
AKT1	1
BAD	1
CASP9	-1
PDPK1	1
PPP2CA	-1

## Sheet: edges
PDPK1	AKT1	activation
PPP2CA	AKT1	inhibition
AKT1	BAD	activation
AKT1	CASP9	inhibition
BAD	Pathway:cell_survival	activation
CASP9	Pathway:cell_survival	activation

## Sheet: nodes
AKT1		AKT1
BAD		BAD
CASP9		CASP9
PDPK1		PDPK1
PPP2CA		PPP2CA
Pathway:cell_survival		Pathway:cell_survival
