# Supplementary material for: Algorithmic Annotation of Functional Roles for Components of 3,044 Human Molecular Pathways
Source: Front Genet. 2021 Feb 9;12:617059. doi: 10.3389/fgene.2021.617059 (PMC7900570; doi:10.3389/fgene.2021.617059)
Supplement: Supplementary file 1 [file Data_Sheet_1.zip › to_publish/Biocarta/biocarta_akt_signaling_Pathway_(Pathway_protein_ubiquitination_of_CHUK).xlsx]

## Sheet: genes
AKT1	1
CHUK	1
PDPK1	1
PPP2CA	-1

## Sheet: edges
AKT1	CHUK	activation
PDPK1	AKT1	activation
PPP2CA	AKT1	inhibition
CHUK	Pathway:protein_ubiquitination	activation

## Sheet: nodes
AKT1		AKT1
CHUK		CHUK
PDPK1		PDPK1
PPP2CA		PPP2CA
Pathway:protein_ubiquitination		Pathway:protein_ubiquitination
