# Supplementary material for: Algorithmic Annotation of Functional Roles for Components of 3,044 Human Molecular Pathways
Source: Front Genet. 2021 Feb 9;12:617059. doi: 10.3389/fgene.2021.617059 (PMC7900570; doi:10.3389/fgene.2021.617059)
Supplement: Supplementary file 1 [file Data_Sheet_1.zip › to_publish/Biocarta/biocarta_alk_in_cardiac_myocytes_Main_Pathway.xlsx]

## Sheet: genes
ATF2	1
BMP10	1
BMP2	1
BMP4	1
BMP5	1
BMP7	1
BMPR1A	1
BMPR2	1
CHRD	-1
GATA4	1
MAP3K7	1
MEF2C	0
MYL2	0
NKX2-5	1
NOG	-1
NPPA	0
NPPB	0
RFC1	0
SMAD1	1
SMAD4	1
SMAD5	1
SMAD6	0

## Sheet: edges
ATF2/GATA4/NKX2-5	GATA4/NKX2-5	activation
ATF2/GATA4/NKX2-5	NPPA	unknown
GATA4/NKX2-5	MEF2C	unknown
ATF2/GATA4/NKX2-5	RFC1	unknown
ATF2/GATA4/NKX2-5	NPPB	unknown
SMAD6	SMAD1/SMAD4/SMAD5/SMAD6	inhibition
GATA4/NKX2-5	MYL2	unknown
NOG	ATF2/GATA4/NKX2-5	inhibition
MAP3K7	ATF2/GATA4/NKX2-5	activation
CHRD	ATF2/GATA4/NKX2-5	inhibition
SMAD1/SMAD4/SMAD5/SMAD6	ATF2/GATA4/NKX2-5	activation
BMPs	ATF2/GATA4/NKX2-5	activation
ATF2/GATA4/NKX2-5	ATF2/GATA4/NKX2-5	activation

## Sheet: nodes
ATF2/GATA4/NKX2-5		ATF2	GATA4	NKX2-5
BMPs		BMP10	BMP2	BMP4	BMP5	BMP7	BMPR1A	BMPR2
CHRD		CHRD
GATA4/NKX2-5		GATA4	NKX2-5
MAP3K7		MAP3K7
MEF2C		MEF2C
MYL2		MYL2
NOG		NOG
NPPA		NPPA
NPPB		NPPB
RFC1		RFC1
SMAD1/SMAD4/SMAD5/SMAD6		SMAD1	SMAD4	SMAD5	SMAD6
SMAD6		SMAD6
