# Supplementary material for: Algorithmic Annotation of Functional Roles for Components of 3,044 Human Molecular Pathways
Source: Front Genet. 2021 Feb 9;12:617059. doi: 10.3389/fgene.2021.617059 (PMC7900570; doi:10.3389/fgene.2021.617059)
Supplement: Supplementary file 1 [file Data_Sheet_1.zip › to_publish/Biocarta/biocarta_alternative_complement_Main_Pathway.xlsx]

## Sheet: genes
C3	1
C5	1
C6	1
C7	1
C8A	1
C8B	1
C8G	1
CFD	1
CFP	1

## Sheet: edges
C5/CFP	CFP	activation
C8A/C8B/C8G	C6/C7/CFP	activation
CFD	C3	activation
CFD	CFP	activation
C7	CFP	activation
C7	C6/C7/CFP	activation
C6/C7/CFP	CFP	activation
C6/C7/CFP	C6/C7/CFP	activation

## Sheet: nodes
C3		C3
C5/CFP		C5	CFP
C6/C7/CFP		C6	C7	CFP
C7		C7
C8A/C8B/C8G		C8A	C8B	C8G
CFD		CFD
CFP		CFP
