# Supplementary material for: Algorithmic Annotation of Functional Roles for Components of 3,044 Human Molecular Pathways
Source: Front Genet. 2021 Feb 9;12:617059. doi: 10.3389/fgene.2021.617059 (PMC7900570; doi:10.3389/fgene.2021.617059)
Supplement: Supplementary file 1 [file Data_Sheet_1.zip › to_publish/Biocarta/biocarta_angiotensin_ii_mediated_activation_of_jnk_pathway_via_pyk2_dependent_signaling_Main_Pathway.xlsx]

## Sheet: genes
ATF2	1
BCAR1	1
CRKL	1
EGFR	1
ELK1	1
FOS	1
GRB2	1
HRAS	1
JUN	1
MAP2K1	1
MAP2K2	1
MAP2K4	1
MAP3K1	1
MAPK1	1
MAPK3	1
MAPK8	1
PAK1	1
PTK2B	1
RAC1	1
RAF1	1
SHC1	1
SOS1	1
SRC	1

## Sheet: edges
MAP2K4	MAPK8	activation
BCAR1/CRKL/PTK2B/SRC	BCAR1/CRKL/PTK2B/SRC	activation
EGFR	GRB2/SHC1/SOS1	activation
RAC1	PAK1	activation
HRAS	RAF1	activation
MAP3K1	MAP2K4	activation
CRKL	BCAR1/CRKL/PTK2B/SRC	activation
PTK2B/SRC	BCAR1/CRKL/PTK2B/SRC	activation
RAF1	MAP2K1	activation
BCAR1/CRKL/PTK2B/SRC	RAC1	activation
MAP2K1	MAPK1/MAPK3	activation
MAPK1/MAPK3	MAPK1/MAPK3	activation
PTK2B/SRC	EGFR	activation
MAP2K2	MAP2K1	activation
MAP2K2	MAPK1/MAPK3	activation
RAF1	MAP2K2	activation
GRB2/SHC1/SOS1	HRAS	activation
PAK1	MAP3K1	activation
MAP2K1	MAP2K2	activation
MAPK1/MAPK3	ELK1	activation
MAPK8	FOS/JUN	activation
ATF2	FOS/JUN	activation
ELK1	FOS/JUN	activation

## Sheet: nodes
ATF2		ATF2
BCAR1/CRKL/PTK2B/SRC		BCAR1	CRKL	PTK2B	SRC
CRKL		CRKL
EGFR		EGFR
ELK1		ELK1
FOS/JUN		FOS	JUN
GRB2/SHC1/SOS1		GRB2	SHC1	SOS1
HRAS		HRAS
MAP2K1		MAP2K1
MAP2K2		MAP2K2
MAP2K4		MAP2K4
MAP3K1		MAP3K1
MAPK1/MAPK3		MAPK3	MAPK1
MAPK8		MAPK8
PAK1		PAK1
PTK2B/SRC		PTK2B	SRC
RAC1		RAC1
RAF1		RAF1
