# Supplementary material for: Algorithmic Annotation of Functional Roles for Components of 3,044 Human Molecular Pathways
Source: Front Genet. 2021 Feb 9;12:617059. doi: 10.3389/fgene.2021.617059 (PMC7900570; doi:10.3389/fgene.2021.617059)
Supplement: Supplementary file 1 [file Data_Sheet_1.zip › to_publish/Biocarta/biocarta_apoptotic_signaling_in_response_to_dna_damage_Main_Pathway.xlsx]

## Sheet: genes
AKT1	0.5
APAF1	1
BAD	1
BAX	1
BCL2	0
BCL2L1	0
BID	1
CASP3	1
CASP6	1
CASP7	1
CASP9	1
CYCS	1

## Sheet: edges
BID	BAX/BCL2/BCL2L1	activation
BAX/BCL2/BCL2L1	BAX/BCL2/BCL2L1	activation
BCL2/BCL2L1	BAX/BCL2/BCL2L1	activation
CASP3	Pathway:apoptosis	activation
BAX/BCL2/BCL2L1	CYCS	activation
APAF1/CASP9	Pathway:apoptosis	activation
CASP6/CASP7	Pathway:apoptosis	activation
BAD	CYCS	activation
BCL2/BCL2L1	CYCS	inhibition
AKT1	BAD	inhibition
AKT1	APAF1/CASP9	activation
CYCS	APAF1/CASP9	activation

## Sheet: nodes
AKT1		AKT1
APAF1/CASP9		APAF1	CASP9
BAD		BAD
BAX/BCL2/BCL2L1		BAX	BCL2	BCL2L1
BCL2/BCL2L1		BCL2	BCL2L1
BID		BID
CASP3		CASP3
CASP6/CASP7		CASP7	CASP6
CYCS		CYCS
Pathway:apoptosis		Pathway:apoptosis
