# Supplementary material for: Algorithmic Annotation of Functional Roles for Components of 3,044 Human Molecular Pathways
Source: Front Genet. 2021 Feb 9;12:617059. doi: 10.3389/fgene.2021.617059 (PMC7900570; doi:10.3389/fgene.2021.617059)
Supplement: Supplementary file 1 [file Data_Sheet_1.zip › to_publish/Biocarta/biocarta_aspirin_blocks_signaling_pathway_involved_in_platelet_activation_Pathway_(vasoconstriction).xlsx]

## Sheet: genes
F2R	1
F2RL3	1
GNAI1	1
GNB1	1
GNGT1	1
MAP2K1	1
MAPK1	1
MAPK3	1
PLA2G4A	1
PLCB1	1
PTGS1	1
TBXAS1	1

## Sheet: edges
MAPK1/MAPK3	MAPK1/MAPK3	activation
MAP2K1	MAPK1/MAPK3	activation
MAPK1/MAPK3	PLA2G4A	activation
PLCB1	PLA2G4A	activation
TBXAS1	Pathway:vasoconstriction	activation
PLA2G4A	Pathway:vasoconstriction	activation
PTGS1	Pathway:vasoconstriction	activation
F2R/F2RL3/GNAI1/GNB1/GNGT1	PLCB1	activation

## Sheet: nodes
F2R/F2RL3/GNAI1/GNB1/GNGT1		F2R	F2RL3	GNAI1	GNB1	GNGT1
MAP2K1		MAP2K1
MAPK1/MAPK3		MAPK1	MAPK3
PLA2G4A		PLA2G4A
PLCB1		PLCB1
PTGS1		PTGS1
Pathway:vasoconstriction		Pathway:vasoconstriction
TBXAS1		TBXAS1
