# Supplementary material for: Algorithmic Annotation of Functional Roles for Components of 3,044 Human Molecular Pathways
Source: Front Genet. 2021 Feb 9;12:617059. doi: 10.3389/fgene.2021.617059 (PMC7900570; doi:10.3389/fgene.2021.617059)
Supplement: Supplementary file 1 [file Data_Sheet_1.zip › to_publish/Biocarta/biocarta_atm_signaling_Main_Pathway.xlsx]

## Sheet: genes
ABL1	1
ATM	1
ATR	1
BRCA1	0.5
CHEK1	1
CHEK2	1
JUN	1
MAPK8	1
MDM2	1
RAD51	-1
RBBP8	1
RPA1	-1
TP53	0
TP73	1
TREX1	1

## Sheet: edges
MDM2/TP53	MDM2/TP53	activation
TP73	Pathway:apoptosis	activation
ABL1	TP73	activation
ATM/ATR/TREX1	MDM2/TP53	activation
ATM/ATR/TREX1	Pathway:protein_ubiquitination	activation
ATM/ATR/TREX1	CHEK1	activation
RAD51	Pathway:DNA_repair	activation
ATM/ATR/TREX1	ABL1	activation
MDM2/TP53	TP53	activation
CHEK1	TP53	activation
ABL1	RAD51	inhibition
ATM/ATR/TREX1	RBBP8	activation
ATM/ATR/TREX1	TP53	inhibition
BRCA1/RBBP8	RAD51	activation
BRCA1/RBBP8	RBBP8	activation
MAPK8	JUN	activation
ABL1	MAPK8	activation
ATM/ATR/TREX1	RPA1	inhibition
ATM/ATR/TREX1	CHEK2	activation
ATM/ATR/TREX1	BRCA1/RBBP8	activation
BRCA1/RBBP8	BRCA1/RBBP8	activation

## Sheet: nodes
ABL1		ABL1
ATM/ATR/TREX1		ATM	ATR	TREX1
BRCA1/RBBP8		BRCA1	RBBP8
CHEK1		CHEK1
CHEK2		CHEK2
JUN		JUN
MAPK8		MAPK8
MDM2/TP53		MDM2	TP53
Pathway:DNA_repair		Pathway:DNA_repair
Pathway:apoptosis		Pathway:apoptosis
Pathway:protein_ubiquitination		Pathway:protein_ubiquitination
RAD51		RAD51
RBBP8		RBBP8
RPA1		RPA1
TP53		TP53
TP73		TP73
