# Supplementary material for: Algorithmic Annotation of Functional Roles for Components of 3,044 Human Molecular Pathways
Source: Front Genet. 2021 Feb 9;12:617059. doi: 10.3389/fgene.2021.617059 (PMC7900570; doi:10.3389/fgene.2021.617059)
Supplement: Supplementary file 1 [file Data_Sheet_1.zip › to_publish/Biocarta/biocarta_atm_signaling_Pathway_(DNA_repair).xlsx]

## Sheet: genes
ABL1	1
ATM	1
ATR	1
BRCA1	0.5
RAD51	-1
RBBP8	1
TREX1	1

## Sheet: edges
ATM/ATR/TREX1	ABL1	activation
ABL1	RAD51	inhibition
RAD51	Pathway:DNA_repair	activation
BRCA1/RBBP8	RAD51	activation
ATM/ATR/TREX1	BRCA1/RBBP8	activation
BRCA1/RBBP8	BRCA1/RBBP8	activation

## Sheet: nodes
ABL1		ABL1
ATM/ATR/TREX1		ATM	ATR	TREX1
BRCA1/RBBP8		BRCA1	RBBP8
Pathway:DNA_repair		Pathway:DNA_repair
RAD51		RAD51
