# Supplementary material for: Algorithmic Annotation of Functional Roles for Components of 3,044 Human Molecular Pathways
Source: Front Genet. 2021 Feb 9;12:617059. doi: 10.3389/fgene.2021.617059 (PMC7900570; doi:10.3389/fgene.2021.617059)
Supplement: Supplementary file 1 [file Data_Sheet_1.zip › to_publish/Biocarta/biocarta_atm_signaling_Pathway_(Pathway_protein_ubiquitination_of_ATM).xlsx]

## Sheet: genes
ATM	1
ATR	1
TREX1	1

## Sheet: edges
ATM/ATR/TREX1	Pathway:protein_ubiquitination	activation

## Sheet: nodes
ATM/ATR/TREX1		ATM	ATR	TREX1
Pathway:protein_ubiquitination		Pathway:protein_ubiquitination
