# Supplementary material for: Algorithmic Annotation of Functional Roles for Components of 3,044 Human Molecular Pathways
Source: Front Genet. 2021 Feb 9;12:617059. doi: 10.3389/fgene.2021.617059 (PMC7900570; doi:10.3389/fgene.2021.617059)
Supplement: Supplementary file 1 [file Data_Sheet_1.zip › to_publish/Biocarta/biocarta_attenuation_of_gpcr_signaling_Main_Pathway.xlsx]

## Sheet: genes
ARRB1	1
GNAS	1
GNB1	1
GNGT1	1
GRK4	1
PRKACB	1
PRKACG	1
PRKAR1A	1
PRKAR1B	1
PRKAR2A	1
PRKAR2B	1
PRKCA	1
PRKCB	1

## Sheet: edges
GRK4	GNAS/GNB1/GNGT1	activation
PRKAs	GNAS/GNB1/GNGT1	activation
PRKCA/PRKCB	GNAS/GNB1/GNGT1	activation
ARRB1	GNAS/GNB1/GNGT1	activation

## Sheet: nodes
ARRB1		ARRB1
GNAS/GNB1/GNGT1		GNAS	GNB1	GNGT1
GRK4		GRK4
PRKAs		PRKACB	PRKACG	PRKAR1A	PRKAR1B	PRKAR2A	PRKAR2B
PRKCA/PRKCB		PRKCA	PRKCB
