# Supplementary material for: Algorithmic Annotation of Functional Roles for Components of 3,044 Human Molecular Pathways
Source: Front Genet. 2021 Feb 9;12:617059. doi: 10.3389/fgene.2021.617059 (PMC7900570; doi:10.3389/fgene.2021.617059)
Supplement: Supplementary file 1 [file Data_Sheet_1.zip › to_publish/Biocarta/biocarta_b_cell_survival_Main_Pathway.xlsx]

## Sheet: genes
AKT1	1
BIRC5	1
CASP3	-1
CASP7	-1
DPF2	-1
ITGA1	1
ITGB1	1
MTOR	1
PDPK1	1
PIK3CA	1
PIK3R1	1

## Sheet: edges
MTOR	Pathway:cell_proliferation	activation
BIRC5	Pathway:apoptosis	inhibition
DPF2	Pathway:apoptosis	activation
ITGA1/ITGB1	CASP7	inhibition
AKT1	MTOR	activation
ITGA1/ITGB1	PIK3CA/PIK3R1	activation
ITGA1/ITGB1	BIRC5	activation
ITGA1/ITGB1	DPF2	inhibition
PDPK1	AKT1	activation
ITGA1/ITGB1	CASP3	inhibition
PIK3CA/PIK3R1	PDPK1	activation

## Sheet: nodes
AKT1		AKT1
BIRC5		BIRC5
CASP3		CASP3
CASP7		CASP7
DPF2		DPF2
ITGA1/ITGB1		ITGA1	ITGB1
MTOR		MTOR
PDPK1		PDPK1
PIK3CA/PIK3R1		PIK3CA	PIK3R1
Pathway:apoptosis		Pathway:apoptosis
Pathway:cell_proliferation		Pathway:cell_proliferation
