# Supplementary material for: Algorithmic Annotation of Functional Roles for Components of 3,044 Human Molecular Pathways
Source: Front Genet. 2021 Feb 9;12:617059. doi: 10.3389/fgene.2021.617059 (PMC7900570; doi:10.3389/fgene.2021.617059)
Supplement: Supplementary file 1 [file Data_Sheet_1.zip › to_publish/Biocarta/biocarta_b_cell_survival_Pathway_(apoptosis).xlsx]

## Sheet: genes
BIRC5	1
DPF2	-1
ITGA1	1
ITGB1	1

## Sheet: edges
ITGA1/ITGB1	DPF2	inhibition
ITGA1/ITGB1	BIRC5	activation
DPF2	Pathway:apoptosis	activation
BIRC5	Pathway:apoptosis	inhibition

## Sheet: nodes
BIRC5		BIRC5
DPF2		DPF2
ITGA1/ITGB1		ITGA1	ITGB1
Pathway:apoptosis		Pathway:apoptosis
