# Supplementary material for: Algorithmic Annotation of Functional Roles for Components of 3,044 Human Molecular Pathways
Source: Front Genet. 2021 Feb 9;12:617059. doi: 10.3389/fgene.2021.617059 (PMC7900570; doi:10.3389/fgene.2021.617059)
Supplement: Supplementary file 1 [file Data_Sheet_1.zip › to_publish/Biocarta/biocarta_b_cell_survival_Pathway_(cell_proliferation).xlsx]

## Sheet: genes
AKT1	1
MTOR	1
PDPK1	1

## Sheet: edges
PDPK1	AKT1	activation
MTOR	Pathway:cell_proliferation	activation
AKT1	MTOR	activation

## Sheet: nodes
AKT1		AKT1
MTOR		MTOR
PDPK1		PDPK1
Pathway:cell_proliferation		Pathway:cell_proliferation
