# Supplementary material for: Algorithmic Annotation of Functional Roles for Components of 3,044 Human Molecular Pathways
Source: Front Genet. 2021 Feb 9;12:617059. doi: 10.3389/fgene.2021.617059 (PMC7900570; doi:10.3389/fgene.2021.617059)
Supplement: Supplementary file 1 [file Data_Sheet_1.zip › to_publish/Biocarta/biocarta_basic_mechanism_of_action_of_ppara_pparb_d_and_pparg_and_effects_on_gene_expression_Main_Pathway.xlsx]

## Sheet: genes
PPARA	1
PPARD	1
PPARG	1
PTGS1	1
RXRA	1

## Sheet: edges
RXRA	PPARA	activation
PPARG	RXRA	activation
PPARD	RXRA	activation
PTGS1	RXRA	activation

## Sheet: nodes
PPARA		PPARA
PPARD		PPARD
PPARG		PPARG
PTGS1		PTGS1
RXRA		RXRA
