# Supplementary material for: Algorithmic Annotation of Functional Roles for Components of 3,044 Human Molecular Pathways
Source: Front Genet. 2021 Feb 9;12:617059. doi: 10.3389/fgene.2021.617059 (PMC7900570; doi:10.3389/fgene.2021.617059)
Supplement: Supplementary file 1 [file Data_Sheet_1.zip › to_publish/Biocarta/biocarta_basic_mechanisms_of_sumoylation_Main_Pathway.xlsx]

## Sheet: genes
SAE1	1
SUMO1	1
SUMO2	1
SUMO3	1
UBA2	1
UBE2I	1

## Sheet: edges
SUMO1/SUMO2/SUMO3/UBE2I	SUMO1/SUMO2/SUMO3/UBE2I	activation
SAE1/SUMO1/SUMO2/SUMO3/UBA2	SUMO1/SUMO2/SUMO3/UBE2I	activation
UBE2I	SUMO1/SUMO2/SUMO3/UBE2I	activation
SUMO1/SUMO2/SUMO3/UBE2I	Pathway:protein_modification_process	activation
SUMO1/SUMO2/SUMO3/UBE2I	SUMO2/SUMO3/UBE2I	activation
SUMO1/SUMO2/SUMO3/UBE2I	SAE1/SUMO1/SUMO2/SUMO3/UBA2	activation
SUMO1/SUMO2/SUMO3/UBE2I	UBE2I	activation
SAE1/SUMO1/SUMO2/SUMO3/UBA2	SAE1/SUMO1/SUMO2/SUMO3/UBA2	activation
SAE1/SUMO1/SUMO2/SUMO3/UBA2	SUMO2/SUMO3/UBE2I	activation
SUMO2/SUMO3/UBE2I	SUMO2/SUMO3/UBE2I	activation
SUMO2/SUMO3/UBE2I	SAE1/SUMO1/SUMO2/SUMO3/UBA2	activation
UBE2I	SUMO2/SUMO3/UBE2I	activation
UBE2I	SAE1/SUMO1/SUMO2/SUMO3/UBA2	activation
SUMO2/SUMO3/UBE2I	UBE2I	activation

## Sheet: nodes
Pathway:protein_modification_process		Pathway:protein_modification_process
SAE1/SUMO1/SUMO2/SUMO3/UBA2		SAE1	SUMO1	UBA2	SUMO2	SUMO3
SUMO1/SUMO2/SUMO3/UBE2I		SUMO1	SUMO2	SUMO3	UBE2I
SUMO2/SUMO3/UBE2I		SUMO2	SUMO3	UBE2I
UBE2I		UBE2I
