# Supplementary material for: Algorithmic Annotation of Functional Roles for Components of 3,044 Human Molecular Pathways
Source: Front Genet. 2021 Feb 9;12:617059. doi: 10.3389/fgene.2021.617059 (PMC7900570; doi:10.3389/fgene.2021.617059)
Supplement: Supplementary file 1 [file Data_Sheet_1.zip › to_publish/Biocarta/biocarta_bcr_signaling_Main_Pathway.xlsx]

## Sheet: genes
BCR	1
BLNK	1
BTK	1
CAMK2B	1
CD79A	1
CD79B	1
CSNK2A1	-1
ELK1	1
FOS	1
GRB2	1
HRAS	1
JUN	1
LYN	1
MAP2K1	1
MAP3K1	1
MAPK14	1
MAPK3	1
MAPK8	1
NFATC1	1
PLCG1	1
PPP3CA	1
PPP3CB	1
PPP3CC	1
PRKCA	1
PRKCB	1
RAC1	1
RAF1	1
SHC1	1
SOS1	1
SYK	1
VAV1	1

## Sheet: edges
FOS/JUN	FOS/JUN	activation
MAPK3	FOS/JUN	activation
MAPK14	FOS/JUN	activation
PLCG1	CAMK2B	activation
PPP3CA/PPP3CB/PPP3CC	NFATC1	activation
CAMK2B	PPP3CA/PPP3CB/PPP3CC	activation
MAPK8	FOS/JUN	activation
BCR/BLNK/BTK/CD79A/CD79B/LYN	PLCG1	activation
BCR/BLNK/BTK/CD79A/CD79B/LYN	GRB2/SHC1/SOS1	activation
ELK1	FOS/JUN	activation
SYK	VAV1	activation
CSNK2A1	FOS/JUN	inhibition
MAP2K1	MAPK3	activation
MAP3K1	MAPK14	activation
GRB2/SHC1/SOS1	HRAS	activation
VAV1	RAC1	activation
PLCG1	PRKCA/PRKCB	activation
BTK	BCR/BLNK/BTK/CD79A/CD79B/LYN	activation
BLNK	BCR/BLNK/BTK/CD79A/CD79B/LYN	activation
BCR/BLNK/BTK/CD79A/CD79B/LYN	BCR/BLNK/BTK/CD79A/CD79B/LYN	activation
LYN	BCR/BLNK/BTK/CD79A/CD79B/LYN	activation
MAP3K1	MAPK8	activation
HRAS	RAF1	activation
PRKCA/PRKCB	ELK1	activation
BCR/BLNK/BTK/CD79A/CD79B/LYN	SYK	activation
NFATC1	Pathway:re-entry_into_mitotic_cell_cycle	activation
RAC1	MAP3K1	activation
RAF1	MAP2K1	activation
ELK1	Pathway:re-entry_into_mitotic_cell_cycle	activation

## Sheet: nodes
BCR/BLNK/BTK/CD79A/CD79B/LYN		BCR	BLNK	BTK	CD79A	CD79B	LYN
BLNK		BLNK
BTK		BTK
CAMK2B		CAMK2B
CSNK2A1		CSNK2A1
ELK1		ELK1
FOS/JUN		JUN	FOS
GRB2/SHC1/SOS1		GRB2	SHC1	SOS1
HRAS		HRAS
LYN		LYN
MAP2K1		MAP2K1
MAP3K1		MAP3K1
MAPK14		MAPK14
MAPK3		MAPK3
MAPK8		MAPK8
NFATC1		NFATC1
PLCG1		PLCG1
PPP3CA/PPP3CB/PPP3CC		PPP3CA	PPP3CB	PPP3CC
PRKCA/PRKCB		PRKCA	PRKCB
Pathway:re-entry_into_mitotic_cell_cycle		Pathway:re-entry_into_mitotic_cell_cycle
RAC1		RAC1
RAF1		RAF1
SYK		SYK
VAV1		VAV1
