# Supplementary material for: Algorithmic Annotation of Functional Roles for Components of 3,044 Human Molecular Pathways
Source: Front Genet. 2021 Feb 9;12:617059. doi: 10.3389/fgene.2021.617059 (PMC7900570; doi:10.3389/fgene.2021.617059)
Supplement: Supplementary file 1 [file Data_Sheet_1.zip › to_publish/Biocarta/biocarta_bcr_signaling_Pathway_(re_entry_into_mitotic_cell_cycle).xlsx]

## Sheet: genes
CAMK2B	1
ELK1	1
NFATC1	1
PLCG1	1
PPP3CA	1
PPP3CB	1
PPP3CC	1
PRKCA	1
PRKCB	1

## Sheet: edges
PPP3CA/PPP3CB/PPP3CC	NFATC1	activation
PRKCA/PRKCB	ELK1	activation
NFATC1	Pathway:re-entry_into_mitotic_cell_cycle	activation
ELK1	Pathway:re-entry_into_mitotic_cell_cycle	activation
CAMK2B	PPP3CA/PPP3CB/PPP3CC	activation
PLCG1	PRKCA/PRKCB	activation

## Sheet: nodes
CAMK2B		CAMK2B
ELK1		ELK1
NFATC1		NFATC1
PLCG1		PLCG1
PPP3CA/PPP3CB/PPP3CC		PPP3CA	PPP3CB	PPP3CC
PRKCA/PRKCB		PRKCA	PRKCB
Pathway:re-entry_into_mitotic_cell_cycle		Pathway:re-entry_into_mitotic_cell_cycle
