# Supplementary material for: Algorithmic Annotation of Functional Roles for Components of 3,044 Human Molecular Pathways
Source: Front Genet. 2021 Feb 9;12:617059. doi: 10.3389/fgene.2021.617059 (PMC7900570; doi:10.3389/fgene.2021.617059)
Supplement: Supplementary file 1 [file Data_Sheet_1.zip › to_publish/Biocarta/biocarta_bioactive_peptide_induced_signaling_Main_Pathway.xlsx]

## Sheet: genes
AGT	1
AGTR2	1
CAMK2A	1
CAMK2B	1
CAMK2D	1
CAMK2G	1
CDK5	1
GNA11	1
GNB1	1
GNGT1	1
MAPK14	1
MAPK8	1
MAPT	1
MYLK	1
PIK3CA	1
PIK3R1	1
PLCG1	1
PRKCA	1
PRKCB	1
PTK2B	1

## Sheet: edges
CAMK2B	CAMK2A/CAMK2B/CAMK2D/CAMK2G	activation
CAMK2A/CAMK2B/CAMK2D/CAMK2G	MAPT	activation
CDK5	MAPT	activation
MAPK8	MAPT	activation
PTK2B	MAPK8	activation
AGT/AGTR2/GNA11/GNB1/GNGT1	PIK3CA/PIK3R1	activation
MYLK	CAMK2B	activation
PIK3CA/PIK3R1	CAMK2B	activation
PIK3CA/PIK3R1	PRKCA/PRKCB	activation
CAMK2B	PTK2B	activation
PLCG1	CAMK2B	activation
PLCG1	PRKCA/PRKCB	activation
PTK2B	MAPK14	activation

## Sheet: nodes
AGT/AGTR2/GNA11/GNB1/GNGT1		AGT	AGTR2	GNA11	GNB1	GNGT1
CAMK2A/CAMK2B/CAMK2D/CAMK2G		CAMK2A	CAMK2B	CAMK2D	CAMK2G
CAMK2B		CAMK2B
CDK5		CDK5
MAPK14		MAPK14
MAPK8		MAPK8
MAPT		MAPT
MYLK		MYLK
PIK3CA/PIK3R1		PIK3CA	PIK3R1
PLCG1		PLCG1
PRKCA/PRKCB		PRKCA	PRKCB
PTK2B		PTK2B
