# Supplementary material for: Algorithmic Annotation of Functional Roles for Components of 3,044 Human Molecular Pathways
Source: Front Genet. 2021 Feb 9;12:617059. doi: 10.3389/fgene.2021.617059 (PMC7900570; doi:10.3389/fgene.2021.617059)
Supplement: Supplementary file 1 [file Data_Sheet_1.zip › to_publish/Biocarta/biocarta_bone_remodeling_Main_Pathway.xlsx]

## Sheet: genes
CHUK	1
FOS	1
FOSL1	1
FOSL2	1
IFNAR1	-1
IFNAR2	-1
IFNB1	-1
IKBKB	1
IKBKG	1
IRF9	-1
MAPK8	1
TNFRSF11A	1
TNFSF11	1
TRAF6	1

## Sheet: edges
FOSL1	Pathway:osteoclast_differentiation	activation
FOSL2	Pathway:osteoclast_differentiation	activation
TRAF6	CHUK/IKBKB/IKBKG	activation
FOS	FOSL1	activation
CHUK/IKBKB/IKBKG	Pathway:protein_ubiquitination	activation
TRAF6	MAPK8	activation
TNFRSF11A/TNFSF11	TRAF6	activation
FOS	FOSL2	activation
IFNAR1/IFNAR2/IFNB1	IRF9	activation
TNFRSF11A/TNFSF11	FOS	activation
IRF9	FOS	inhibition

## Sheet: nodes
CHUK/IKBKB/IKBKG		CHUK	IKBKB	IKBKG
FOS		FOS
FOSL1		FOSL1
FOSL2		FOSL2
IFNAR1/IFNAR2/IFNB1		IFNAR1	IFNAR2	IFNB1
IRF9		IRF9
MAPK8		MAPK8
Pathway:osteoclast_differentiation		Pathway:osteoclast_differentiation
Pathway:protein_ubiquitination		Pathway:protein_ubiquitination
TNFRSF11A/TNFSF11		TNFRSF11A	TNFSF11
TRAF6		TRAF6
