# Supplementary material for: Algorithmic Annotation of Functional Roles for Components of 3,044 Human Molecular Pathways
Source: Front Genet. 2021 Feb 9;12:617059. doi: 10.3389/fgene.2021.617059 (PMC7900570; doi:10.3389/fgene.2021.617059)
Supplement: Supplementary file 1 [file Data_Sheet_1.zip › to_publish/Biocarta/biocarta_bone_remodeling_Pathway_(osteoclast_differentiation).xlsx]

## Sheet: genes
FOS	1
FOSL1	1
FOSL2	1
IRF9	-1
TNFRSF11A	1
TNFSF11	1

## Sheet: edges
FOS	FOSL2	activation
FOSL2	Pathway:osteoclast_differentiation	activation
FOSL1	Pathway:osteoclast_differentiation	activation
FOS	FOSL1	activation
TNFRSF11A/TNFSF11	FOS	activation
IRF9	FOS	inhibition

## Sheet: nodes
FOS		FOS
FOSL1		FOSL1
FOSL2		FOSL2
IRF9		IRF9
Pathway:osteoclast_differentiation		Pathway:osteoclast_differentiation
TNFRSF11A/TNFSF11		TNFRSF11A	TNFSF11
