# Supplementary material for: Algorithmic Annotation of Functional Roles for Components of 3,044 Human Molecular Pathways
Source: Front Genet. 2021 Feb 9;12:617059. doi: 10.3389/fgene.2021.617059 (PMC7900570; doi:10.3389/fgene.2021.617059)
Supplement: Supplementary file 1 [file Data_Sheet_1.zip › to_publish/Biocarta/biocarta_bone_remodeling_Pathway_(Pathway_protein_ubiquitination_of_CHUK).xlsx]

## Sheet: genes
CHUK	1
IKBKB	1
IKBKG	1
TNFRSF11A	1
TNFSF11	1
TRAF6	1

## Sheet: edges
CHUK/IKBKB/IKBKG	Pathway:protein_ubiquitination	activation
TRAF6	CHUK/IKBKB/IKBKG	activation
TNFRSF11A/TNFSF11	TRAF6	activation

## Sheet: nodes
CHUK/IKBKB/IKBKG		CHUK	IKBKB	IKBKG
Pathway:protein_ubiquitination		Pathway:protein_ubiquitination
TNFRSF11A/TNFSF11		TNFRSF11A	TNFSF11
TRAF6		TRAF6
