# Supplementary material for: Algorithmic Annotation of Functional Roles for Components of 3,044 Human Molecular Pathways
Source: Front Genet. 2021 Feb 9;12:617059. doi: 10.3389/fgene.2021.617059 (PMC7900570; doi:10.3389/fgene.2021.617059)
Supplement: Supplementary file 1 [file Data_Sheet_1.zip › to_publish/Biocarta/biocarta_brca1_dependent_ub_ligase_activity_Main_Pathway.xlsx]

## Sheet: genes
FANCA	1
FANCC	1
FANCD2	1
FANCE	1
FANCF	1
FANCG	1

## Sheet: nodes
AC .3
FANCA/FANCC/FANCE/FANCF/FANCG		FANCA	FANCC	FANCE	FANCF	FANCG
FANCD2		FANCD2
