# Supplementary material for: Algorithmic Annotation of Functional Roles for Components of 3,044 Human Molecular Pathways
Source: Front Genet. 2021 Feb 9;12:617059. doi: 10.3389/fgene.2021.617059 (PMC7900570; doi:10.3389/fgene.2021.617059)
Supplement: Supplementary file 1 [file Data_Sheet_1.zip › to_publish/Biocarta/biocarta_ca_calmodulin_dependent_protein_kinase_activation_Main_Pathway.xlsx]

## Sheet: genes
CAMK2A	1
CAMK2B	1
CAMK2D	1
CAMK2G	1
CAMK4	1
CAMKK1	1
CAMKK2	1
CREB1	1

## Sheet: edges
CAMK2B/CAMK4/CAMKK1/CAMKK2	CAMK2B/CAMK4/CAMKK1/CAMKK2	activation
CAMK2A/CAMK2B/CAMK2D/CAMK2G/CAMK4	CAMK2B/CAMK4/CAMKK1/CAMKK2	activation
CAMK2B/CAMK4/CAMKK1/CAMKK2	CAMKK1/CAMKK2	activation
CAMK2B/CAMK4/CAMKK1/CAMKK2	CAMK2A/CAMK2B/CAMK2D/CAMK2G/CAMK4	activation
CAMK2B/CAMK4/CAMKK1/CAMKK2	CREB1	activation
CAMK2A/CAMK2B/CAMK2D/CAMK2G/CAMK4	CREB1	activation

## Sheet: nodes
CAMK2A/CAMK2B/CAMK2D/CAMK2G/CAMK4		CAMK2A	CAMK2B	CAMK2D	CAMK2G	CAMK4
CAMK2B/CAMK4/CAMKK1/CAMKK2		CAMK2B	CAMKK1	CAMKK2	CAMK4
CAMKK1/CAMKK2		CAMKK1	CAMKK2
CREB1		CREB1
