# Supplementary material for: Algorithmic Annotation of Functional Roles for Components of 3,044 Human Molecular Pathways
Source: Front Genet. 2021 Feb 9;12:617059. doi: 10.3389/fgene.2021.617059 (PMC7900570; doi:10.3389/fgene.2021.617059)
Supplement: Supplementary file 1 [file Data_Sheet_1.zip › to_publish/Biocarta/biocarta_calcium_signaling_by_hbx_of_hepatitis_b_virus_Main_Pathway.xlsx]

## Sheet: genes
CAMK2B	1
CREB1	1
CSNK2A1	-1
FOS	1
GRB2	1
HRAS	1
JUN	1
LAMTOR5	-1
MAP2K1	1
MAPK3	1
PTK2B	1
RAF1	1
SHC1	1
SOS1	1
SRC	1

## Sheet: edges
MAP2K1	MAPK3	activation
LAMTOR5	CAMK2B	inhibition
PTK2B/SRC	GRB2/SHC1/SOS1	activation
HRAS	RAF1	activation
CAMK2B	PTK2B/SRC	activation
RAF1	MAP2K1	activation
PTK2B/SRC	Pathway:viral_genome_replication	activation
LAMTOR5	CREB1	inhibition
MAPK3	FOS/JUN	activation
GRB2/SHC1/SOS1	HRAS	activation
CSNK2A1	FOS/JUN	inhibition
FOS/JUN	FOS/JUN	activation

## Sheet: nodes
CAMK2B		CAMK2B
CREB1		CREB1
CSNK2A1		CSNK2A1
FOS/JUN		FOS	JUN
GRB2/SHC1/SOS1		GRB2	SHC1	SOS1
HRAS		HRAS
LAMTOR5		LAMTOR5
MAP2K1		MAP2K1
MAPK3		MAPK3
PTK2B/SRC		PTK2B	SRC
Pathway:viral_genome_replication		Pathway:viral_genome_replication
RAF1		RAF1
