# Supplementary material for: Algorithmic Annotation of Functional Roles for Components of 3,044 Human Molecular Pathways
Source: Front Genet. 2021 Feb 9;12:617059. doi: 10.3389/fgene.2021.617059 (PMC7900570; doi:10.3389/fgene.2021.617059)
Supplement: Supplementary file 1 [file Data_Sheet_1.zip › to_publish/Biocarta/biocarta_calcium_signaling_by_hbx_of_hepatitis_b_virus_Pathway_(viral_genome_replication).xlsx]

## Sheet: genes
CAMK2B	1
LAMTOR5	-1
PTK2B	1
SRC	1

## Sheet: edges
LAMTOR5	CAMK2B	inhibition
PTK2B/SRC	Pathway:viral_genome_replication	activation
CAMK2B	PTK2B/SRC	activation

## Sheet: nodes
CAMK2B		CAMK2B
LAMTOR5		LAMTOR5
PTK2B/SRC		PTK2B	SRC
Pathway:viral_genome_replication		Pathway:viral_genome_replication
