# Supplementary material for: Algorithmic Annotation of Functional Roles for Components of 3,044 Human Molecular Pathways
Source: Front Genet. 2021 Feb 9;12:617059. doi: 10.3389/fgene.2021.617059 (PMC7900570; doi:10.3389/fgene.2021.617059)
Supplement: Supplementary file 1 [file Data_Sheet_1.zip › to_publish/Biocarta/biocarta_caspase_cascade_in_apoptosis_Main_Pathway.xlsx]

## Sheet: genes
APAF1	-1
ARHGDIB	1
BIRC2	-1
BIRC3	-1
CASP1	1
CASP10	1
CASP2	1
CASP3	1
CASP4	1
CASP6	1
CASP7	1
CASP9	-1
GZMB	1
LMNA	1
LMNB1	1
LMNB2	1
PRF1	1
XIAP	-1

## Sheet: edges
BIRC2/BIRC3/XIAP	CASP3	inhibition
CASP3	LMNA/LMNB1/LMNB2	activation
CASP2	LMNA/LMNB1/LMNB2	activation
CASP3	ARHGDIB	activation
CASP1/CASP4	LMNA/LMNB1/LMNB2	activation
CASP10	LMNA/LMNB1/LMNB2	activation
CASP6/CASP7	LMNA/LMNB1/LMNB2	activation
CASP1/CASP4	ARHGDIB	activation
CASP10	ARHGDIB	activation
GZMB	LMNA/LMNB1/LMNB2	activation
GZMB	ARHGDIB	activation
CASP3	Pathway:degradation	activation
BIRC2/BIRC3/XIAP	CASP6/CASP7	inhibition
CASP1/CASP4	Pathway:degradation	activation
CASP10	Pathway:degradation	activation
GZMB	Pathway:degradation	activation
BIRC2/BIRC3/XIAP	APAF1/CASP9	activation
PRF1	GZMB	activation

## Sheet: nodes
APAF1/CASP9		APAF1	CASP9
ARHGDIB		ARHGDIB
BIRC2/BIRC3/XIAP		BIRC2	BIRC3	XIAP
CASP1/CASP4		CASP1	CASP4
CASP10		CASP10
CASP2		CASP2
CASP3		CASP3
CASP6/CASP7		CASP7	CASP6
GZMB		GZMB
LMNA/LMNB1/LMNB2		LMNA	LMNB1	LMNB2
PRF1		PRF1
Pathway:degradation		Pathway:degradation
