# Supplementary material for: Algorithmic Annotation of Functional Roles for Components of 3,044 Human Molecular Pathways
Source: Front Genet. 2021 Feb 9;12:617059. doi: 10.3389/fgene.2021.617059 (PMC7900570; doi:10.3389/fgene.2021.617059)
Supplement: Supplementary file 1 [file Data_Sheet_1.zip › to_publish/Biocarta/biocarta_caspase_cascade_in_apoptosis_Pathway_(Pathway_degradation_of_CASP1_CASP3_CASP4_CASP10_GZMB).xlsx]

## Sheet: genes
BIRC2	-1
BIRC3	-1
CASP1	1
CASP10	1
CASP3	1
CASP4	1
GZMB	1
PRF1	1
XIAP	-1

## Sheet: edges
BIRC2/BIRC3/XIAP	CASP3	inhibition
PRF1	GZMB	activation
CASP3	Pathway:degradation	activation
GZMB	Pathway:degradation	activation
CASP10	Pathway:degradation	activation
CASP1/CASP4	Pathway:degradation	activation

## Sheet: nodes
BIRC2/BIRC3/XIAP		BIRC2	BIRC3	XIAP
CASP1/CASP4		CASP1	CASP4
CASP10		CASP10
CASP3		CASP3
GZMB		GZMB
PRF1		PRF1
Pathway:degradation		Pathway:degradation
