# Supplementary material for: Algorithmic Annotation of Functional Roles for Components of 3,044 Human Molecular Pathways
Source: Front Genet. 2021 Feb 9;12:617059. doi: 10.3389/fgene.2021.617059 (PMC7900570; doi:10.3389/fgene.2021.617059)
Supplement: Supplementary file 1 [file Data_Sheet_1.zip › to_publish/Biocarta/biocarta_cd40l_signaling_Main_Pathway.xlsx]

## Sheet: genes
CD40	1
CD40LG	1
MAP3K1	1
MAP4K4	1
TNFAIP3	-1
TRAF3	1
TRAF6	1

## Sheet: edges
CD40/CD40LG/TRAF3/TRAF6	CD40/CD40LG/TRAF3/TRAF6	activation
TNFAIP3	Pathway:protein_ubiquitination	inhibition
TRAF6	CD40/CD40LG/TRAF3/TRAF6	activation
MAP4K4	Pathway:protein_ubiquitination	activation
TRAF3	CD40/CD40LG/TRAF3/TRAF6	activation
MAP3K1	Pathway:protein_ubiquitination	activation
CD40/CD40LG/TRAF3/TRAF6	MAP4K4	activation
CD40/CD40LG/TRAF3/TRAF6	MAP3K1	activation

## Sheet: nodes
CD40/CD40LG/TRAF3/TRAF6		CD40	CD40LG	TRAF3	TRAF6
MAP3K1		MAP3K1
MAP4K4		MAP4K4
Pathway:protein_ubiquitination		Pathway:protein_ubiquitination
TNFAIP3		TNFAIP3
TRAF3		TRAF3
TRAF6		TRAF6
