# Supplementary material for: Algorithmic Annotation of Functional Roles for Components of 3,044 Human Molecular Pathways
Source: Front Genet. 2021 Feb 9;12:617059. doi: 10.3389/fgene.2021.617059 (PMC7900570; doi:10.3389/fgene.2021.617059)
Supplement: Supplementary file 1 [file Data_Sheet_1.zip › to_publish/Biocarta/biocarta_cdc25_and_chk1_regulatory_pathway_in_response_to_dna_damage_Main_Pathway.xlsx]

## Sheet: genes
ATM	1
CDK1	1
CHEK1	1
MYT1	-1
RASGRF1	1
WEE1	-1
YWHAH	1

## Sheet: edges
RASGRF1	CDK1	activation
WEE1	CDK1	inhibition
MYT1	CDK1	inhibition
RASGRF1	YWHAH	activation
CHEK1	YWHAH	activation
ATM	CHEK1	activation

## Sheet: nodes
ATM		ATM
CDK1		CDK1
CHEK1		CHEK1
MYT1		MYT1
RASGRF1		RASGRF1
WEE1		WEE1
YWHAH		YWHAH
