# Supplementary material for: Algorithmic Annotation of Functional Roles for Components of 3,044 Human Molecular Pathways
Source: Front Genet. 2021 Feb 9;12:617059. doi: 10.3389/fgene.2021.617059 (PMC7900570; doi:10.3389/fgene.2021.617059)
Supplement: Supplementary file 1 [file Data_Sheet_1.zip › to_publish/Biocarta/biocarta_cdk_regulation_of_dna_replication_Main_Pathway.xlsx]

## Sheet: genes
CCNE1	1
CDC6	1
CDK2	1
CDKN1B	1
CDT1	1
MCM2	1
MCM3	1
MCM4	1
MCM5	1
MCM6	1
MCM7	1
ORC1	1
ORC2	1
ORC3	1
ORC4	1
ORC5	1
ORC6	1

## Sheet: edges
CDC6/CDT1/ORC1/ORC2/ORC3/ORC4/ORC5/ORC6	MCMs	activation
ORCs	CDC6/CDT1/ORC1/ORC2/ORC3/ORC4/ORC5/ORC6	activation
CDT1	CDC6/CDT1/ORC1/ORC2/ORC3/ORC4/ORC5/ORC6	activation
CDC6/CDT1/ORC1/ORC2/ORC3/ORC4/ORC5/ORC6	CDC6/CDT1/ORC1/ORC2/ORC3/ORC4/ORC5/ORC6	activation
CDC6/CDT1/ORC1/ORC2/ORC3/ORC4/ORC5/ORC6	CCNE1/CDK2/CDKN1B	activation

## Sheet: nodes
CCNE1/CDK2/CDKN1B		CCNE1	CDK2	CDKN1B
CDC6/CDT1/ORC1/ORC2/ORC3/ORC4/ORC5/ORC6		CDC6	CDT1	ORC1	ORC2	ORC3	ORC4	ORC5	ORC6
CDT1		CDT1
MCMs		MCM2	MCM3	MCM4	MCM5	MCM6	MCM7
ORCs		ORC1	ORC2	ORC3	ORC4	ORC5	ORC6
