# Supplementary material for: Algorithmic Annotation of Functional Roles for Components of 3,044 Human Molecular Pathways
Source: Front Genet. 2021 Feb 9;12:617059. doi: 10.3389/fgene.2021.617059 (PMC7900570; doi:10.3389/fgene.2021.617059)
Supplement: Supplementary file 1 [file Data_Sheet_1.zip › to_publish/Biocarta/biocarta_cell_cycle_g1_s_check_point_Main_Pathway.xlsx]

## Sheet: genes
ABL1	1
CCNA1	0
CCND1	1
CCNE1	1
CDC25A	1
CDK1	0
CDK2	1
CDK4	1
CDK6	1
CDKN1A	0
CDKN1B	1
CDKN2A	1
CDKN2B	1
DHFR	0
E2F1	1
GSK3B	1
HDAC1	1
RB1	1
SMAD3	0
SMAD4	0
TFDP1	1

## Sheet: edges
SMAD3/SMAD4	CDKN2A	unknown
CCNE1/CDK2	CDC25A	activation
SMAD3/SMAD4	CDKN2B	unknown
E2F1/TFDP1	CCNA1	unknown
CCNE1/CDK2	CDKN1A	inhibition
CCND1/CDK4/CDK6	E2F1/TFDP1	activation
ABL1/E2F1/HDAC1/RB1/TFDP1	E2F1/TFDP1	activation
SMAD3/SMAD4	CDKN1B	unknown
CCNE1/CDK2	E2F1/TFDP1	activation
E2F1/TFDP1	CDK1	unknown
CDKN2A	CCND1/CDK4/CDK6	activation
CDC25A	CCND1/CDK4/CDK6	activation
CDKN2B	CCND1/CDK4/CDK6	activation
CDC25A	CCNE1/CDK2	activation
GSK3B	CCND1/CDK4/CDK6	activation
E2F1/TFDP1	DHFR	unknown
CDKN1A	CCNE1/CDK2	activation
CDKN1B	CCNE1/CDK2	activation

## Sheet: nodes
ABL1/E2F1/HDAC1/RB1/TFDP1		ABL1	E2F1	HDAC1	RB1	TFDP1
CCNA1		CCNA1
CCND1/CDK4/CDK6		CCND1	CDK4	CDK6
CCNE1/CDK2		CCNE1	CDK2
CDC25A		CDC25A
CDK1		CDK1
CDKN1A		CDKN1A
CDKN1B		CDKN1B
CDKN2A		CDKN2A
CDKN2B		CDKN2B
DHFR		DHFR
E2F1/TFDP1		E2F1	TFDP1
GSK3B		GSK3B
SMAD3/SMAD4		SMAD3	SMAD4
