# Supplementary material for: Algorithmic Annotation of Functional Roles for Components of 3,044 Human Molecular Pathways
Source: Front Genet. 2021 Feb 9;12:617059. doi: 10.3389/fgene.2021.617059 (PMC7900570; doi:10.3389/fgene.2021.617059)
Supplement: Supplementary file 1 [file Data_Sheet_1.zip › to_publish/Biocarta/biocarta_cell_cycle_g2_m_checkpoint_Main_Pathway.xlsx]

## Sheet: genes
ATM	1
ATR	1
BRCA1	1
CCNB1	-1
CDK1	-1
CDKN1A	-0.5
CDKN2D	1
CHEK1	1
CHEK2	1
GADD45A	-0.5
MDM2	1
MYT1	-0.5
PI4KA	-1
PRKDC	1
RASGRF1	-1
SFN	-0.5
TP53	1
WEE1	-1
YWHAH	-1

## Sheet: edges
PI4KA	RASGRF1	activation
CCNB1/CDK1	RASGRF1	activation
BRCA1	Pathway:DNA_repair	activation
CHEK1	RASGRF1	inhibition
CHEK2	RASGRF1	inhibition
PI4KA	MYT1	inhibition
CDKN2D/MDM2	CDKN2D/MDM2	activation
PRKDC	CDKN2D/MDM2	activation
ATM	CDKN2D/MDM2	activation
CCNB1/CDK1	PI4KA	activation
MDM2/TP53	CDKN2D/MDM2	activation
ATR	CDKN2D/MDM2	activation
CHEK2	CDKN2D/MDM2	activation
TP53	CDKN1A	unknown
RASGRF1	CCNB1/CDK1	activation
WEE1	CCNB1/CDK1	activation
MYT1	CCNB1/CDK1	activation
CDKN1A	CCNB1/CDK1	activation
GADD45A	CCNB1/CDK1	activation
SFN	CCNB1/CDK1	activation
RASGRF1	YWHAH	activation
CDKN2D/MDM2	TP53	activation
PRKDC	TP53	activation
ATM	TP53	activation
ATM	BRCA1	activation
ATM	CHEK1	activation
ATM	CHEK2	activation
MDM2/TP53	TP53	activation
CHEK2	TP53	activation
ATR	TP53	activation
TP53	GADD45A	unknown
ATR	BRCA1	activation
ATR	CHEK1	activation
TP53	SFN	unknown
ATR	CHEK2	activation

## Sheet: nodes
ATM		ATM
ATR		ATR
BRCA1		BRCA1
CCNB1/CDK1		CCNB1	CDK1
CDKN1A		CDKN1A
CDKN2D/MDM2		CDKN2D	MDM2
CHEK1		CHEK1
CHEK2		CHEK2
GADD45A		GADD45A
MDM2/TP53		MDM2	TP53
MYT1		MYT1
PI4KA		PI4KA
PRKDC		PRKDC
Pathway:DNA_repair		Pathway:DNA_repair
RASGRF1		RASGRF1
SFN		SFN
TP53		TP53
WEE1		WEE1
YWHAH		YWHAH
