# Supplementary material for: Algorithmic Annotation of Functional Roles for Components of 3,044 Human Molecular Pathways
Source: Front Genet. 2021 Feb 9;12:617059. doi: 10.3389/fgene.2021.617059 (PMC7900570; doi:10.3389/fgene.2021.617059)
Supplement: Supplementary file 1 [file Data_Sheet_1.zip › to_publish/Biocarta/biocarta_cell_cycle_g2_m_checkpoint_Pathway_(DNA_repair).xlsx]

## Sheet: genes
ATM	1
ATR	1
BRCA1	1

## Sheet: edges
ATR	BRCA1	activation
ATM	BRCA1	activation
BRCA1	Pathway:DNA_repair	activation

## Sheet: nodes
ATM		ATM
ATR		ATR
BRCA1		BRCA1
Pathway:DNA_repair		Pathway:DNA_repair
