# Supplementary material for: Algorithmic Annotation of Functional Roles for Components of 3,044 Human Molecular Pathways
Source: Front Genet. 2021 Feb 9;12:617059. doi: 10.3389/fgene.2021.617059 (PMC7900570; doi:10.3389/fgene.2021.617059)
Supplement: Supplementary file 1 [file Data_Sheet_1.zip › to_publish/Biocarta/biocarta_cell_to_cell_adhesion_signaling_Main_Pathway.xlsx]

## Sheet: genes
ACTA1	1
BCAR1	1
CSK	1
PECAM1	1
PTK2	1
PTPN11	1
PXN	1
SRC	1

## Sheet: edges
PECAM1/PTPN11	ACTA1/BCAR1/CSK/PTK2/PXN/SRC	activation
ACTA1/BCAR1/CSK/PTK2/PXN/SRC	Pathway:cell_migration	activation
ACTA1/BCAR1/CSK/PTK2/PXN/SRC	Pathway:cell-cell_adhesion	activation

## Sheet: nodes
ACTA1/BCAR1/CSK/PTK2/PXN/SRC		ACTA1	BCAR1	CSK	PTK2	PXN	SRC
PECAM1/PTPN11		PECAM1	PTPN11
Pathway:cell-cell_adhesion		Pathway:cell-cell_adhesion
Pathway:cell_migration		Pathway:cell_migration
