# Supplementary material for: Algorithmic Annotation of Functional Roles for Components of 3,044 Human Molecular Pathways
Source: Front Genet. 2021 Feb 9;12:617059. doi: 10.3389/fgene.2021.617059 (PMC7900570; doi:10.3389/fgene.2021.617059)
Supplement: Supplementary file 1 [file Data_Sheet_1.zip › to_publish/Biocarta/biocarta_ceramide_signaling_Main_Pathway.xlsx]

## Sheet: genes
AIFM1	1
BAD	1
BAG4	1
BAX	1
BCL2	-1
BIRC3	1
CASP8	1
CHUK	1
CRADD	1
CYCS	1
FADD	1
IKBKB	1
IKBKG	1
KSR1	1
MADD	1
MAP2K1	1
MAP2K2	1
MAP2K4	1
MAP3K1	1
MAP4K4	1
MAPK1	1
MAPK3	1
MAPK8	1
NSMAF	1
RAF1	1
RELA	-1
RIPK1	1
SMPD1	1
TNF	1
TNFRSF1A	1
TRADD	1
TRAF2	1

## Sheet: edges
MAP4K4	CHUK/IKBKB/IKBKG	activation
CHUK/IKBKB/IKBKG	Pathway:protein_ubiquitination	activation
TRAF2	BAG4/MADD/TNF/TNFRSF1A	activation
MAP2K2	MAP2K1	activation
MAP2K1	MAPK1/MAPK3	activation
MAP2K1	MAP2K2	activation
CRADD	BAG4/MADD/TNF/TNFRSF1A	activation
MAP2K2	MAPK1/MAPK3	activation
MAPK1/MAPK3	MAPK1/MAPK3	activation
BAG4/MADD/TNF/TNFRSF1A	BAG4/MADD/TNF/TNFRSF1A	activation
MAP3K1	MAP2K4	activation
RAF1	MAP2K1	activation
BIRC3/CRADD/MADD/RIPK1/TNF/TNFRSF1A/TRADD/TRAF2	MAP4K4	activation
BIRC3/CRADD/MADD/RIPK1/TNF/TNFRSF1A/TRADD/TRAF2	BAG4/MADD/TNF/TNFRSF1A	activation
RIPK1	BAG4/MADD/TNF/TNFRSF1A	activation
TRADD	BAG4/MADD/TNF/TNFRSF1A	activation
RAF1	MAP2K2	activation
TRAF2	BIRC3/CRADD/MADD/RIPK1/TNF/TNFRSF1A/TRADD/TRAF2	activation
MAP2K4	MAPK8	activation
CRADD	BIRC3/CRADD/MADD/RIPK1/TNF/TNFRSF1A/TRADD/TRAF2	activation
BAG4/MADD/TNF/TNFRSF1A	BIRC3/CRADD/MADD/RIPK1/TNF/TNFRSF1A/TRADD/TRAF2	activation
BCL2	AIFM1	inhibition
RELA	CASP8/FADD	inhibition
BIRC3/CRADD/MADD/RIPK1/TNF/TNFRSF1A/TRADD/TRAF2	FADD	activation
BIRC3/CRADD/MADD/RIPK1/TNF/TNFRSF1A/TRADD/TRAF2	BIRC3/CRADD/MADD/RIPK1/TNF/TNFRSF1A/TRADD/TRAF2	activation
RIPK1	BIRC3/CRADD/MADD/RIPK1/TNF/TNFRSF1A/TRADD/TRAF2	activation
TRADD	BIRC3/CRADD/MADD/RIPK1/TNF/TNFRSF1A/TRADD/TRAF2	activation
NSMAF	KSR1	activation
CASP8/FADD	FADD	activation
SMPD1	KSR1	activation
BIRC3/CRADD/MADD/RIPK1/TNF/TNFRSF1A/TRADD/TRAF2	NSMAF	activation
BAD	AIFM1	activation
NSMAF	BAD	activation
SMPD1	BAD	activation
BIRC3/CRADD/MADD/RIPK1/TNF/TNFRSF1A/TRADD/TRAF2	CASP8/FADD	activation
BIRC3/CRADD/MADD/RIPK1/TNF/TNFRSF1A/TRADD/TRAF2	SMPD1	activation
CASP8/FADD	CASP8/FADD	activation
KSR1	RAF1	activation
NSMAF	MAP3K1	activation
SMPD1	MAP3K1	activation
BAX	AIFM1	activation
BCL2	CYCS	inhibition
BAD	CYCS	activation
NSMAF	BAX	activation
SMPD1	BAX	activation
BAX	CYCS	activation

## Sheet: nodes
AIFM1		AIFM1
BAD		BAD
BAG4/MADD/TNF/TNFRSF1A		BAG4	TNF	TNFRSF1A	MADD
BAX		BAX
BCL2		BCL2
BIRC3/CRADD/MADD/RIPK1/TNF/TNFRSF1A/TRADD/TRAF2		BIRC3	CRADD	MADD	RIPK1	TNF	TNFRSF1A	TRADD	TRAF2
CASP8/FADD		CASP8	FADD
CHUK/IKBKB/IKBKG		CHUK	IKBKB	IKBKG
CRADD		CRADD
CYCS		CYCS
FADD		FADD
KSR1		KSR1
MAP2K1		MAP2K1
MAP2K2		MAP2K2
MAP2K4		MAP2K4
MAP3K1		MAP3K1
MAP4K4		MAP4K4
MAPK1/MAPK3		MAPK1	MAPK3
MAPK8		MAPK8
NSMAF		NSMAF
Pathway:protein_ubiquitination		Pathway:protein_ubiquitination
RAF1		RAF1
RELA		RELA
RIPK1		RIPK1
SMPD1		SMPD1
TRADD		TRADD
TRAF2		TRAF2
