# Supplementary material for: Algorithmic Annotation of Functional Roles for Components of 3,044 Human Molecular Pathways
Source: Front Genet. 2021 Feb 9;12:617059. doi: 10.3389/fgene.2021.617059 (PMC7900570; doi:10.3389/fgene.2021.617059)
Supplement: Supplementary file 1 [file Data_Sheet_1.zip › to_publish/Biocarta/biocarta_chaperones_modulate_interferon_signaling_Main_Pathway.xlsx]

## Sheet: genes
DNAJA3	1
FRA16A	1
HSPA1A	1
IFNG	1
IFNGR1	1
JAK2	1
RB1	1
TP53	1
WT1	1

## Sheet: edges
IFNG	HSPA1A	activation
DNAJA3/FRA16A/HSPA1A/IFNG/IFNGR1/JAK2	HSPA1A	activation
DNAJA3/FRA16A/HSPA1A/IFNG/IFNGR1/JAK2	Pathway:apoptosis	activation
DNAJA3/FRA16A/HSPA1A/IFNG/IFNGR1/JAK2	RB1	activation
IFNG	DNAJA3/FRA16A/HSPA1A/IFNG/IFNGR1/JAK2	activation
DNAJA3/FRA16A/HSPA1A/IFNG/IFNGR1/JAK2	DNAJA3/FRA16A/HSPA1A/IFNG/IFNGR1/JAK2	activation
DNAJA3/FRA16A/HSPA1A/IFNG/IFNGR1/JAK2	WT1	activation
DNAJA3/FRA16A/HSPA1A/IFNG/IFNGR1/JAK2	FRA16A/IFNG/IFNGR1/JAK2	activation
DNAJA3/FRA16A/HSPA1A/IFNG/IFNGR1/JAK2	TP53	activation
DNAJA3/FRA16A/HSPA1A/IFNG/IFNGR1/JAK2	Pathway:protein_ubiquitination	inhibition

## Sheet: nodes
DNAJA3/FRA16A/HSPA1A/IFNG/IFNGR1/JAK2		DNAJA3	FRA16A	HSPA1A	IFNGR1	JAK2	IFNG
FRA16A/IFNG/IFNGR1/JAK2		FRA16A	IFNG	IFNGR1	JAK2
HSPA1A		HSPA1A
IFNG		IFNG
Pathway:apoptosis		Pathway:apoptosis
Pathway:protein_ubiquitination		Pathway:protein_ubiquitination
RB1		RB1
TP53		TP53
WT1		WT1
