# Supplementary material for: Algorithmic Annotation of Functional Roles for Components of 3,044 Human Molecular Pathways
Source: Front Genet. 2021 Feb 9;12:617059. doi: 10.3389/fgene.2021.617059 (PMC7900570; doi:10.3389/fgene.2021.617059)
Supplement: Supplementary file 1 [file Data_Sheet_1.zip › to_publish/Biocarta/biocarta_chaperones_modulate_interferon_signaling_Pathway_(apoptosis).xlsx]

## Sheet: genes
DNAJA3	1
HSPA1A	1

## Sheet: edges
DNAJA3/HSPA1A	Pathway:apoptosis	activation

## Sheet: nodes
DNAJA3/HSPA1A		DNAJA3	HSPA1A
Pathway:apoptosis		Pathway:apoptosis
