# Supplementary material for: Algorithmic Annotation of Functional Roles for Components of 3,044 Human Molecular Pathways
Source: Front Genet. 2021 Feb 9;12:617059. doi: 10.3389/fgene.2021.617059 (PMC7900570; doi:10.3389/fgene.2021.617059)
Supplement: Supplementary file 1 [file Data_Sheet_1.zip › to_publish/Biocarta/biocarta_chaperones_modulate_interferon_signaling_Pathway_(Pathway_protein_ubiquitination_of_DNAJA3).xlsx]

## Sheet: genes
DNAJA3	1
FRA16A	1
HSPA1A	1
IFNG	1
IFNGR1	1
JAK2	1

## Sheet: edges
IFNG	DNAJA3/FRA16A/HSPA1A/IFNG/IFNGR1/JAK2	activation
DNAJA3/FRA16A/HSPA1A/IFNG/IFNGR1/JAK2	DNAJA3/FRA16A/HSPA1A/IFNG/IFNGR1/JAK2	activation
DNAJA3/FRA16A/HSPA1A/IFNG/IFNGR1/JAK2	Pathway:protein_ubiquitination	inhibition

## Sheet: nodes
DNAJA3/FRA16A/HSPA1A/IFNG/IFNGR1/JAK2		DNAJA3	FRA16A	IFNG	IFNGR1	JAK2	HSPA1A
IFNG		IFNG
Pathway:protein_ubiquitination		Pathway:protein_ubiquitination
