# Supplementary material for: Algorithmic Annotation of Functional Roles for Components of 3,044 Human Molecular Pathways
Source: Front Genet. 2021 Feb 9;12:617059. doi: 10.3389/fgene.2021.617059 (PMC7900570; doi:10.3389/fgene.2021.617059)
Supplement: Supplementary file 1 [file Data_Sheet_1.zip › to_publish/Biocarta/biocarta_chrebp_regulation_by_carbohydrates_and_camp_Main_Pathway.xlsx]

## Sheet: genes
ACSBG1	1
ACSM1	1
ADCY1	1
ADRA1B	1
ADRB2	1
AGT	1
AGTR2	1
CCL11	1
CCL4	1
CCR3	1
CCR5	1
CHRM1	1
CXCL12	1
CXCR4	1
EDN1	1
F2	1
FPR1	1
GNAS	1
GNB1	1
GNGT1	1
HTR2C	1
MLXIPL	-1
P2RY2	1
PKLR	0
PPP2R5D	-1
PRKAA1	1
PRKAA2	1
PRKAB1	1
PRKAB2	1
PRKACB	1
PRKACG	1
PRKAG1	1
PRKAG2	1
PRKAR1A	1
PRKAR1B	1
PRKAR2A	1
PRKAR2B	1
PTGER1	1

## Sheet: edges
ADRA1B	ADRA1B	activation
GNAS	ADCY1	activation
ADRA1B	GNAS	activation
AGT/CCL11/CCL4/CXCL12/EDN1/F2	ADRA1B	activation
AGT/CCL11/CCL4/CXCL12/EDN1/F2	GNAS	activation
ADCY1	PRKAs	activation
ACSBG1/ACSM1	PRKAs	activation
PRKAs	MLXIPL	inhibition
MLXIPL	PKLR	unknown
PPP2R5D	MLXIPL	activation

## Sheet: nodes
ACSBG1/ACSM1		ACSBG1	ACSM1
ADCY1		ADCY1
ADRA1B		ADRA1B	ADRB2	AGT	AGTR2	CCL11	CCL4	CCR3	CCR5	CHRM1	CXCL12	CXCR4	EDN1	F2	FPR1	GNB1	GNGT1	HTR2C	P2RY2	PTGER1	GNAS
AGT/CCL11/CCL4/CXCL12/EDN1/F2		AGT	CCL11	CCL4	CXCL12	EDN1	F2
GNAS		GNAS
MLXIPL		MLXIPL
PKLR		PKLR
PPP2R5D		PPP2R5D
PRKAs		PRKAA1	PRKAA2	PRKAB1	PRKAB2	PRKAG1	PRKAG2	PRKACB	PRKACG	PRKAR1A	PRKAR1B	PRKAR2A	PRKAR2B
