# Supplementary material for: Algorithmic Annotation of Functional Roles for Components of 3,044 Human Molecular Pathways
Source: Front Genet. 2021 Feb 9;12:617059. doi: 10.3389/fgene.2021.617059 (PMC7900570; doi:10.3389/fgene.2021.617059)
Supplement: Supplementary file 1 [file Data_Sheet_1.zip › to_publish/Biocarta/biocarta_chromatin_remodeling_by_hswi_snf_atp_dependent_complexes_Main_Pathway.xlsx]

## Sheet: genes
ACTB	1
ARID1A	1
GTF2A1	0
GTF2B	0
GTF2E1	0
GTF2F1	0
GTF3A	0
NF1	1
NR3C1	0.5
POLR2A	0
SMARCA4	1
SMARCB1	1
SMARCC1	1
SMARCC2	1
SMARCD1	1
SMARCE1	1

## Sheet: edges
ACTB/ARID1A/NF1/NR3C1/SMARCA4/SMARCB1/SMARCC1/SMARCC2/SMARCD1/SMARCE1	NF1	activation
ACTB/ARID1A/NF1/NR3C1/SMARCA4/SMARCB1/SMARCC1/SMARCC2/SMARCD1/SMARCE1	GTF2A1/GTF2B/GTF2E1/GTF2F1/GTF3A/NR3C1/POLR2A	unknown
ACTB/ARID1A/NF1/NR3C1/SMARCA4/SMARCB1/SMARCC1/SMARCC2/SMARCD1/SMARCE1	Pathway:chromatin_remodeling	activation

## Sheet: nodes
ACTB/ARID1A/NF1/NR3C1/SMARCA4/SMARCB1/SMARCC1/SMARCC2/SMARCD1/SMARCE1		ACTB	ARID1A	NF1	NR3C1	SMARCA4	SMARCB1	SMARCC1	SMARCC2	SMARCD1	SMARCE1
GTF2A1/GTF2B/GTF2E1/GTF2F1/GTF3A/NR3C1/POLR2A		GTF2A1	GTF2B	GTF2E1	GTF2F1	GTF3A	NR3C1	POLR2A
NF1		NF1
Pathway:chromatin_remodeling		Pathway:chromatin_remodeling
