# Supplementary material for: Algorithmic Annotation of Functional Roles for Components of 3,044 Human Molecular Pathways
Source: Front Genet. 2021 Feb 9;12:617059. doi: 10.3389/fgene.2021.617059 (PMC7900570; doi:10.3389/fgene.2021.617059)
Supplement: Supplementary file 1 [file Data_Sheet_1.zip › to_publish/Biocarta/biocarta_chromatin_remodeling_by_hswi_snf_atp_dependent_complexes_Pathway_(chromatin_remodeling).xlsx]

## Sheet: genes
ACTB	1
ARID1A	1
NF1	1
NR3C1	0.5
SMARCA4	1
SMARCB1	1
SMARCC1	1
SMARCC2	1
SMARCD1	1
SMARCE1	1

## Sheet: edges
ACTB/ARID1A/NF1/NR3C1/SMARCA4/SMARCB1/SMARCC1/SMARCC2/SMARCD1/SMARCE1	Pathway:chromatin_remodeling	activation

## Sheet: nodes
ACTB/ARID1A/NF1/NR3C1/SMARCA4/SMARCB1/SMARCC1/SMARCC2/SMARCD1/SMARCE1		ACTB	ARID1A	NF1	NR3C1	SMARCA4	SMARCB1	SMARCC1	SMARCC2	SMARCD1	SMARCE1
Pathway:chromatin_remodeling		Pathway:chromatin_remodeling
