# Supplementary material for: Algorithmic Annotation of Functional Roles for Components of 3,044 Human Molecular Pathways
Source: Front Genet. 2021 Feb 9;12:617059. doi: 10.3389/fgene.2021.617059 (PMC7900570; doi:10.3389/fgene.2021.617059)
Supplement: Supplementary file 1 [file Data_Sheet_1.zip › to_publish/Biocarta/biocarta_control_of_skeletal_myogenesis_by_hdac_and_calcium_calmodulin_dependent_kinase_camk__Main_Pathway.xlsx]

## Sheet: genes
AVP	1
CABIN1	-1
CAMK2B	1
HDAC5	1
MEF2A	1
BORCS8-MEF2B	1
MEF2C	1
MEF2D	1
MYOD1	1
YWHAH	1

## Sheet: edges
CABIN1	MEF2A/MEF2BNB-MEF2B/MEF2C/MEF2D	inhibition
CAMK2B	MEF2A/MEF2BNB-MEF2B/MEF2C/MEF2D	activation
MYOD1	MEF2A/MEF2BNB-MEF2B/MEF2C/MEF2D	activation
HDAC5/MEF2A/MEF2BNB-MEF2B/MEF2C/MEF2D	MEF2A/MEF2BNB-MEF2B/MEF2C/MEF2D	activation
CAMK2B	CABIN1	inhibition
HDAC5/MEF2A/MEF2BNB-MEF2B/MEF2C/MEF2D	YWHAH	activation
MEF2A/MEF2BNB-MEF2B/MEF2C/MEF2D	HDAC5/MEF2A/MEF2BNB-MEF2B/MEF2C/MEF2D	activation
AVP	CAMK2B	activation
CAMK2B	HDAC5/MEF2A/MEF2BNB-MEF2B/MEF2C/MEF2D	activation
HDAC5/MEF2A/MEF2BNB-MEF2B/MEF2C/MEF2D	HDAC5/MEF2A/MEF2BNB-MEF2B/MEF2C/MEF2D	activation

## Sheet: nodes
AVP		AVP
CABIN1		CABIN1
CAMK2B		CAMK2B
HDAC5/MEF2A/MEF2BNB-MEF2B/MEF2C/MEF2D		HDAC5	MEF2A	BORCS8-MEF2B	MEF2C	MEF2D
MEF2A/MEF2BNB-MEF2B/MEF2C/MEF2D		MEF2A	BORCS8-MEF2B	MEF2C	MEF2D
MYOD1		MYOD1
YWHAH		YWHAH
