# Supplementary material for: Algorithmic Annotation of Functional Roles for Components of 3,044 Human Molecular Pathways
Source: Front Genet. 2021 Feb 9;12:617059. doi: 10.3389/fgene.2021.617059 (PMC7900570; doi:10.3389/fgene.2021.617059)
Supplement: Supplementary file 1 [file Data_Sheet_1.zip › to_publish/Biocarta/biocarta_ctcf_first_multivalent_nuclear_factor_Main_Pathway.xlsx]

## Sheet: genes
BCR	1
CD79A	1
CD79B	1
CDKN1B	0
CDKN2A	0
CTCF	1
MTOR	1
MYC	1
PIK3CA	1
PIK3R1	1
PPP2R5D	-0.5
PTEN	1
RPS6KB1	1
SMAD1	1
SMAD4	1
SMAD5	1
SMAD6	1
TGFB1	1
TGFB2	1
TGFB3	1
TGFBR1	1
TGFBR2	1

## Sheet: edges
CTCF	CDKN1B	unknown
CTCF	CDKN2A	unknown
SMAD1/SMAD4/SMAD5/SMAD6	CTCF	activation
TGFB1/TGFB2/TGFB3/TGFBR1/TGFBR2	SMAD1/SMAD4/SMAD5/SMAD6	activation
RPS6KB1	MYC	activation
RPS6KB1	CTCF	activation
PIK3CA/PIK3R1	MYC	activation
BCR/CD79A/CD79B	PTEN	activation
BCR/CD79A/CD79B	RPS6KB1	activation
PPP2R5D	RPS6KB1	inhibition
TGFB1/TGFB2/TGFB3/TGFBR1/TGFBR2	PPP2R5D	activation
BCR/CD79A/CD79B	MTOR	activation
MTOR	PPP2R5D	activation

## Sheet: nodes
BCR/CD79A/CD79B		BCR	CD79A	CD79B
CDKN1B		CDKN1B
CDKN2A		CDKN2A
CTCF		CTCF
MTOR		MTOR
MYC		MYC
PIK3CA/PIK3R1		PIK3CA	PIK3R1
PPP2R5D		PPP2R5D
PTEN		PTEN
RPS6KB1		RPS6KB1
SMAD1/SMAD4/SMAD5/SMAD6		SMAD1	SMAD4	SMAD5	SMAD6
TGFB1/TGFB2/TGFB3/TGFBR1/TGFBR2		TGFB1	TGFB2	TGFB3	TGFBR1	TGFBR2
