# Supplementary material for: Algorithmic Annotation of Functional Roles for Components of 3,044 Human Molecular Pathways
Source: Front Genet. 2021 Feb 9;12:617059. doi: 10.3389/fgene.2021.617059 (PMC7900570; doi:10.3389/fgene.2021.617059)
Supplement: Supplementary file 1 [file Data_Sheet_1.zip › to_publish/Biocarta/biocarta_cxcr4_signaling_Main_Pathway.xlsx]

## Sheet: genes
CXCL12	1
CXCR4	1
GNAI1	1
GNAQ	1
GNB1	1
GNGT1	1
HRAS	1
PIK3C2G	1
PIK3CA	1
PIK3R1	1
PLCG1	1

## Sheet: edges
GNB1/GNGT1	HRAS	activation
GNAI1/GNB1/GNGT1	GNB1/GNGT1	activation
CXCL12/CXCR4/GNAQ	GNB1/GNGT1	activation
CXCL12/CXCR4/GNAQ	PLCG1	activation
GNB1/GNGT1	PIK3CA/PIK3R1	activation
GNB1/GNGT1	PIK3C2G	activation
GNAI1/GNB1/GNGT1	GNAI1/GNB1/GNGT1	activation
GNAI1/GNB1/GNGT1	PIK3C2G	activation
CXCL12/CXCR4/GNAQ	GNAI1/GNB1/GNGT1	activation

## Sheet: nodes
CXCL12/CXCR4/GNAQ		CXCL12	CXCR4	GNAQ
GNAI1/GNB1/GNGT1		GNAI1	GNB1	GNGT1
GNB1/GNGT1		GNB1	GNGT1
HRAS		HRAS
PIK3C2G		PIK3C2G
PIK3CA/PIK3R1		PIK3CA	PIK3R1
PLCG1		PLCG1
