# Supplementary material for: Algorithmic Annotation of Functional Roles for Components of 3,044 Human Molecular Pathways
Source: Front Genet. 2021 Feb 9;12:617059. doi: 10.3389/fgene.2021.617059 (PMC7900570; doi:10.3389/fgene.2021.617059)
Supplement: Supplementary file 1 [file Data_Sheet_1.zip › to_publish/Biocarta/biocarta_cycling_of_ran_in_nucleocytoplasmic_transport_Main_Pathway.xlsx]

## Sheet: genes
NUP153	1
NUP210	1
NUP214	1
NUP62	1
RAN	1
RANBP1	1
RANBP2	1
RANGAP1	1
RCC1	1

## Sheet: edges
NUP153/NUP210/NUP214/NUP62/RANBP2	RAN	activation
RCC1	RAN	activation
RANBP1/RANBP2/RANGAP1	RAN	activation

## Sheet: nodes
NUP153/NUP210/NUP214/NUP62/RANBP2		NUP153	NUP210	NUP214	NUP62	RANBP2
RAN		RAN
RANBP1/RANBP2/RANGAP1		RANBP1	RANBP2	RANGAP1
RCC1		RCC1
