# Supplementary material for: Algorithmic Annotation of Functional Roles for Components of 3,044 Human Molecular Pathways
Source: Front Genet. 2021 Feb 9;12:617059. doi: 10.3389/fgene.2021.617059 (PMC7900570; doi:10.3389/fgene.2021.617059)
Supplement: Supplementary file 1 [file Data_Sheet_1.zip › to_publish/Biocarta/biocarta_cyclins_and_cell_cycle_regulation_Main_Pathway.xlsx]

## Sheet: genes
CCNA1	1
CCNB1	1
CCND1	1
CCND2	1
CCND3	1
CCNE1	1
CCNH	1
CDC25A	1
CDK1	1
CDK2	1
CDK4	1
CDK6	1
CDK7	1
CDKN1A	1
CDKN1B	1
CDKN2A	1
CDKN2B	1
CDKN2C	1
CDKN2D	1
E2F1	1
RB1	1
RBL1	1
TFDP1	1

## Sheet: edges
CCNH/CDK7	CCNA1/CDK1/CDK2	activation
CDKN1B	CCNA1/CDK1/CDK2	activation
CDC25A	CCNA1/CDK1/CDK2	activation
CDC25A	CCNB1/CDK1	activation
CDKN1A	CCNA1/CDK1/CDK2	activation
CCNA1/CDK1/CDK2	E2F1/RB1/RBL1	activation
CDKN2C	CCND1/CDK4	activation
CCNA1/CDK1/CDK2	RB1	activation
E2F1/RB1/RBL1	E2F1/RB1/RBL1	activation
CCND3/CDK6	E2F1/RB1/RBL1	activation
CCND1/CDK4	E2F1/RB1/RBL1	activation
CDKN2A	CCND3/CDK6	activation
E2F1/RB1/RBL1	RB1	activation
CDKN2A	CCND1/CDK4	activation
CCND3/CDK6	RB1	activation
CDKN2B	CCND1/CDK4	activation
CCNE1/CDK2	E2F1/RB1/RBL1	activation
TFDP1	E2F1/RB1/RBL1	activation
CCND2/CDK4	E2F1/RB1/RBL1	activation
CDKN2D	CCND1/CDK4	activation
CDKN1A	CCND1/CDK4	activation
CCNE1/CDK2	RB1	activation
CCND2/CDK4	RB1	activation
CDKN1B	CCNE1/CDK2	activation
E2F1/RB1/RBL1	RBL1	activation
CDKN2A	CCND2/CDK4	activation
CCND1/CDK4	RBL1	activation
CDKN1A	CCNE1/CDK2	activation
CDKN1A	CCND2/CDK4	activation

## Sheet: nodes
CCNA1/CDK1/CDK2		CCNA1	CDK1	CDK2
CCNB1/CDK1		CCNB1	CDK1
CCND1/CDK4		CCND1	CDK4
CCND2/CDK4		CCND2	CDK4
CCND3/CDK6		CCND3	CDK6
CCNE1/CDK2		CCNE1	CDK2
CCNH/CDK7		CCNH	CDK7
CDC25A		CDC25A
CDKN1A		CDKN1A
CDKN1B		CDKN1B
CDKN2A		CDKN2A
CDKN2B		CDKN2B
CDKN2C		CDKN2C
CDKN2D		CDKN2D
E2F1/RB1/RBL1		E2F1	RB1	RBL1
RB1		RB1
RBL1		RBL1
TFDP1		TFDP1
