# Supplementary material for: Algorithmic Annotation of Functional Roles for Components of 3,044 Human Molecular Pathways
Source: Front Genet. 2021 Feb 9;12:617059. doi: 10.3389/fgene.2021.617059 (PMC7900570; doi:10.3389/fgene.2021.617059)
Supplement: Supplementary file 1 [file Data_Sheet_1.zip › to_publish/Biocarta/biocarta_cystic_fibrosis_transmembrane_conductance_regulator_cftr_and_beta_2_adrenergic_receptor_b2ar_Main_Pathway.xlsx]

## Sheet: genes
ADCY1	1
ADRB2	1
AGT	1
CCL11	1
CCL4	1
CFTR	1
CXCL12	1
EDN1	1
EZR	1
F2	1
GNAS	1
GNB1	1
GNGT1	1
PRKACB	1
PRKACG	1
PRKAR1A	1
PRKAR1B	1
PRKAR2A	1
PRKAR2B	1
SLC9A3R1	1

## Sheet: edges
GNAS	ADCY1	activation
CFTR/EZR/PRKACB/PRKACG/PRKAR1A/PRKAR1B/PRKAR2A/PRKAR2B/SLC9A3R1	CFTR/EZR/PRKACB/PRKACG/PRKAR1A/PRKAR1B/PRKAR2A/PRKAR2B/SLC9A3R1	activation
ADCY1	CFTR/EZR/PRKACB/PRKACG/PRKAR1A/PRKAR1B/PRKAR2A/PRKAR2B/SLC9A3R1	activation
ADRB2	GNAS	activation
AGT/CCL11/CCL4/CXCL12/EDN1/F2	GNAS	activation
ADRB2	CFTR/EZR/PRKACB/PRKACG/PRKAR1A/PRKAR1B/PRKAR2A/PRKAR2B/SLC9A3R1	activation
ADCY1	ADRB2	activation
CFTR/EZR/PRKACB/PRKACG/PRKAR1A/PRKAR1B/PRKAR2A/PRKAR2B/SLC9A3R1	ADRB2	activation
ADRB2	ADRB2	activation
AGT/CCL11/CCL4/CXCL12/EDN1/F2	ADRB2	activation

## Sheet: nodes
ADCY1		ADCY1
ADRB2		ADRB2	AGT	CCL11	CCL4	CXCL12	EDN1	F2	GNB1	GNGT1	EZR	PRKACB	PRKACG	PRKAR1A	PRKAR1B	PRKAR2A	PRKAR2B	SLC9A3R1	GNAS
AGT/CCL11/CCL4/CXCL12/EDN1/F2		AGT	CCL11	CCL4	CXCL12	EDN1	F2
CFTR/EZR/PRKACB/PRKACG/PRKAR1A/PRKAR1B/PRKAR2A/PRKAR2B/SLC9A3R1		CFTR	EZR	PRKACB	PRKACG	PRKAR1A	PRKAR1B	PRKAR2A	PRKAR2B	SLC9A3R1
GNAS		GNAS
