# Supplementary material for: Algorithmic Annotation of Functional Roles for Components of 3,044 Human Molecular Pathways
Source: Front Genet. 2021 Feb 9;12:617059. doi: 10.3389/fgene.2021.617059 (PMC7900570; doi:10.3389/fgene.2021.617059)
Supplement: Supplementary file 1 [file Data_Sheet_1.zip › to_publish/Biocarta/biocarta_d4gdi_signaling_Pathway_(apoptosis).xlsx]

## Sheet: genes
ARHGAP5	0.5
ARHGDIB	1
CASP1	1
CASP3	1
JUN	1
RHOA	1

## Sheet: edges
ARHGDIB/RHOA	JUN	activation
CASP1	ARHGDIB/RHOA	activation
ARHGAP5	Pathway:apoptosis	activation
JUN	Pathway:apoptosis	activation
CASP3	ARHGDIB/RHOA	activation
ARHGDIB/RHOA	ARHGDIB/RHOA	activation

## Sheet: nodes
ARHGAP5		ARHGAP5
ARHGDIB/RHOA		ARHGDIB	RHOA
CASP1		CASP1
CASP3		CASP3
JUN		JUN
Pathway:apoptosis		Pathway:apoptosis
