# Supplementary material for: Algorithmic Annotation of Functional Roles for Components of 3,044 Human Molecular Pathways
Source: Front Genet. 2021 Feb 9;12:617059. doi: 10.3389/fgene.2021.617059 (PMC7900570; doi:10.3389/fgene.2021.617059)
Supplement: Supplementary file 1 [file Data_Sheet_1.zip › to_publish/Biocarta/biocarta_deregulation_of_cdk5_in_alzheimers_disease_Pathway_(apoptosis).xlsx]

## Sheet: genes
CDK5	1
CDK5R1	1
GSK3B	1
MAPT	1
PPP2R5D	-1

## Sheet: edges
PPP2R5D	MAPT	inhibition
GSK3B	MAPT	activation
CDK5/CDK5R1	Pathway:apoptosis	activation
MAPT	Pathway:apoptosis	activation
CDK5/CDK5R1	CDK5/CDK5R1	activation
CDK5/CDK5R1	MAPT	activation

## Sheet: nodes
CDK5/CDK5R1		CDK5	CDK5R1
GSK3B		GSK3B
MAPT		MAPT
PPP2R5D		PPP2R5D
Pathway:apoptosis		Pathway:apoptosis
