# Supplementary material for: Algorithmic Annotation of Functional Roles for Components of 3,044 Human Molecular Pathways
Source: Front Genet. 2021 Feb 9;12:617059. doi: 10.3389/fgene.2021.617059 (PMC7900570; doi:10.3389/fgene.2021.617059)
Supplement: Supplementary file 1 [file Data_Sheet_1.zip › to_publish/Biocarta/biocarta_double_stranded_rna_induced_gene_expression_Main_Pathway.xlsx]

## Sheet: genes
CHUK	1
DNAJC3	-1
EIF2AK2	1
EIF2S1	1
EIF2S2	1
EIF2S3	1
IKBKB	1
IKBKG	1
MAP4K4	1
TP53	1

## Sheet: edges
EIF2S1/EIF2S2/EIF2S3	Pathway:translational_initiation	inhibition
EIF2AK2	EIF2S1/EIF2S2/EIF2S3	activation
EIF2AK2	TP53	activation
MAP4K4	CHUK/IKBKB/IKBKG	activation
DNAJC3	EIF2AK2	inhibition
CHUK/IKBKB/IKBKG	Pathway:protein_ubiquitination	activation
EIF2AK2	MAP4K4	activation

## Sheet: nodes
CHUK/IKBKB/IKBKG		CHUK	IKBKB	IKBKG
DNAJC3		DNAJC3
EIF2AK2		EIF2AK2
EIF2S1/EIF2S2/EIF2S3		EIF2S1	EIF2S2	EIF2S3
MAP4K4		MAP4K4
Pathway:protein_ubiquitination		Pathway:protein_ubiquitination
Pathway:translational_initiation		Pathway:translational_initiation
TP53		TP53
