# Supplementary material for: Algorithmic Annotation of Functional Roles for Components of 3,044 Human Molecular Pathways
Source: Front Genet. 2021 Feb 9;12:617059. doi: 10.3389/fgene.2021.617059 (PMC7900570; doi:10.3389/fgene.2021.617059)
Supplement: Supplementary file 1 [file Data_Sheet_1.zip › to_publish/Biocarta/biocarta_double_stranded_rna_induced_gene_expression_Pathway_(Pathway_protein_ubiquitination_of_CHUK).xlsx]

## Sheet: genes
CHUK	1
EIF2AK2	1
IKBKB	1
IKBKG	1
MAP4K4	1

## Sheet: edges
CHUK/IKBKB/IKBKG	Pathway:protein_ubiquitination	activation
MAP4K4	CHUK/IKBKB/IKBKG	activation
EIF2AK2	MAP4K4	activation

## Sheet: nodes
CHUK/IKBKB/IKBKG		CHUK	IKBKB	IKBKG
EIF2AK2		EIF2AK2
MAP4K4		MAP4K4
Pathway:protein_ubiquitination		Pathway:protein_ubiquitination
