# Supplementary material for: Algorithmic Annotation of Functional Roles for Components of 3,044 Human Molecular Pathways
Source: Front Genet. 2021 Feb 9;12:617059. doi: 10.3389/fgene.2021.617059 (PMC7900570; doi:10.3389/fgene.2021.617059)
Supplement: Supplementary file 1 [file Data_Sheet_1.zip › to_publish/Biocarta/biocarta_downregulated_of_mta_3_in_er_negative_breast_tumors_Main_Pathway.xlsx]

## Sheet: genes
ALDOA	0
CTSD	0
ESR1	1
GAPDH	0
GREB1	0
HSPB1	0
PDZK1	0
TUBA1A	0
TUBA1C	0
TUBA3C	0
TUBA4A	0
TUBA4B	0
TUBA8	0

## Sheet: edges
ESR1	GREB1	unknown
ESR1	CTSD	unknown
ESR1	ALDOA	unknown
ESR1	TUBAs	unknown
ESR1	GAPDH	unknown
ESR1	PDZK1	unknown
ESR1	HSPB1	unknown

## Sheet: nodes
ALDOA		ALDOA
CTSD		CTSD
ESR1		ESR1
GAPDH		GAPDH
GREB1		GREB1
HSPB1		HSPB1
PDZK1		PDZK1
TUBAs		TUBA1A	TUBA1C	TUBA3C	TUBA4A	TUBA4B	TUBA8
