# Supplementary material for: Algorithmic Annotation of Functional Roles for Components of 3,044 Human Molecular Pathways
Source: Front Genet. 2021 Feb 9;12:617059. doi: 10.3389/fgene.2021.617059 (PMC7900570; doi:10.3389/fgene.2021.617059)
Supplement: Supplementary file 1 [file Data_Sheet_1.zip › to_publish/Biocarta/biocarta_e2f1_destruction_Main_Pathway.xlsx]

## Sheet: genes
CCNA1	1
CCNE1	1
CDK2	1
E2F1	1
RB1	1
TFDP1	1

## Sheet: edges
E2F1/RB1	TFDP1	activation
E2F1/RB1	E2F1/RB1	activation
CCNE1/CDK2	E2F1/RB1	activation
CCNA1/CDK2	E2F1/RB1	activation
CCNE1/CDK2	RB1	activation
E2F1/RB1	RB1	activation

## Sheet: nodes
CCNA1/CDK2		CCNA1	CDK2
CCNE1/CDK2		CCNE1	CDK2
E2F1/RB1		E2F1	RB1
RB1		RB1
TFDP1		TFDP1
