# Supplementary material for: Algorithmic Annotation of Functional Roles for Components of 3,044 Human Molecular Pathways
Source: Front Genet. 2021 Feb 9;12:617059. doi: 10.3389/fgene.2021.617059 (PMC7900570; doi:10.3389/fgene.2021.617059)
Supplement: Supplementary file 1 [file Data_Sheet_1.zip › to_publish/Biocarta/biocarta_egf_signaling_Main_Pathway.xlsx]

## Sheet: genes
EGF	1
EGFR	1
ELK1	1
GRB2	0.5
HRAS	-1
JAK1	1
MAP2K1	-1
MAP2K4	-1
MAP3K1	-1
MAPK8	-1
PIK3CA	1
PIK3R1	1
PLCG1	1
PRKCA	1
PRKCB	1
RASA1	1
SHC1	0.5
SOS1	0.5
STAT1	1
STAT3	1

## Sheet: edges
MAP3K1	MAP2K1	activation
EGF/EGFR	JAK1	activation
MAP3K1	MAP2K4	activation
HRAS	MAP3K1	activation
PRKCA/PRKCB	ELK1	activation
EGF/EGFR	GRB2/SHC1/SOS1	activation
STAT1	STAT3	activation
EGF/EGFR	PLCG1	activation
EGF/EGFR	STAT3	activation
EGF/EGFR	STAT1	activation
GRB2/SHC1/SOS1	HRAS	activation
MAP2K4	MAPK8	activation
PLCG1	PRKCA/PRKCB	activation
RASA1	HRAS	inhibition
EGF/EGFR	PIK3CA/PIK3R1	activation
EGF/EGFR	RASA1	activation

## Sheet: nodes
EGF/EGFR		EGF	EGFR
ELK1		ELK1
GRB2/SHC1/SOS1		GRB2	SHC1	SOS1
HRAS		HRAS
JAK1		JAK1
MAP2K1		MAP2K1
MAP2K4		MAP2K4
MAP3K1		MAP3K1
MAPK8		MAPK8
PIK3CA/PIK3R1		PIK3CA	PIK3R1
PLCG1		PLCG1
PRKCA/PRKCB		PRKCA	PRKCB
RASA1		RASA1
STAT1		STAT1
STAT3		STAT3
