# Supplementary material for: Algorithmic Annotation of Functional Roles for Components of 3,044 Human Molecular Pathways
Source: Front Genet. 2021 Feb 9;12:617059. doi: 10.3389/fgene.2021.617059 (PMC7900570; doi:10.3389/fgene.2021.617059)
Supplement: Supplementary file 1 [file Data_Sheet_1.zip › to_publish/Biocarta/biocarta_endocytotic_role_of_ndk_phosphins_and_dynamin_Main_Pathway.xlsx]

## Sheet: genes
AP2A1	1
AP2M1	1
BIN1	1
BIN2	1
CAMK2B	1
DNM1	1
EPN1	1
EPS15	1
NME1	1
NME2	1
PICALM	1
PPP3CA	1
PPP3CB	1
PPP3CC	1
SYNJ1	1
SYNJ2	1

## Sheet: edges
AP2A1/AP2M1/BIN1/BIN2/DNM1/EPN1/EPS15/PICALM/SYNJ1/SYNJ2	AP2A1/AP2M1/BIN1/BIN2/DNM1/EPN1/EPS15/PICALM/SYNJ1/SYNJ2	activation
PPP3CA/PPP3CB/PPP3CC	AP2A1/AP2M1/BIN1/BIN2/DNM1/EPN1/EPS15/PICALM/SYNJ1/SYNJ2	activation
PICALM	AP2A1/AP2M1/BIN1/BIN2/DNM1/EPN1/EPS15/PICALM/SYNJ1/SYNJ2	activation
DNM1	AP2A1/AP2M1/BIN1/BIN2/DNM1/EPN1/EPS15/PICALM/SYNJ1/SYNJ2	activation
EPS15	AP2A1/AP2M1/BIN1/BIN2/DNM1/EPN1/EPS15/PICALM/SYNJ1/SYNJ2	activation
AP2A1/AP2M1/BIN1/BIN2/DNM1/EPN1/EPS15/PICALM/SYNJ1/SYNJ2	EPN1	activation
AP2A1/AP2M1/BIN1/BIN2/DNM1/EPN1/EPS15/PICALM/SYNJ1/SYNJ2	PICALM	activation
PPP3CA/PPP3CB/PPP3CC	EPN1	activation
PPP3CA/PPP3CB/PPP3CC	PICALM	activation
AP2A1/AP2M1/BIN1/BIN2/DNM1/EPN1/EPS15/PICALM/SYNJ1/SYNJ2	EPS15	activation
AP2A1/AP2M1/BIN1/BIN2/DNM1/EPN1/EPS15/PICALM/SYNJ1/SYNJ2	DNM1	activation
PPP3CA/PPP3CB/PPP3CC	DNM1	activation
PPP3CA/PPP3CB/PPP3CC	EPS15	activation
NME1/NME2	DNM1	activation
SYNJ1/SYNJ2	AP2A1/AP2M1/BIN1/BIN2/DNM1/EPN1/EPS15/PICALM/SYNJ1/SYNJ2	activation
CAMK2B	PPP3CA/PPP3CB/PPP3CC	activation
AP2A1/AP2M1/BIN1/BIN2/DNM1/EPN1/EPS15/PICALM/SYNJ1/SYNJ2	BIN1/BIN2	activation
PPP3CA/PPP3CB/PPP3CC	BIN1/BIN2	activation
AP2A1/AP2M1/BIN1/BIN2/DNM1/EPN1/EPS15/PICALM/SYNJ1/SYNJ2	Pathway:endocytosis	activation
AP2A1/AP2M1/BIN1/BIN2/DNM1/EPN1/EPS15/PICALM/SYNJ1/SYNJ2	SYNJ1/SYNJ2	activation
PPP3CA/PPP3CB/PPP3CC	SYNJ1/SYNJ2	activation

## Sheet: nodes
AP2A1/AP2M1/BIN1/BIN2/DNM1/EPN1/EPS15/PICALM/SYNJ1/SYNJ2		AP2A1	AP2M1	PICALM	BIN1	BIN2	EPN1	EPS15	DNM1	SYNJ1	SYNJ2
BIN1/BIN2		BIN1	BIN2
CAMK2B		CAMK2B
DNM1		DNM1
EPN1		EPN1
EPS15		EPS15
NME1/NME2		NME1	NME2
PICALM		PICALM
PPP3CA/PPP3CB/PPP3CC		PPP3CA	PPP3CB	PPP3CC
Pathway:endocytosis		Pathway:endocytosis
SYNJ1/SYNJ2		SYNJ1	SYNJ2
