# Supplementary material for: Algorithmic Annotation of Functional Roles for Components of 3,044 Human Molecular Pathways
Source: Front Genet. 2021 Feb 9;12:617059. doi: 10.3389/fgene.2021.617059 (PMC7900570; doi:10.3389/fgene.2021.617059)
Supplement: Supplementary file 1 [file Data_Sheet_1.zip › to_publish/Biocarta/biocarta_endocytotic_role_of_ndk_phosphins_and_dynamin_Pathway_(endocytosis).xlsx]

## Sheet: genes
AP2A1	1
AP2M1	1
BIN1	1
BIN2	1
DNM1	1
EPN1	1
EPS15	1
PICALM	1
SYNJ1	1
SYNJ2	1

## Sheet: edges
AP2A1/AP2M1/BIN1/BIN2/DNM1/EPN1/EPS15/PICALM/SYNJ1/SYNJ2	Pathway:endocytosis	activation

## Sheet: nodes
AP2A1/AP2M1/BIN1/BIN2/DNM1/EPN1/EPS15/PICALM/SYNJ1/SYNJ2		AP2A1	AP2M1	BIN1	BIN2	DNM1	EPN1	EPS15	PICALM	SYNJ1	SYNJ2
Pathway:endocytosis		Pathway:endocytosis
