# Supplementary material for: Algorithmic Annotation of Functional Roles for Components of 3,044 Human Molecular Pathways
Source: Front Genet. 2021 Feb 9;12:617059. doi: 10.3389/fgene.2021.617059 (PMC7900570; doi:10.3389/fgene.2021.617059)
Supplement: Supplementary file 1 [file Data_Sheet_1.zip › to_publish/Biocarta/biocarta_epo_signaling_Main_Pathway.xlsx]

## Sheet: genes
EPO	1
EPOR	1
GRB2	1
HRAS	1
JAK2	1
PLCG1	1
PTPN6	0.5
SHC1	1
SOS1	1
STAT5A	1
STAT5B	1

## Sheet: edges
PTPN6	JAK2	inhibition
EPO/EPOR	JAK2	activation
GRB2/SHC1/SOS1	HRAS	activation
EPO/EPOR	PLCG1	activation
EPO/EPOR	PTPN6	activation
EPO/EPOR	EPOR	activation
EPO/EPOR	STAT5A/STAT5B	activation
EPO/EPOR	GRB2/SHC1/SOS1	activation

## Sheet: nodes
EPO/EPOR		EPO	EPOR
EPOR		EPOR
GRB2/SHC1/SOS1		GRB2	SHC1	SOS1
HRAS		HRAS
JAK2		JAK2
PLCG1		PLCG1
PTPN6		PTPN6
STAT5A/STAT5B		STAT5A	STAT5B
