# Supplementary material for: Algorithmic Annotation of Functional Roles for Components of 3,044 Human Molecular Pathways
Source: Front Genet. 2021 Feb 9;12:617059. doi: 10.3389/fgene.2021.617059 (PMC7900570; doi:10.3389/fgene.2021.617059)
Supplement: Supplementary file 1 [file Data_Sheet_1.zip › to_publish/Biocarta/biocarta_erk_and_pi_3_kinase_are_necessary_for_collagen_binding_in_corneal_epithelia_Main_Pathway.xlsx]

## Sheet: genes
ACTA1	-1
ACTN1	-1
ACTN2	-1
ACTN3	-1
ACTN4	-1
ARHGAP5	-1
BCAR1	-1
CAPN1	-1
CSK	-1
DIAPH1	1
ITGA1	-1
ITGB1	-1
MAP2K1	1
MAPK1	1
MAPK3	1
MLC1	1
MYLK	1
PFN1	1
PIK3CA	-0.5
PIK3R1	-0.5
PTK2	-1
PXN	-1
RHOA	1
ROCK1	1
SRC	-1
TLN1	-1
TNS1	-1
VCL	-1
ZYX	-1

## Sheet: edges
ACTA1	SRC	activation
MAPK1/MAPK3	MYLK	activation
SRC	ARHGAP5	activation
MYLK	MLC1	activation
ARHGAP5	RHOA	inhibition
ACTA1	Pathway:cell-matrix_adhesion	activation
MLC1	Pathway:cell-matrix_adhesion	activation
RHOA	ROCK1	activation
ROCK1	MLC1	activation
MAPK1/MAPK3	Pathway:actin_filament_stabilization	activation
ACTA1	PIK3CA/PIK3R1	activation
RHOA	DIAPH1	activation
PFN1	DIAPH1	activation
MAP2K1	MAPK1/MAPK3	activation
PIK3CA/PIK3R1	MAP2K1	activation

## Sheet: nodes
ACTA1		ACTA1	ACTN1	ACTN2	ACTN3	ACTN4	BCAR1	CAPN1	CSK	ITGA1	ITGB1	PTK2	PXN	TLN1	TNS1	VCL	ZYX
ARHGAP5		ARHGAP5
DIAPH1		DIAPH1
MAP2K1		MAP2K1
MAPK1/MAPK3		MAPK3	MAPK1
MLC1		MLC1
MYLK		MYLK
PFN1		PFN1
PIK3CA/PIK3R1		PIK3CA	PIK3R1
Pathway:actin_filament_stabilization		Pathway:actin_filament_stabilization
Pathway:cell-matrix_adhesion		Pathway:cell-matrix_adhesion
RHOA		RHOA
ROCK1		ROCK1
SRC		SRC
