# Supplementary material for: Algorithmic Annotation of Functional Roles for Components of 3,044 Human Molecular Pathways
Source: Front Genet. 2021 Feb 9;12:617059. doi: 10.3389/fgene.2021.617059 (PMC7900570; doi:10.3389/fgene.2021.617059)
Supplement: Supplementary file 1 [file Data_Sheet_1.zip › to_publish/Biocarta/biocarta_erk_and_pi_3_kinase_are_necessary_for_collagen_binding_in_corneal_epithelia_Pathway_(actin_filament_stabilization).xlsx]

## Sheet: genes
MAP2K1	1
MAPK1	1
MAPK3	1
PIK3CA	-0.5
PIK3R1	-0.5

## Sheet: edges
MAPK1/MAPK3	Pathway:actin_filament_stabilization	activation
MAP2K1	MAPK1/MAPK3	activation
PIK3CA/PIK3R1	MAP2K1	activation

## Sheet: nodes
MAP2K1		MAP2K1
MAPK1/MAPK3		MAPK3	MAPK1
PIK3CA/PIK3R1		PIK3CA	PIK3R1
Pathway:actin_filament_stabilization		Pathway:actin_filament_stabilization
