# Supplementary material for: Algorithmic Annotation of Functional Roles for Components of 3,044 Human Molecular Pathways
Source: Front Genet. 2021 Feb 9;12:617059. doi: 10.3389/fgene.2021.617059 (PMC7900570; doi:10.3389/fgene.2021.617059)
Supplement: Supplementary file 1 [file Data_Sheet_1.zip › to_publish/Biocarta/biocarta_erk1_erk2_mapk_signaling_Main_Pathway.xlsx]

## Sheet: genes
ELK1	1
GRB2	1
HRAS	1
MAP2K1	1
MAP2K2	1
MAPK1	1
MAPK3	1
MKNK1	1
MKNK2	1
MYC	1
NGF	1
NGFR	1
PPP2R5D	1
PTPRR	1
RAF1	1
RPS6KA1	1
RPS6KA5	1
SHC1	1
SOS1	1
SRC	1
STAT3	1
TERT	1

## Sheet: edges
MAPK1/MAPK3	MAPK1/MAPK3	activation
MAPK1/MAPK3	STAT3	activation
MAPK1/MAPK3	RPS6KA5	activation
PTPRR	MAPK1/MAPK3	activation
MAP2K1	MAPK1/MAPK3	activation
PPP2R5D	MAPK1/MAPK3	activation
MAP2K2	MAPK1/MAPK3	activation
MAPK1/MAPK3	MKNK1	activation
GRB2/SHC1/SOS1	HRAS	activation
MKNK2	MKNK1	activation
MAPK1/MAPK3	ELK1	activation
MAPK1/MAPK3	MYC	activation
MAPK1/MAPK3	RPS6KA1	activation
HRAS	RAF1	activation
MAP2K2	MAP2K1	activation
RAF1	MAP2K1	activation
MAP2K1	MAP2K2	activation
RAF1	MAP2K2	activation
MAPK1/MAPK3	MKNK2	activation
MAPK1/MAPK3	TERT	activation
NGF/NGFR	GRB2/SHC1/SOS1	activation
SRC	GRB2/SHC1/SOS1	activation
MKNK1	MKNK2	activation

## Sheet: nodes
ELK1		ELK1
GRB2/SHC1/SOS1		GRB2	SHC1	SOS1
HRAS		HRAS
MAP2K1		MAP2K1
MAP2K2		MAP2K2
MAPK1/MAPK3		MAPK3	MAPK1
MKNK1		MKNK1
MKNK2		MKNK2
MYC		MYC
NGF/NGFR		NGF	NGFR
PPP2R5D		PPP2R5D
PTPRR		PTPRR
RAF1		RAF1
RPS6KA1		RPS6KA1
RPS6KA5		RPS6KA5
SRC		SRC
STAT3		STAT3
TERT		TERT
