# Supplementary material for: Algorithmic Annotation of Functional Roles for Components of 3,044 Human Molecular Pathways
Source: Front Genet. 2021 Feb 9;12:617059. doi: 10.3389/fgene.2021.617059 (PMC7900570; doi:10.3389/fgene.2021.617059)
Supplement: Supplementary file 1 [file Data_Sheet_1.zip › to_publish/Biocarta/biocarta_eukaryotic_protein_translation_Main_Pathway.xlsx]

## Sheet: genes
EIF1	1
EIF1AX	1
EIF2S1	1
EIF2S2	1
EIF2S3	1
EIF3A	1
EIF4A1	1
EIF4A2	1
EIF4E	1
EIF4G1	1
EIF4G2	1
EIF4G3	1
EIF5	1
EIF6	1

## Sheet: edges
EIF5	EIFs	activation
EIF1AX	EIFs	activation
EIFs	EIFs	activation
EIF1	EIFs	activation
EIF3A	EIFs	activation
EIFs	EIF3A	activation
EIF6	EIF3A	activation
EIF1	EIF3A	activation

## Sheet: nodes
EIF1		EIF1
EIF1AX		EIF1AX
EIF3A		EIF3A
EIF5		EIF5
EIF6		EIF6
EIFs		EIF2S1	EIF2S2	EIF2S3	EIF3A	EIF4A1	EIF4A2	EIF4E	EIF4G1	EIF4G2	EIF4G3
