# Supplementary material for: Algorithmic Annotation of Functional Roles for Components of 3,044 Human Molecular Pathways
Source: Front Genet. 2021 Feb 9;12:617059. doi: 10.3389/fgene.2021.617059 (PMC7900570; doi:10.3389/fgene.2021.617059)
Supplement: Supplementary file 1 [file Data_Sheet_1.zip › to_publish/Biocarta/biocarta_extrinsic_prothrombin_activation_Main_Pathway.xlsx]

## Sheet: genes
F10	1
F2	-1
F2R	0
F3	1
F5	1
F7	1
FGA	1
FGB	1
FGG	1
PROC	-1
PROS1	-1
SERPINC1	-1
TFPI	-1

## Sheet: edges
SERPINC1	F2R	inhibition
F3	F2R	activation
F7	F3	activation

## Sheet: nodes
AC .3
F10		F10
F2/F2R		F2	F2R
F2R		F2R
F3		F3
F5		F5
F7		F7
FGA/FGB/FGG		FGA	FGB	FGG
PROC/PROS1		PROC	PROS1
SERPINC1		SERPINC1
TFPI		TFPI
