# Supplementary material for: Algorithmic Annotation of Functional Roles for Components of 3,044 Human Molecular Pathways
Source: Front Genet. 2021 Feb 9;12:617059. doi: 10.3389/fgene.2021.617059 (PMC7900570; doi:10.3389/fgene.2021.617059)
Supplement: Supplementary file 1 [file Data_Sheet_1.zip › to_publish/Biocarta/biocarta_fas_signaling_pathway_cd95__Main_Pathway.xlsx]

## Sheet: genes
CASP10	1
CFLAR	1
DAXX	1
FADD	1
FAF1	1
FAS	1
FASLG	1
MAP2K4	1
MAP3K1	0.5
MAP3K7	1
MAPK8	1
RIPK2	1

## Sheet: edges
MAP2K4	MAPK8	activation
CFLAR/RIPK2	MAP3K1	inhibition
MAP3K7	MAP2K4	activation
MAP3K1	MAP2K4	activation
CFLAR/RIPK2	CASP10/DAXX/FADD/FAF1/FAS/FASLG	activation
CASP10/DAXX/FADD/FAF1/FAS/FASLG	MAP2K4	activation

## Sheet: nodes
CASP10/DAXX/FADD/FAF1/FAS/FASLG		CASP10	DAXX	FADD	FAF1	FAS	FASLG
CFLAR/RIPK2		CFLAR	RIPK2
MAP2K4		MAP2K4
MAP3K1		MAP3K1
MAP3K7		MAP3K7
MAPK8		MAPK8
