# Supplementary material for: Algorithmic Annotation of Functional Roles for Components of 3,044 Human Molecular Pathways
Source: Front Genet. 2021 Feb 9;12:617059. doi: 10.3389/fgene.2021.617059 (PMC7900570; doi:10.3389/fgene.2021.617059)
Supplement: Supplementary file 1 [file Data_Sheet_1.zip › to_publish/Biocarta/biocarta_fc_epsilon_receptor_i_signaling_in_mast_cells_Main_Pathway.xlsx]

## Sheet: genes
BTK	1
FCER1A	1
FCER1G	1
GRB2	1
HRAS	1
JUN	1
LYN	1
MAP2K1	1
MAP2K2	1
MAP2K4	1
MAP2K7	1
MAP3K1	1
MAPK1	1
MAPK3	1
MAPK8	1
MS4A2	1
PAK2	1
PIK3CA	1
PIK3R1	1
PLA2G1B	1
PLCG1	1
PRKCB	1
RAF1	1
SHC1	1
SOS1	1
SYK	1
VAV1	1

## Sheet: edges
PLCG1	PRKCB	activation
MAPK1/MAPK3	PLA2G1B	activation
FCER1A/FCER1G/LYN/MS4A2/SYK	VAV1	activation
MAP2K4/MAP2K7	MAPK8	activation
PIK3CA/PIK3R1	BTK	activation
BTK	PLCG1	activation
MAPK1/MAPK3	MAPK1/MAPK3	activation
FCER1A/FCER1G/LYN/MS4A2/SYK	BTK	activation
HRAS	RAF1	activation
HRAS	PAK2	activation
FCER1A/FCER1G/LYN/MS4A2/SYK	GRB2/SHC1/SOS1	activation
HRAS	PIK3CA/PIK3R1	activation
FCER1A/FCER1G/LYN/MS4A2/SYK	PIK3CA/PIK3R1	activation
MAP2K1	MAPK1/MAPK3	activation
MAP2K2	MAPK1/MAPK3	activation
VAV1	HRAS	activation
PLA2G1B	Pathway:acid_secretion	activation
BTK	HRAS	activation
GRB2/SHC1/SOS1	HRAS	activation
MAPK8	JUN	activation
PRKCB	Pathway:degranulation	activation
RAF1	MAP2K1	activation
PLCG1	Pathway:degranulation	activation
RAF1	MAP2K2	activation
PAK2	MAP3K1	activation
MAP2K4/MAP2K7	MAP2K4/MAP2K7	activation
MAP3K1	MAP2K4/MAP2K7	activation
MAP2K2	MAP2K1	activation
MAP2K1	MAP2K2	activation

## Sheet: nodes
BTK		BTK
FCER1A/FCER1G/LYN/MS4A2/SYK		FCER1A	FCER1G	LYN	MS4A2	SYK
GRB2/SHC1/SOS1		GRB2	SHC1	SOS1
HRAS		HRAS
JUN		JUN
MAP2K1		MAP2K1
MAP2K2		MAP2K2
MAP2K4/MAP2K7		MAP2K7	MAP2K4
MAP3K1		MAP3K1
MAPK1/MAPK3		MAPK3	MAPK1
MAPK8		MAPK8
PAK2		PAK2
PIK3CA/PIK3R1		PIK3CA	PIK3R1
PLA2G1B		PLA2G1B
PLCG1		PLCG1
PRKCB		PRKCB
Pathway:acid_secretion		Pathway:acid_secretion
Pathway:degranulation		Pathway:degranulation
RAF1		RAF1
VAV1		VAV1
