# Supplementary material for: Algorithmic Annotation of Functional Roles for Components of 3,044 Human Molecular Pathways
Source: Front Genet. 2021 Feb 9;12:617059. doi: 10.3389/fgene.2021.617059 (PMC7900570; doi:10.3389/fgene.2021.617059)
Supplement: Supplementary file 1 [file Data_Sheet_1.zip › to_publish/Biocarta/biocarta_fc_epsilon_receptor_i_signaling_in_mast_cells_Pathway_(acid_secretion).xlsx]

## Sheet: genes
MAP2K1	1
MAP2K2	1
MAPK1	1
MAPK3	1
PLA2G1B	1

## Sheet: edges
MAPK1/MAPK3	MAPK1/MAPK3	activation
MAP2K2	MAPK1/MAPK3	activation
PLA2G1B	Pathway:acid_secretion	activation
MAP2K1	MAPK1/MAPK3	activation
MAPK1/MAPK3	PLA2G1B	activation

## Sheet: nodes
MAP2K1		MAP2K1
MAP2K2		MAP2K2
MAPK1/MAPK3		MAPK3	MAPK1
PLA2G1B		PLA2G1B
Pathway:acid_secretion		Pathway:acid_secretion
