# Supplementary material for: Algorithmic Annotation of Functional Roles for Components of 3,044 Human Molecular Pathways
Source: Front Genet. 2021 Feb 9;12:617059. doi: 10.3389/fgene.2021.617059 (PMC7900570; doi:10.3389/fgene.2021.617059)
Supplement: Supplementary file 1 [file Data_Sheet_1.zip › to_publish/Biocarta/biocarta_fc_epsilon_receptor_i_signaling_in_mast_cells_Pathway_(degranulation).xlsx]

## Sheet: genes
BTK	1
FCER1A	1
FCER1G	1
LYN	1
MS4A2	1
PIK3CA	1
PIK3R1	1
PLCG1	1
PRKCB	1
SYK	1

## Sheet: edges
BTK	PLCG1	activation
PLCG1	PRKCB	activation
FCER1A/FCER1G/LYN/MS4A2/SYK	BTK	activation
PIK3CA/PIK3R1	BTK	activation
PLCG1	Pathway:degranulation	activation
PRKCB	Pathway:degranulation	activation

## Sheet: nodes
BTK		BTK
FCER1A/FCER1G/LYN/MS4A2/SYK		FCER1A	FCER1G	LYN	MS4A2	SYK
PIK3CA/PIK3R1		PIK3CA	PIK3R1
PLCG1		PLCG1
PRKCB		PRKCB
Pathway:degranulation		Pathway:degranulation
