# Supplementary material for: Algorithmic Annotation of Functional Roles for Components of 3,044 Human Molecular Pathways
Source: Front Genet. 2021 Feb 9;12:617059. doi: 10.3389/fgene.2021.617059 (PMC7900570; doi:10.3389/fgene.2021.617059)
Supplement: Supplementary file 1 [file Data_Sheet_1.zip › to_publish/Biocarta/biocarta_fmlp_induced_chemokine_gene_expression_in_hmc_1_cells_Main_Pathway.xlsx]

## Sheet: genes
CAMK2B	1
CAMKK1	1
CAMKK2	1
ELK1	1
FPR1	1
GNA15	1
GNB1	1
GNGT1	1
HRAS	1
MAP2K1	1
MAP2K2	1
MAP2K3	1
MAP2K6	1
MAPK1	1
MAPK14	1
MAPK3	1
NCF2	1
NFATC1	1
PAK1	1
PIK3C2G	1
PLCB1	1
PPP3CA	1
PPP3CB	1
PPP3CC	1
PRKCA	1
PRKCB	1
RAC1	1
RAF1	1

## Sheet: edges
FPR1/GNA15/GNB1/GNGT1	HRAS	activation
PIK3C2G	RAC1	activation
CAMK2B/CAMKK1/CAMKK2	RAC1	activation
PIK3C2G	HRAS	activation
CAMK2B/CAMKK1/CAMKK2	HRAS	activation
PRKCA/PRKCB	Pathway:degradation	activation
RAC1	NCF2	activation
RAC1	PAK1	activation
FPR1/GNA15/GNB1/GNGT1	PIK3C2G	activation
RAC1	AC .3	activation
FPR1/GNA15/GNB1/GNGT1	PLCB1	activation
CAMK2B/CAMKK1/CAMKK2	CAMK2B/CAMKK1/CAMKK2	activation
PLCB1	CAMK2B/CAMKK1/CAMKK2	activation
MAPK1/MAPK3	AC .3	activation
MAPK1/MAPK3	ELK1	activation
HRAS	RAF1	activation
FPR1/GNA15/GNB1/GNGT1	MAP2K1/MAP2K6	activation
FPR1/GNA15/GNB1/GNGT1	MAP2K2/MAP2K3	activation
CAMK2B/CAMKK1/CAMKK2	PPP3CA/PPP3CB/PPP3CC	activation
PLCB1	PRKCA/PRKCB	activation
RAF1	MAP2K1/MAP2K6	activation
PPP3CA/PPP3CB/PPP3CC	NFATC1	activation
MAP2K1/MAP2K6	MAPK14	activation
MAP2K1/MAP2K6	MAPK1/MAPK3	activation
RAF1	MAP2K2/MAP2K3	activation
MAP2K2/MAP2K3	MAPK1/MAPK3	activation
MAP2K2/MAP2K3	MAPK14	activation

## Sheet: nodes
AC .3
CAMK2B/CAMKK1/CAMKK2		CAMK2B	CAMKK1	CAMKK2
ELK1		ELK1
FPR1/GNA15/GNB1/GNGT1		FPR1	GNA15	GNB1	GNGT1
HRAS		HRAS
MAP2K1/MAP2K6		MAP2K6	MAP2K1
MAP2K2/MAP2K3		MAP2K3	MAP2K2
MAPK1/MAPK3		MAPK1	MAPK3
MAPK14		MAPK14
NCF2		NCF2
NFATC1		NFATC1
PAK1		PAK1
PIK3C2G		PIK3C2G
PLCB1		PLCB1
PPP3CA/PPP3CB/PPP3CC		PPP3CA	PPP3CB	PPP3CC
PRKCA/PRKCB		PRKCA	PRKCB
Pathway:degradation		Pathway:degradation
RAC1		RAC1
RAF1		RAF1
