# Supplementary material for: Algorithmic Annotation of Functional Roles for Components of 3,044 Human Molecular Pathways
Source: Front Genet. 2021 Feb 9;12:617059. doi: 10.3389/fgene.2021.617059 (PMC7900570; doi:10.3389/fgene.2021.617059)
Supplement: Supplementary file 1 [file Data_Sheet_1.zip › to_publish/Biocarta/biocarta_fmlp_induced_chemokine_gene_expression_in_hmc_1_cells_Pathway_(Pathway_degradation_of_PRKCA).xlsx]

## Sheet: genes
FPR1	1
GNA15	1
GNB1	1
GNGT1	1
PLCB1	1
PRKCA	1
PRKCB	1

## Sheet: edges
PLCB1	PRKCA/PRKCB	activation
FPR1/GNA15/GNB1/GNGT1	PLCB1	activation
PRKCA/PRKCB	Pathway:degradation	activation

## Sheet: nodes
FPR1/GNA15/GNB1/GNGT1		FPR1	GNA15	GNB1	GNGT1
PLCB1		PLCB1
PRKCA/PRKCB		PRKCA	PRKCB
Pathway:degradation		Pathway:degradation
