# Supplementary material for: Algorithmic Annotation of Functional Roles for Components of 3,044 Human Molecular Pathways
Source: Front Genet. 2021 Feb 9;12:617059. doi: 10.3389/fgene.2021.617059 (PMC7900570; doi:10.3389/fgene.2021.617059)
Supplement: Supplementary file 1 [file Data_Sheet_1.zip › to_publish/Biocarta/biocarta_g_protein_signaling_through_tubby_proteins_Main_Pathway.xlsx]

## Sheet: genes
AGT	1
CCL11	1
CCL4	1
CXCL12	1
EDN1	1
F2	1
GNAQ	1
GNB1	1
GNGT1	1
TUB	1

## Sheet: edges
GNAQ/GNB1/GNGT1/TUB	GNAQ/GNB1/GNGT1/TUB	activation
AGT/CCL11/CCL4/CXCL12/EDN1/F2	GNAQ/GNB1/GNGT1/TUB	activation
GNAQ/GNB1/GNGT1/TUB	AGT/CCL11/CCL4/CXCL12/EDN1/F2	activation
GNAQ/GNB1/GNGT1/TUB	TUB	activation

## Sheet: nodes
AGT/CCL11/CCL4/CXCL12/EDN1/F2		AGT	CCL11	CCL4	CXCL12	EDN1	F2
GNAQ/GNB1/GNGT1/TUB		GNAQ	GNB1	GNGT1	TUB
TUB		TUB
