# Supplementary material for: Algorithmic Annotation of Functional Roles for Components of 3,044 Human Molecular Pathways
Source: Front Genet. 2021 Feb 9;12:617059. doi: 10.3389/fgene.2021.617059 (PMC7900570; doi:10.3389/fgene.2021.617059)
Supplement: Supplementary file 1 [file Data_Sheet_1.zip › to_publish/Biocarta/biocarta_g_secretase_mediated_erbb4_signaling_Main_Pathway.xlsx]

## Sheet: genes
ADAM17	1
ERBB4	1
NRG2	1
NRG3	1
NRG4	1
PRKCA	1
PRKCB	1
PSEN1	1

## Sheet: edges
ERBB4/NRG2/NRG3/NRG4	ERBB4/NRG2/NRG3/NRG4	activation
ADAM17	ERBB4/NRG2/NRG3/NRG4	activation
ERBB4/NRG2/NRG3/NRG4	PRKCA/PRKCB	activation
PRKCA/PRKCB	ADAM17	activation
PSEN1	ERBB4/NRG2/NRG3/NRG4	activation
ERBB4/NRG2/NRG3/NRG4	NRG2/NRG3/NRG4	activation

## Sheet: nodes
ADAM17		ADAM17
ERBB4/NRG2/NRG3/NRG4		ERBB4	NRG2	NRG3	NRG4
NRG2/NRG3/NRG4		NRG2	NRG3	NRG4
PRKCA/PRKCB		PRKCA	PRKCB
PSEN1		PSEN1
