# Supplementary material for: Algorithmic Annotation of Functional Roles for Components of 3,044 Human Molecular Pathways
Source: Front Genet. 2021 Feb 9;12:617059. doi: 10.3389/fgene.2021.617059 (PMC7900570; doi:10.3389/fgene.2021.617059)
Supplement: Supplementary file 1 [file Data_Sheet_1.zip › to_publish/Biocarta/biocarta_gamma_aminobutyric_acid_receptor_life_cycle_Main_Pathway.xlsx]

## Sheet: genes
DNM1	1
GABARAP	1
GABRA1	1
GABRA2	1
GABRA3	1
GABRA4	1
GABRA5	1
GABRA6	1
GPHN	1
NSF	1
SRC	1
UBQLN1	1

## Sheet: edges
GABARAP/GABRA1/GABRA2/GABRA3/GABRA4/GABRA5/GABRA6/NSF/UBQLN1	GABARAP/GABRA1/GABRA2/GABRA3/GABRA4/GABRA5/GABRA6/NSF/UBQLN1	activation
GABRA1/GABRA2/GABRA3/GABRA4/GABRA5/GABRA6/GPHN/UBQLN1	GPHN	activation
GABRA1/GABRA2/GABRA3/GABRA4/GABRA5/GABRA6/GPHN/UBQLN1	GABARAP/GABRA1/GABRA2/GABRA3/GABRA4/GABRA5/GABRA6/NSF/UBQLN1	activation
UBQLN1	GABARAP/GABRA1/GABRA2/GABRA3/GABRA4/GABRA5/GABRA6/NSF/UBQLN1	activation
NSF	GABARAP/GABRA1/GABRA2/GABRA3/GABRA4/GABRA5/GABRA6/NSF/UBQLN1	activation
SRC	GABRA1/GABRA2/GABRA3/GABRA4/GABRA5/GABRA6/GPHN/UBQLN1	activation
GABARAP/GABRA1/GABRA2/GABRA3/GABRA4/GABRA5/GABRA6/NSF/UBQLN1	GABRA1/GABRA2/GABRA3/GABRA4/GABRA5/GABRA6/GPHN/UBQLN1	activation
GABARAP/GABRA1/GABRA2/GABRA3/GABRA4/GABRA5/GABRA6/NSF/UBQLN1	UBQLN1	activation
GABARAP/GABRA1/GABRA2/GABRA3/GABRA4/GABRA5/GABRA6/NSF/UBQLN1	NSF	activation
DNM1	GABRA1/GABRA2/GABRA3/GABRA4/GABRA5/GABRA6/GPHN/UBQLN1	activation
GABRA1/GABRA2/GABRA3/GABRA4/GABRA5/GABRA6/GPHN/UBQLN1	GABRA1/GABRA2/GABRA3/GABRA4/GABRA5/GABRA6/GPHN/UBQLN1	activation
GABRA1/GABRA2/GABRA3/GABRA4/GABRA5/GABRA6/GPHN/UBQLN1	UBQLN1	activation

## Sheet: nodes
DNM1		DNM1
GABARAP/GABRA1/GABRA2/GABRA3/GABRA4/GABRA5/GABRA6/NSF/UBQLN1		GABARAP	GABRA1	GABRA2	GABRA3	GABRA4	GABRA5	GABRA6	NSF	UBQLN1
GABRA1/GABRA2/GABRA3/GABRA4/GABRA5/GABRA6/GPHN/UBQLN1		GABRA1	GABRA2	GABRA3	GABRA4	GABRA5	GABRA6	UBQLN1	GPHN
GPHN		GPHN
NSF		NSF
SRC		SRC
UBQLN1		UBQLN1
