# Supplementary material for: Algorithmic Annotation of Functional Roles for Components of 3,044 Human Molecular Pathways
Source: Front Genet. 2021 Feb 9;12:617059. doi: 10.3389/fgene.2021.617059 (PMC7900570; doi:10.3389/fgene.2021.617059)
Supplement: Supplementary file 1 [file Data_Sheet_1.zip › to_publish/Biocarta/biocarta_granzyme_a_mediated_apoptosis_Pathway_(DNA_fragmentation_during_apoptosis).xlsx]

## Sheet: genes
ANP32A	1
APEX1	1
GZMA	1
HMGB2	1
NME1	1
SET	1

## Sheet: edges
NME1	Pathway:DNA_fragmentation_during_apoptosis	activation
ANP32A/APEX1/HMGB2/NME1/SET	NME1	activation
GZMA	ANP32A/APEX1/HMGB2/NME1/SET	activation

## Sheet: nodes
ANP32A/APEX1/HMGB2/NME1/SET		ANP32A	APEX1	HMGB2	NME1	SET
GZMA		GZMA
NME1		NME1
Pathway:DNA_fragmentation_during_apoptosis		Pathway:DNA_fragmentation_during_apoptosis
