# Supplementary material for: Algorithmic Annotation of Functional Roles for Components of 3,044 Human Molecular Pathways
Source: Front Genet. 2021 Feb 9;12:617059. doi: 10.3389/fgene.2021.617059 (PMC7900570; doi:10.3389/fgene.2021.617059)
Supplement: Supplementary file 1 [file Data_Sheet_1.zip › to_publish/Biocarta/biocarta_granzyme_a_mediated_apoptosis_Pathway_(Pathway_degradation_of_GZMB).xlsx]

## Sheet: genes
GZMA	1
GZMB	1
PRF1	1

## Sheet: edges
PRF1	GZMB	activation
GZMA	GZMB	activation
PRF1	GZMA	activation
GZMB	GZMA	activation
GZMB	Pathway:degradation	activation

## Sheet: nodes
GZMA		GZMA
GZMB		GZMB
PRF1		PRF1
Pathway:degradation		Pathway:degradation
