# Supplementary material for: Algorithmic Annotation of Functional Roles for Components of 3,044 Human Molecular Pathways
Source: Front Genet. 2021 Feb 9;12:617059. doi: 10.3389/fgene.2021.617059 (PMC7900570; doi:10.3389/fgene.2021.617059)
Supplement: Supplementary file 1 [file Data_Sheet_1.zip › to_publish/Biocarta/biocarta_growth_hormone_signaling_Main_Pathway.xlsx]

## Sheet: genes
CISH	1
GH1	1
GHR	1
GRB2	1
INS	1
INSR	1
IRS1	1
JAK2	1
PIK3CA	1
PIK3R1	1
PLCG1	1
PRKCA	1
PRKCB	1
PTPN6	1
SHC1	1
SLC2A14	1
SOS1	1
STAT5A	1
STAT5B	1

## Sheet: edges
PIK3CA/PIK3R1	SLC2A14	activation
CISH	GH1/GHR/JAK2	activation
GH1/GHR/JAK2	STAT5A/STAT5B	activation
GH1/GHR/JAK2	PLCG1	activation
PRKCA/PRKCB	STAT5A/STAT5B	activation
PLCG1	PRKCA/PRKCB	activation
PTPN6	GH1/GHR/JAK2	activation
INS/INSR	GRB2/SHC1/SOS1	activation
IRS1	PIK3CA/PIK3R1	activation
GH1/GHR/JAK2	IRS1	activation
INS/INSR	IRS1	activation

## Sheet: nodes
CISH		CISH
GH1/GHR/JAK2		GH1	GHR	JAK2
GRB2/SHC1/SOS1		GRB2	SHC1	SOS1
INS/INSR		INS	INSR
IRS1		IRS1
PIK3CA/PIK3R1		PIK3CA	PIK3R1
PLCG1		PLCG1
PRKCA/PRKCB		PRKCA	PRKCB
PTPN6		PTPN6
SLC2A14		SLC2A14
STAT5A/STAT5B		STAT5A	STAT5B
