# Supplementary material for: Algorithmic Annotation of Functional Roles for Components of 3,044 Human Molecular Pathways
Source: Front Genet. 2021 Feb 9;12:617059. doi: 10.3389/fgene.2021.617059 (PMC7900570; doi:10.3389/fgene.2021.617059)
Supplement: Supplementary file 1 [file Data_Sheet_1.zip › to_publish/Biocarta/biocarta_hiv_1_nef_negative_effector_of_fas_and_tnf_Main_Pathway.xlsx]

## Sheet: genes
APAF1	1
BAG4	1
BCL2	-1
BID	1
BIRC2	1
BIRC3	1
CASP2	1
CASP8	1
CASP9	1
CFLAR	-1
CHUK	1
CRADD	1
CYCS	1
DAXX	1
FADD	1
FAS	1
FASLG	1
MAP2K7	1
MAP3K14	1
MAP3K5	1
MAPK8	1
RELA	0
RIPK1	1
TNF	1
TNFRSF1A	1
TRADD	1
TRAF1	1
TRAF2	1

## Sheet: edges
CASP2	BIRC3	activation
TRAF2	BIRC3	activation
MAP3K5	BIRC3	activation
BID	CYCS	activation
BIRC3	BIRC3	activation
CYCS	APAF1/CASP9	activation
TRAF1	BIRC3	activation
CASP8/DAXX/FADD/FAS/FASLG/MAP3K5	BID	activation
BAG4/TNF/TNFRSF1A	BIRC3	activation
RIPK1	BIRC3	activation
BIRC2/BIRC3	APAF1/CASP9	activation
FADD	BIRC3	activation
TRADD	BIRC3	activation
CRADD	BIRC3	activation
BIRC3	MAP2K7	activation
CASP8/DAXX/FADD/FAS/FASLG/MAP3K5	MAP2K7	activation
MAPK8	BCL2	inhibition
CHUK	Pathway:protein_ubiquitination	activation
CASP2	BAG4/TNF/TNFRSF1A	activation
TRAF2	BAG4/TNF/TNFRSF1A	activation
MAP3K5	BAG4/TNF/TNFRSF1A	activation
BIRC3	BAG4/TNF/TNFRSF1A	activation
TRAF1	BAG4/TNF/TNFRSF1A	activation
MAP2K7	MAPK8	activation
BAG4/TNF/TNFRSF1A	BAG4/TNF/TNFRSF1A	activation
RIPK1	BAG4/TNF/TNFRSF1A	activation
FADD	BAG4/TNF/TNFRSF1A	activation
CFLAR	CASP8/DAXX/FADD/FAS/FASLG/MAP3K5	inhibition
CASP8/DAXX/FADD/FAS/FASLG/MAP3K5	CASP8/DAXX/FADD/FAS/FASLG/MAP3K5	activation
TRADD	BAG4/TNF/TNFRSF1A	activation
CRADD	BAG4/TNF/TNFRSF1A	activation
RELA	BIRC2/BIRC3	unknown
BIRC3	MAP3K14	activation
APAF1/CASP9	Pathway:degradation	activation
BIRC2/BIRC3	Pathway:degradation	inhibition
CASP8/DAXX/FADD/FAS/FASLG/MAP3K5	Pathway:degradation	activation
MAP3K14	CHUK	activation

## Sheet: nodes
APAF1/CASP9		APAF1	CASP9
BAG4/TNF/TNFRSF1A		BAG4	TNF	TNFRSF1A
BCL2		BCL2
BID		BID
BIRC2/BIRC3		BIRC2	BIRC3
BIRC3		BIRC3	CASP2	CRADD	FADD	MAP3K5	RIPK1	TNF	TNFRSF1A	TRADD	TRAF1	TRAF2
CASP2		CASP2
CASP8/DAXX/FADD/FAS/FASLG/MAP3K5		CASP8	DAXX	FADD	FAS	FASLG	MAP3K5
CFLAR		CFLAR
CHUK		CHUK
CRADD		CRADD
CYCS		CYCS
FADD		FADD
MAP2K7		MAP2K7
MAP3K14		MAP3K14
MAP3K5		MAP3K5
MAPK8		MAPK8
Pathway:degradation		Pathway:degradation
Pathway:protein_ubiquitination		Pathway:protein_ubiquitination
RELA		RELA
RIPK1		RIPK1
TRADD		TRADD
TRAF1		TRAF1
TRAF2		TRAF2
