# Supplementary material for: Algorithmic Annotation of Functional Roles for Components of 3,044 Human Molecular Pathways
Source: Front Genet. 2021 Feb 9;12:617059. doi: 10.3389/fgene.2021.617059 (PMC7900570; doi:10.3389/fgene.2021.617059)
Supplement: Supplementary file 1 [file Data_Sheet_1.zip › to_publish/Biocarta/biocarta_hiv_1_nef_negative_effector_of_fas_and_tnf_Pathway_(Pathway_degradation_of_CASP8_BIRC2_APAF1).xlsx]

## Sheet: genes
APAF1	1
BID	1
BIRC2	1
BIRC3	1
CASP8	1
CASP9	1
CFLAR	-1
CYCS	1
DAXX	1
FADD	1
FAS	1
FASLG	1
MAP3K5	1

## Sheet: edges
BIRC2/BIRC3	APAF1/CASP9	activation
CYCS	APAF1/CASP9	activation
CFLAR	CASP8/DAXX/FADD/FAS/FASLG/MAP3K5	inhibition
CASP8/DAXX/FADD/FAS/FASLG/MAP3K5	CASP8/DAXX/FADD/FAS/FASLG/MAP3K5	activation
APAF1/CASP9	Pathway:degradation	activation
CASP8/DAXX/FADD/FAS/FASLG/MAP3K5	Pathway:degradation	activation
BID	CYCS	activation
BIRC2/BIRC3	Pathway:degradation	inhibition

## Sheet: nodes
APAF1/CASP9		APAF1	CASP9
BID		BID
BIRC2/BIRC3		BIRC2	BIRC3
CASP8/DAXX/FADD/FAS/FASLG/MAP3K5		CASP8	DAXX	FADD	FAS	FASLG	MAP3K5
CFLAR		CFLAR
CYCS		CYCS
Pathway:degradation		Pathway:degradation
