# Supplementary material for: Algorithmic Annotation of Functional Roles for Components of 3,044 Human Molecular Pathways
Source: Front Genet. 2021 Feb 9;12:617059. doi: 10.3389/fgene.2021.617059 (PMC7900570; doi:10.3389/fgene.2021.617059)
Supplement: Supplementary file 1 [file Data_Sheet_1.zip › to_publish/Biocarta/biocarta_hiv_1_nef_negative_effector_of_fas_and_tnf_Pathway_(Pathway_protein_ubiquitination_of_CHUK).xlsx]

## Sheet: genes
BIRC3	1
CASP2	1
CHUK	1
CRADD	1
FADD	1
MAP3K14	1
MAP3K5	1
RIPK1	1
TNF	1
TNFRSF1A	1
TRADD	1
TRAF1	1
TRAF2	1

## Sheet: edges
CHUK	Pathway:protein_ubiquitination	activation
BIRC3	MAP3K14	activation
MAP3K14	CHUK	activation

## Sheet: nodes
BIRC3		BIRC3	CASP2	CRADD	FADD	MAP3K5	RIPK1	TNF	TNFRSF1A	TRADD	TRAF1	TRAF2
CHUK		CHUK
MAP3K14		MAP3K14
Pathway:protein_ubiquitination		Pathway:protein_ubiquitination
