# Supplementary material for: Algorithmic Annotation of Functional Roles for Components of 3,044 Human Molecular Pathways
Source: Front Genet. 2021 Feb 9;12:617059. doi: 10.3389/fgene.2021.617059 (PMC7900570; doi:10.3389/fgene.2021.617059)
Supplement: Supplementary file 1 [file Data_Sheet_1.zip › to_publish/Biocarta/biocarta_hop_pathway_in_cardiac_development_Pathway_(cell_proliferation).xlsx]

## Sheet: genes
GATA4	1
HOPX	1
NKX2-5	1
SRF	1

## Sheet: edges
NKX2-5	GATA4/NKX2-5/SRF	activation
SRF	GATA4/NKX2-5/SRF	activation
GATA4/NKX2-5/SRF	GATA4/NKX2-5/SRF	activation
HOPX	SRF	activation
GATA4/NKX2-5/SRF	Pathway:cell_proliferation	activation

## Sheet: nodes
GATA4/NKX2-5/SRF		GATA4	NKX2-5	SRF
HOPX		HOPX
NKX2-5		NKX2-5
Pathway:cell_proliferation		Pathway:cell_proliferation
SRF		SRF
