# Supplementary material for: Algorithmic Annotation of Functional Roles for Components of 3,044 Human Molecular Pathways
Source: Front Genet. 2021 Feb 9;12:617059. doi: 10.3389/fgene.2021.617059 (PMC7900570; doi:10.3389/fgene.2021.617059)
Supplement: Supplementary file 1 [file Data_Sheet_1.zip › to_publish/Biocarta/biocarta_how_does_salmonella_hijack_a_cell_Pathway_(lamellipodium_assembly).xlsx]

## Sheet: genes
ACTR2	1
ACTR3	1
ARPC1A	1
ARPC1B	1
ARPC2	1
ARPC3	1
ARPC4	1
CDC42	1
RAC1	1
WASF1	1
WASL	1

## Sheet: edges
CDC42	WASL	activation
RAC1	WASL	activation
RAC1	WASF1	activation
WASL	ACTR2/ACTR3/ARPC1A/ARPC1B/ARPC2/ARPC3/ARPC4	activation
WASF1	ACTR2/ACTR3/ARPC1A/ARPC1B/ARPC2/ARPC3/ARPC4	activation
ACTR2/ACTR3/ARPC1A/ARPC1B/ARPC2/ARPC3/ARPC4	Pathway:lamellipodium_assembly	activation

## Sheet: nodes
ACTR2/ACTR3/ARPC1A/ARPC1B/ARPC2/ARPC3/ARPC4		ACTR2	ACTR3	ARPC1A	ARPC1B	ARPC2	ARPC3	ARPC4
CDC42		CDC42
Pathway:lamellipodium_assembly		Pathway:lamellipodium_assembly
RAC1		RAC1
WASF1		WASF1
WASL		WASL
