# Supplementary material for: Algorithmic Annotation of Functional Roles for Components of 3,044 Human Molecular Pathways
Source: Front Genet. 2021 Feb 9;12:617059. doi: 10.3389/fgene.2021.617059 (PMC7900570; doi:10.3389/fgene.2021.617059)
Supplement: Supplementary file 1 [file Data_Sheet_1.zip › to_publish/Biocarta/biocarta_how_progesterone_initiates_the_oocyte_maturation_Main_Pathway.xlsx]

## Sheet: genes
ADCY1	-1
CAP1	-1
CCNB1	1
CDC25C	1
CDK1	1
GNAI1	1
GNAS	1
GNB1	1
GNGT1	1
HRAS	-1
MAPK1	1
MAPK3	1
MYT1	1
PAQR5	1
PGR	1
PIN1	1
PRKACB	-1
PRKACG	-1
PRKAR1A	-1
PRKAR1B	-1
PRKAR2A	-1
PRKAR2B	-1
SRC	1

## Sheet: edges
GNAI1/GNAS/GNB1/GNGT1/PAQR5	GNAI1/GNAS/GNB1/GNGT1/PAQR5	activation
PGR/SRC	MAPK1/MAPK3	activation
MAPK1/MAPK3	MAPK1/MAPK3	activation
HRAS	ADCY1	activation
PRKAs	MAPK1/MAPK3	inhibition
ADCY1	PRKAs	activation
GNAI1/GNAS/GNB1/GNGT1/PAQR5	GNAS	activation
GNAI1/GNAS/GNB1/GNGT1/PAQR5	HRAS	inhibition
ADCY1	CAP1	activation
MAPK1/MAPK3	MYT1/PIN1	activation
MYT1/PIN1	CCNB1/CDK1	activation
CDC25C	CCNB1/CDK1	activation
PRKAs	CDC25C	inhibition
CCNB1/CDK1	Pathway:oocyte_maturation	activation

## Sheet: nodes
ADCY1		ADCY1
CAP1		CAP1
CCNB1/CDK1		CCNB1	CDK1
CDC25C		CDC25C
GNAI1/GNAS/GNB1/GNGT1/PAQR5		GNAI1	GNB1	GNGT1	PAQR5	GNAS
GNAS		GNAS
HRAS		HRAS
MAPK1/MAPK3		MAPK3	MAPK1
MYT1/PIN1		MYT1	PIN1
PGR/SRC		PGR	SRC
PRKAs		PRKACB	PRKACG	PRKAR1A	PRKAR1B	PRKAR2A	PRKAR2B
Pathway:oocyte_maturation		Pathway:oocyte_maturation
