# Supplementary material for: Algorithmic Annotation of Functional Roles for Components of 3,044 Human Molecular Pathways
Source: Front Genet. 2021 Feb 9;12:617059. doi: 10.3389/fgene.2021.617059 (PMC7900570; doi:10.3389/fgene.2021.617059)
Supplement: Supplementary file 1 [file Data_Sheet_1.zip › to_publish/Biocarta/biocarta_how_progesterone_initiates_the_oocyte_maturation_Pathway_(oocyte_maturation).xlsx]

## Sheet: genes
CCNB1	1
CDC25C	1
CDK1	1
MAPK1	1
MAPK3	1
MYT1	1
PIN1	1
PRKACB	-1
PRKACG	-1
PRKAR1A	-1
PRKAR1B	-1
PRKAR2A	-1
PRKAR2B	-1

## Sheet: edges
CCNB1/CDK1	Pathway:oocyte_maturation	activation
PRKAs	CDC25C	inhibition
MAPK1/MAPK3	MYT1/PIN1	activation
CDC25C	CCNB1/CDK1	activation
MYT1/PIN1	CCNB1/CDK1	activation

## Sheet: nodes
CCNB1/CDK1		CCNB1	CDK1
CDC25C		CDC25C
MAPK1/MAPK3		MAPK1	MAPK3
MYT1/PIN1		MYT1	PIN1
PRKAs		PRKACB	PRKACG	PRKAR1A	PRKAR1B	PRKAR2A	PRKAR2B
Pathway:oocyte_maturation		Pathway:oocyte_maturation
