# Supplementary material for: Algorithmic Annotation of Functional Roles for Components of 3,044 Human Molecular Pathways
Source: Front Genet. 2021 Feb 9;12:617059. doi: 10.3389/fgene.2021.617059 (PMC7900570; doi:10.3389/fgene.2021.617059)
Supplement: Supplementary file 1 [file Data_Sheet_1.zip › to_publish/Biocarta/biocarta_human_cytomegalovirus_and_map_kinase_pathways_Main_Pathway.xlsx]

## Sheet: genes
AKT1	1
CREB1	1
MAP2K1	1
MAP2K2	1
MAP2K3	1
MAP2K6	1
MAP3K1	1
MAPK1	1
MAPK14	1
MAPK3	1
PDPK1	1
PIK3CA	1
PIK3R1	1
RB1	1
RELA	1
SP1	1

## Sheet: edges
MAP2K1/MAP2K6	MAP2K2/MAP2K3	activation
MAP2K2/MAP2K3	MAP2K1/MAP2K6	activation
PIK3CA/PIK3R1	PDPK1	activation
MAP2K2/MAP2K3	MAPK14	activation
MAP2K1/MAP2K6	MAPK14	activation
MAP2K2/MAP2K3	MAPK1/MAPK3	activation
MAP2K1/MAP2K6	MAPK1/MAPK3	activation
MAPK1/MAPK3	MAPK1/MAPK3	activation
MAP3K1	MAPK14	activation
MAPK14	RB1	activation
PIK3CA/PIK3R1	SP1	activation
MAPK14	SP1	activation
MAPK1/MAPK3	SP1	activation
PIK3CA/PIK3R1	CREB1	activation
MAPK14	CREB1	activation
MAPK1/MAPK3	CREB1	activation
MAP3K1	SP1	activation
MAP3K1	CREB1	activation
PIK3CA/PIK3R1	RELA	activation
MAPK14	RELA	activation
MAPK1/MAPK3	RELA	activation
PDPK1	AKT1	activation
MAP3K1	RELA	activation

## Sheet: nodes
AKT1		AKT1
CREB1		CREB1
MAP2K1/MAP2K6		MAP2K6	MAP2K1
MAP2K2/MAP2K3		MAP2K3	MAP2K2
MAP3K1		MAP3K1
MAPK1/MAPK3		MAPK1	MAPK3
MAPK14		MAPK14
PDPK1		PDPK1
PIK3CA/PIK3R1		PIK3CA	PIK3R1
RB1		RB1
RELA		RELA
SP1		SP1
