# Supplementary material for: Algorithmic Annotation of Functional Roles for Components of 3,044 Human Molecular Pathways
Source: Front Genet. 2021 Feb 9;12:617059. doi: 10.3389/fgene.2021.617059 (PMC7900570; doi:10.3389/fgene.2021.617059)
Supplement: Supplementary file 1 [file Data_Sheet_1.zip › to_publish/Biocarta/biocarta_hypoxia_and_p53_in_the_cardiovascular_system_Main_Pathway.xlsx]

## Sheet: genes
AKT1	1
ATM	1
DNAJB1P1	-1
EP300	1
HIC1	1
HIF1A	1
HSP90AA1	-1
HSPA1A	-1
MAPK8	1
MDM2	1
NFKBIB	1
RPA1	1
TAF1	1
TP53	1
UBE2A	1

## Sheet: edges
HIC1/TP53	HIC1/TP53	activation
NFKBIB/TP53	HIC1/TP53	activation
HIC1/TP53	NFKBIB/TP53	activation
NFKBIB/TP53	NFKBIB/TP53	activation
AKT1	MDM2	activation
TP53/UBE2A	NFKBIB/TP53	activation
MDM2	HIF1A	activation
TP53/UBE2A	HIF1A	activation
TP53/UBE2A	EP300/MAPK8/RPA1/TAF1	activation
DNAJB1P1	TP53/UBE2A	inhibition
HSP90AA1	TP53/UBE2A	inhibition
HSPA1A	TP53/UBE2A	inhibition
MDM2	TP53/UBE2A	activation
NFKBIB/TP53	TP53/UBE2A	activation
UBE2A	TP53/UBE2A	activation
TP53/UBE2A	TP53/UBE2A	activation
ATM	TP53/UBE2A	activation

## Sheet: nodes
AKT1		AKT1
ATM		ATM
DNAJB1P1		DNAJB1P1
EP300/MAPK8/RPA1/TAF1		EP300	MAPK8	RPA1	TAF1
HIC1/TP53		HIC1	TP53
HIF1A		HIF1A
HSP90AA1		HSP90AA1
HSPA1A		HSPA1A
MDM2		MDM2
NFKBIB/TP53		NFKBIB	TP53
TP53/UBE2A		TP53	UBE2A
UBE2A		UBE2A
