# Supplementary material for: Algorithmic Annotation of Functional Roles for Components of 3,044 Human Molecular Pathways
Source: Front Genet. 2021 Feb 9;12:617059. doi: 10.3389/fgene.2021.617059 (PMC7900570; doi:10.3389/fgene.2021.617059)
Supplement: Supplementary file 1 [file Data_Sheet_1.zip › to_publish/Biocarta/biocarta_hypoxia_inducible_factor_in_the_cardivascular_system_Main_Pathway.xlsx]

## Sheet: genes
ARNT	1
ASPH	-1
COPS5	1
CREB1	1
EDN1	0
EP300	1
EPO	0
HIF1A	1
HSP90AA1	-1
JUN	1
LDHA	0
NOS3	0
P4HB	1
UBE2A	1
VEGFA	0
VHL	1

## Sheet: edges
ARNT/COPS5/CREB1/EP300/HIF1A/JUN	VEGFA	unknown
ARNT/COPS5/CREB1/EP300/HIF1A/JUN	EDN1	unknown
ARNT/COPS5/CREB1/EP300/HIF1A/JUN	LDHA	unknown
ARNT/COPS5/CREB1/EP300/HIF1A/JUN	NOS3	unknown
P4HB	HIF1A	activation
JUN	ARNT/COPS5/CREB1/EP300/HIF1A/JUN	activation
EP300	ARNT/COPS5/CREB1/EP300/HIF1A/JUN	activation
ASPH	ARNT/COPS5/CREB1/EP300/HIF1A/JUN	inhibition
HSP90AA1	HIF1A	inhibition
UBE2A/VHL	HIF1A	activation
HIF1A	ARNT/COPS5/CREB1/EP300/HIF1A/JUN	activation
COPS5	ARNT/COPS5/CREB1/EP300/HIF1A/JUN	activation
ARNT/COPS5/CREB1/EP300/HIF1A/JUN	ARNT/COPS5/CREB1/EP300/HIF1A/JUN	activation
CREB1	ARNT/COPS5/CREB1/EP300/HIF1A/JUN	activation
ARNT/COPS5/CREB1/EP300/HIF1A/JUN	EPO	unknown

## Sheet: nodes
ARNT/COPS5/CREB1/EP300/HIF1A/JUN		ARNT	COPS5	CREB1	EP300	HIF1A	JUN
ASPH		ASPH
COPS5		COPS5
CREB1		CREB1
EDN1		EDN1
EP300		EP300
EPO		EPO
HIF1A		HIF1A
HSP90AA1		HSP90AA1
JUN		JUN
LDHA		LDHA
NOS3		NOS3
P4HB		P4HB
UBE2A/VHL		UBE2A	VHL
VEGFA		VEGFA
