# Supplementary material for: Algorithmic Annotation of Functional Roles for Components of 3,044 Human Molecular Pathways
Source: Front Genet. 2021 Feb 9;12:617059. doi: 10.3389/fgene.2021.617059 (PMC7900570; doi:10.3389/fgene.2021.617059)
Supplement: Supplementary file 1 [file Data_Sheet_1.zip › to_publish/Biocarta/biocarta_ifn_alpha_signaling_Main_Pathway.xlsx]

## Sheet: genes
IFNA1	1
IFNAR1	1
IFNAR2	1
IFNB1	1
JAK1	1
STAT1	1
STAT2	1
TYK2	1

## Sheet: edges
IFNA1/IFNAR1/IFNAR2/JAK1/TYK2	IFNA1/IFNAR1/IFNAR2/JAK1/TYK2	activation
IFNAR1/IFNAR2/IFNB1/JAK1/TYK2	IFNAR1/IFNAR2/IFNB1/JAK1/TYK2	activation
IFNAR1/IFNAR2/IFNB1/JAK1/TYK2	IFNA1/IFNAR1/IFNAR2/JAK1/TYK2	activation
IFNAR1/IFNAR2/IFNB1/JAK1/TYK2	STAT1/STAT2	activation
IFNA1/IFNAR1/IFNAR2/JAK1/TYK2	STAT1/STAT2	activation
STAT1/STAT2	STAT1/STAT2	activation
IFNB1	IFNAR1/IFNAR2/IFNB1/JAK1/TYK2	activation
IFNAR2/TYK2	IFNAR1/IFNAR2/IFNB1/JAK1/TYK2	activation
IFNAR2/TYK2	IFNA1/IFNAR1/IFNAR2/JAK1/TYK2	activation

## Sheet: nodes
IFNA1/IFNAR1/IFNAR2/JAK1/TYK2		IFNA1	IFNAR1	IFNAR2	JAK1	TYK2
IFNAR1/IFNAR2/IFNB1/JAK1/TYK2		IFNAR1	IFNAR2	IFNB1	JAK1	TYK2
IFNAR2/TYK2		IFNAR2	TYK2
IFNB1		IFNB1
STAT1/STAT2		STAT2	STAT1
