# Supplementary material for: Algorithmic Annotation of Functional Roles for Components of 3,044 Human Molecular Pathways
Source: Front Genet. 2021 Feb 9;12:617059. doi: 10.3389/fgene.2021.617059 (PMC7900570; doi:10.3389/fgene.2021.617059)
Supplement: Supplementary file 1 [file Data_Sheet_1.zip › to_publish/Biocarta/biocarta_ifn_gamma_signaling_Main_Pathway.xlsx]

## Sheet: genes
FRA16A	1
IFNG	1
IFNGR1	1
JAK1	1
JAK2	1
STAT1	1

## Sheet: edges
FRA16A/IFNG/IFNGR1/JAK1/JAK2	STAT1	activation

## Sheet: nodes
FRA16A/IFNG/IFNGR1/JAK1/JAK2		FRA16A	IFNG	IFNGR1	JAK1	JAK2
STAT1		STAT1
