# Supplementary material for: Algorithmic Annotation of Functional Roles for Components of 3,044 Human Molecular Pathways
Source: Front Genet. 2021 Feb 9;12:617059. doi: 10.3389/fgene.2021.617059 (PMC7900570; doi:10.3389/fgene.2021.617059)
Supplement: Supplementary file 1 [file Data_Sheet_1.zip › to_publish/Biocarta/biocarta_igf_1_signaling_Main_Pathway.xlsx]

## Sheet: genes
CSNK2A1	1
ELK1	1
FOS	-0.5
GRB2	1
HRAS	1
IGF1	1
IGF1R	1
IRS1	1
JUN	-1
MAP2K1	1
MAPK3	1
MAPK8	-1
PIK3CA	1
PIK3R1	1
PTPN11	1
RAF1	1
RASA1	-1
SHC1	1
SOS1	1
SRF	1

## Sheet: edges
GRB2/PTPN11/SHC1/SOS1	GRB2/PTPN11/SHC1/SOS1	activation
FOS/JUN	FOS/JUN	activation
SOS1	GRB2/PTPN11/SHC1/SOS1	activation
PTPN11	GRB2/PTPN11/SHC1/SOS1	activation
IGF1/IGF1R	GRB2/PTPN11/SHC1/SOS1	activation
ELK1	FOS/JUN	activation
CSNK2A1	FOS/JUN	inhibition
IRS1	GRB2/PTPN11/SHC1/SOS1	activation
MAPK8	FOS/JUN	activation
GRB2/PTPN11/SHC1/SOS1	HRAS/SRF	activation
ELK1	HRAS/SRF	activation
RASA1	HRAS/SRF	inhibition
CSNK2A1	HRAS/SRF	activation
RAF1	MAP2K1	activation
IRS1	PTPN11	activation
IGF1R/IRS1	IGF1/IGF1R	activation
IGF1/IGF1R	IGF1/IGF1R	activation
MAPK3	ELK1	activation
MAP2K1	MAPK3	activation
IGF1R/IRS1	IRS1	activation
HRAS/SRF	RAF1	activation
IGF1/IGF1R	IRS1	activation
IRS1	PIK3CA/PIK3R1	activation

## Sheet: nodes
CSNK2A1		CSNK2A1
ELK1		ELK1
FOS/JUN		JUN	FOS
GRB2/PTPN11/SHC1/SOS1		GRB2	PTPN11	SOS1	SHC1
HRAS/SRF		HRAS	SRF
IGF1/IGF1R		IGF1	IGF1R
IGF1R/IRS1		IGF1R	IRS1
IRS1		IRS1
MAP2K1		MAP2K1
MAPK3		MAPK3
MAPK8		MAPK8
PIK3CA/PIK3R1		PIK3CA	PIK3R1
PTPN11		PTPN11
RAF1		RAF1
RASA1		RASA1
SOS1		SOS1
