# Supplementary material for: Algorithmic Annotation of Functional Roles for Components of 3,044 Human Molecular Pathways
Source: Front Genet. 2021 Feb 9;12:617059. doi: 10.3389/fgene.2021.617059 (PMC7900570; doi:10.3389/fgene.2021.617059)
Supplement: Supplementary file 1 [file Data_Sheet_1.zip › to_publish/Biocarta/biocarta_il_2_receptor_beta_chain_in_t_cell_activation_Main_Pathway.xlsx]

## Sheet: genes
AKT1	1
BCL2L1	0
CBL	1
CCNA1	0
CCNB1	0
CCND1	0
CCND2	0
CCND3	0
CCNE1	0
CCNH	0
CRKL	1
E2F1	1
FASLG	0
FOS	0
GRB2	1
HRAS	1
IKZF3	1
IL2	1
IL2RA	1
IL2RB	1
IL2RG	1
IRS1	1
JAK1	1
JAK3	1
MAP2K1	1
MAP2K2	1
MAPK1	1
MAPK3	1
NMI	1
PCNA	0
PDPK1	1
PIK3CA	1
PIK3R1	1
PPIA	1
PTPN6	-1
RAF1	1
RB1	1
RPS6KB1	1
SHC1	1
SOCS1	-1
SOCS3	-1
SOS1	1
STAT5A	1
STAT5B	1
TFDP1	1

## Sheet: edges
PIK3CA/PIK3R1	RPS6KB1	activation
HRAS	PIK3CA/PIK3R1	activation
E2F1/RB1	RB1	activation
MAPK1/MAPK3	IKZF3	activation
MAP2K2	MAP2K1	activation
IRS1	PIK3CA/PIK3R1	activation
AKT1	RB1	activation
CRKL	PIK3CA/PIK3R1	activation
CBL	PIK3CA/PIK3R1	activation
RAF1	MAP2K1	activation
MAP2K1	MAP2K2	activation
MAP2K1	MAPK1/MAPK3	activation
PIK3CA/PIK3R1	PDPK1	activation
RPS6KB1	Pathway:cell_proliferation	activation
MAPK1/MAPK3	MAPK1/MAPK3	activation
MAP2K2	MAPK1/MAPK3	activation
E2F1/RB1	E2F1/RB1	activation
GRB2/SHC1/SOS1	HRAS	activation
AKT1	Pathway:apoptosis	inhibition
NMI/STAT5A/STAT5B	CCNs	unknown
PPIA	Pathway:apoptosis	inhibition
TFDP1	E2F1/RB1	activation
NMI/STAT5A/STAT5B	FASLG	unknown
AKT1	E2F1/RB1	activation
RAF1	MAP2K2	activation
SOCS3	IRS1	inhibition
SOCS3	NMI/STAT5A/STAT5B	inhibition
Interleukins	IRS1	activation
Interleukins	NMI/STAT5A/STAT5B	activation
Interleukins	GRB2/SHC1/SOS1	activation
PDPK1	AKT1	activation
PTPN6	IRS1	inhibition
SOCS1	IRS1	inhibition
PTPN6	NMI/STAT5A/STAT5B	inhibition
SOCS1	NMI/STAT5A/STAT5B	inhibition
MAPK1/MAPK3	PPIA	activation
NMI/STAT5A/STAT5B	BCL2L1	unknown
SOCS3	CRKL	inhibition
SOCS3	CBL	inhibition
Interleukins	CBL	activation
Interleukins	CRKL	activation
HRAS	RAF1	activation
MAPK1/MAPK3	FOS	unknown
PTPN6	CBL	inhibition
PTPN6	CRKL	inhibition
SOCS1	CRKL	inhibition
SOCS1	CBL	inhibition
NMI/STAT5A/STAT5B	PCNA	unknown

## Sheet: nodes
AKT1		AKT1
BCL2L1		BCL2L1
CBL		CBL
CCNs		CCNA1	CCNB1	CCND1	CCND2	CCND3	CCNE1	CCNH
CRKL		CRKL
E2F1/RB1		E2F1	RB1
FASLG		FASLG
FOS		FOS
GRB2/SHC1/SOS1		GRB2	SHC1	SOS1
HRAS		HRAS
IKZF3		IKZF3
IRS1		IRS1
Interleukins		IL2	IL2RA	IL2RB	IL2RG	JAK1	JAK3
MAP2K1		MAP2K1
MAP2K2		MAP2K2
MAPK1/MAPK3		MAPK3	MAPK1
NMI/STAT5A/STAT5B		NMI	STAT5A	STAT5B
PCNA		PCNA
PDPK1		PDPK1
PIK3CA/PIK3R1		PIK3CA	PIK3R1
PPIA		PPIA
PTPN6		PTPN6
Pathway:apoptosis		Pathway:apoptosis
Pathway:cell_proliferation		Pathway:cell_proliferation
RAF1		RAF1
RB1		RB1
RPS6KB1		RPS6KB1
SOCS1		SOCS1
SOCS3		SOCS3
TFDP1		TFDP1
