# Supplementary material for: Algorithmic Annotation of Functional Roles for Components of 3,044 Human Molecular Pathways
Source: Front Genet. 2021 Feb 9;12:617059. doi: 10.3389/fgene.2021.617059 (PMC7900570; doi:10.3389/fgene.2021.617059)
Supplement: Supplementary file 1 [file Data_Sheet_1.zip › to_publish/Biocarta/biocarta_il_2_receptor_beta_chain_in_t_cell_activation_Pathway_(apoptosis).xlsx]

## Sheet: genes
AKT1	1
BCL2L1	0
MAP2K1	1
MAP2K2	1
MAPK1	1
MAPK3	1
PDPK1	1
PIK3CA	1
PIK3R1	1
PPIA	1

## Sheet: edges
AKT1	Pathway:apoptosis	inhibition
PPIA	Pathway:apoptosis	inhibition
MAPK1/MAPK3	MAPK1/MAPK3	activation
MAP2K1	MAPK1/MAPK3	activation
MAP2K2	MAPK1/MAPK3	activation
PDPK1	AKT1	activation
PIK3CA/PIK3R1	PDPK1	activation
MAPK1/MAPK3	PPIA	activation

## Sheet: nodes
AKT1		AKT1
BCL2L1		BCL2L1
MAP2K1		MAP2K1
MAP2K2		MAP2K2
MAPK1/MAPK3		MAPK1	MAPK3
PDPK1		PDPK1
PIK3CA/PIK3R1		PIK3CA	PIK3R1
PPIA		PPIA
Pathway:apoptosis		Pathway:apoptosis
