# Supplementary material for: Algorithmic Annotation of Functional Roles for Components of 3,044 Human Molecular Pathways
Source: Front Genet. 2021 Feb 9;12:617059. doi: 10.3389/fgene.2021.617059 (PMC7900570; doi:10.3389/fgene.2021.617059)
Supplement: Supplementary file 1 [file Data_Sheet_1.zip › to_publish/Biocarta/biocarta_il_2_receptor_beta_chain_in_t_cell_activation_Pathway_(cell_proliferation).xlsx]

## Sheet: genes
CBL	1
CCNA1	0
CCNB1	0
CCND1	0
CCND2	0
CCND3	0
CCNE1	0
CCNH	0
CRKL	1
FOS	0
HRAS	1
IRS1	1
PCNA	0
PIK3CA	1
PIK3R1	1
RPS6KB1	1

## Sheet: edges
CRKL	PIK3CA/PIK3R1	activation
IRS1	PIK3CA/PIK3R1	activation
RPS6KB1	Pathway:cell_proliferation	activation
HRAS	PIK3CA/PIK3R1	activation
CBL	PIK3CA/PIK3R1	activation
PIK3CA/PIK3R1	RPS6KB1	activation

## Sheet: nodes
CBL		CBL
CCNs		CCNA1	CCNB1	CCND1	CCND2	CCND3	CCNE1	CCNH
CRKL		CRKL
FOS		FOS
HRAS		HRAS
IRS1		IRS1
PCNA		PCNA
PIK3CA/PIK3R1		PIK3CA	PIK3R1
Pathway:cell_proliferation		Pathway:cell_proliferation
RPS6KB1		RPS6KB1
