# Supplementary material for: Algorithmic Annotation of Functional Roles for Components of 3,044 Human Molecular Pathways
Source: Front Genet. 2021 Feb 9;12:617059. doi: 10.3389/fgene.2021.617059 (PMC7900570; doi:10.3389/fgene.2021.617059)
Supplement: Supplementary file 1 [file Data_Sheet_1.zip › to_publish/Biocarta/biocarta_il_2_signaling_Main_Pathway.xlsx]

## Sheet: genes
GRB2	1
HRAS	1
IL2	1
IL2RA	1
IL2RB	1
IL2RG	1
JAK1	1
JAK3	1
LCK	1
SHC1	1
SOS1	1
STAT5A	1
STAT5B	1
SYK	1

## Sheet: edges
IL2/IL2RA/IL2RB/IL2RG/JAK1/JAK3/LCK/SYK	STAT5A/STAT5B	activation
GRB2/SHC1/SOS1	HRAS	activation
LCK	IL2/IL2RA/IL2RB/IL2RG/JAK1/JAK3/LCK/SYK	activation
IL2/IL2RA/IL2RB/IL2RG/JAK1/JAK3/LCK/SYK	IL2/IL2RA/IL2RB/IL2RG/JAK1/JAK3/LCK/SYK	activation
SYK	IL2/IL2RA/IL2RB/IL2RG/JAK1/JAK3/LCK/SYK	activation
IL2/IL2RA/IL2RB/IL2RG/JAK1/JAK3/LCK/SYK	GRB2/SHC1/SOS1	activation

## Sheet: nodes
GRB2/SHC1/SOS1		GRB2	SHC1	SOS1
HRAS		HRAS
IL2/IL2RA/IL2RB/IL2RG/JAK1/JAK3/LCK/SYK		IL2	IL2RA	IL2RB	IL2RG	JAK1	JAK3	LCK	SYK
LCK		LCK
STAT5A/STAT5B		STAT5A	STAT5B
SYK		SYK
