# Supplementary material for: Algorithmic Annotation of Functional Roles for Components of 3,044 Human Molecular Pathways
Source: Front Genet. 2021 Feb 9;12:617059. doi: 10.3389/fgene.2021.617059 (PMC7900570; doi:10.3389/fgene.2021.617059)
Supplement: Supplementary file 1 [file Data_Sheet_1.zip › to_publish/Biocarta/biocarta_il_3_signaling_Main_Pathway.xlsx]

## Sheet: genes
CSF2RB	1
FOS	1
GRB2	1
HRAS	1
IL3	1
IL3RA	1
JAK2	1
SHC1	1
SOS1	1
STAT5A	1
STAT5B	1

## Sheet: edges
CSF2RB/IL3/IL3RA/JAK2	GRB2/SHC1/SOS1	activation
CSF2RB/IL3/IL3RA/JAK2	STAT5A/STAT5B	activation
STAT5A/STAT5B	FOS	activation
GRB2/SHC1/SOS1	HRAS	activation

## Sheet: nodes
CSF2RB/IL3/IL3RA/JAK2		CSF2RB	IL3	IL3RA	JAK2
FOS		FOS
GRB2/SHC1/SOS1		GRB2	SHC1	SOS1
HRAS		HRAS
STAT5A/STAT5B		STAT5A	STAT5B
