# Supplementary material for: Algorithmic Annotation of Functional Roles for Components of 3,044 Human Molecular Pathways
Source: Front Genet. 2021 Feb 9;12:617059. doi: 10.3389/fgene.2021.617059 (PMC7900570; doi:10.3389/fgene.2021.617059)
Supplement: Supplementary file 1 [file Data_Sheet_1.zip › to_publish/Biocarta/biocarta_il_4_signaling_Main_Pathway.xlsx]

## Sheet: genes
AKT1	1
FCER2	0
GRB2	1
HLA-DRA	0
HLA-DRB1	0
IGHE	0
IL2RG	1
IL4	1
IL4R	1
JAK1	1
JAK3	1
SHC1	1
STAT6	1

## Sheet: edges
IL2RG/IL4/IL4R/JAK1/JAK3	SHC1	activation
IL2RG/IL4/IL4R/JAK1/JAK3	STAT6	activation
STAT6	FCER2	unknown
GRB2	AKT1	activation
GRB2	IL2RG/IL4/IL4R/JAK1/JAK3	activation
SHC1	Pathway:G1_phase_of_mitotic_cell_cycle	activation
IL2RG/IL4/IL4R/JAK1/JAK3	GRB2	activation
STAT6	HLA-DRA/HLA-DRB1	unknown
AKT1	Pathway:cell_survival	activation
GRB2	Pathway:cell_proliferation	activation
STAT6	IGHE	unknown

## Sheet: nodes
AKT1		AKT1
FCER2		FCER2
GRB2		GRB2
HLA-DRA/HLA-DRB1		HLA-DRA	HLA-DRB1
IGHE		IGHE
IL2RG/IL4/IL4R/JAK1/JAK3		IL2RG	IL4	IL4R	JAK1	JAK3
Pathway:G1_phase_of_mitotic_cell_cycle		Pathway:G1_phase_of_mitotic_cell_cycle
Pathway:cell_proliferation		Pathway:cell_proliferation
Pathway:cell_survival		Pathway:cell_survival
SHC1		SHC1
STAT6		STAT6
