# Supplementary material for: Algorithmic Annotation of Functional Roles for Components of 3,044 Human Molecular Pathways
Source: Front Genet. 2021 Feb 9;12:617059. doi: 10.3389/fgene.2021.617059 (PMC7900570; doi:10.3389/fgene.2021.617059)
Supplement: Supplementary file 1 [file Data_Sheet_1.zip › to_publish/Biocarta/biocarta_il_4_signaling_Pathway_(cell_survival).xlsx]

## Sheet: genes
AKT1	1
GRB2	1
IL2RG	1
IL4	1
IL4R	1
JAK1	1
JAK3	1

## Sheet: edges
IL2RG/IL4/IL4R/JAK1/JAK3	GRB2	activation
AKT1	Pathway:cell_survival	activation
GRB2	AKT1	activation

## Sheet: nodes
AKT1		AKT1
GRB2		GRB2
IL2RG/IL4/IL4R/JAK1/JAK3		IL2RG	IL4	IL4R	JAK1	JAK3
Pathway:cell_survival		Pathway:cell_survival
