# Supplementary material for: Algorithmic Annotation of Functional Roles for Components of 3,044 Human Molecular Pathways
Source: Front Genet. 2021 Feb 9;12:617059. doi: 10.3389/fgene.2021.617059 (PMC7900570; doi:10.3389/fgene.2021.617059)
Supplement: Supplementary file 1 [file Data_Sheet_1.zip › to_publish/Biocarta/biocarta_il_6_signaling_Main_Pathway.xlsx]

## Sheet: genes
GRB2	1
HRAS	1
IL6	1
IL6R	1
JAK1	1
JAK2	1
JAK3	1
LRPPRC	1
PTPN11	1
SHC1	1
SOS1	1
STAT3	1

## Sheet: edges
IL6/IL6R/JAK1/JAK2/JAK3/LRPPRC	GRB2/PTPN11/SHC1/SOS1	activation
GRB2/PTPN11/SHC1/SOS1	HRAS	activation
IL6/IL6R/JAK1/JAK2/JAK3/LRPPRC	STAT3	activation

## Sheet: nodes
GRB2/PTPN11/SHC1/SOS1		GRB2	PTPN11	SOS1	SHC1
HRAS		HRAS
IL6/IL6R/JAK1/JAK2/JAK3/LRPPRC		IL6	IL6R	JAK1	JAK2	JAK3	LRPPRC
STAT3		STAT3
