# Supplementary material for: Algorithmic Annotation of Functional Roles for Components of 3,044 Human Molecular Pathways
Source: Front Genet. 2021 Feb 9;12:617059. doi: 10.3389/fgene.2021.617059 (PMC7900570; doi:10.3389/fgene.2021.617059)
Supplement: Supplementary file 1 [file Data_Sheet_1.zip › to_publish/Biocarta/biocarta_il_7_signal_transduction_Pathway_(cell_proliferation).xlsx]

## Sheet: genes
FYN	1
IL2RG	1
ITGA2B	1
JAK1	1
JAK3	1
LCK	1
PIK3CA	1
PIK3R1	1

## Sheet: edges
IL2RG/ITGA2B/JAK1/JAK3	LCK	activation
IL2RG/ITGA2B/JAK1/JAK3	FYN	activation
IL2RG/ITGA2B/JAK1/JAK3	PIK3CA/PIK3R1	activation
IL2RG/ITGA2B/JAK1/JAK3	IL2RG/ITGA2B/JAK1/JAK3	activation
JAK3	IL2RG/ITGA2B/JAK1/JAK3	activation
LCK	Pathway:cell_proliferation	activation
FYN	Pathway:cell_proliferation	activation
PIK3CA/PIK3R1	Pathway:cell_proliferation	activation

## Sheet: nodes
FYN		FYN
IL2RG/ITGA2B/JAK1/JAK3		IL2RG	ITGA2B	JAK1	JAK3
JAK3		JAK3
LCK		LCK
PIK3CA/PIK3R1		PIK3CA	PIK3R1
Pathway:cell_proliferation		Pathway:cell_proliferation
