# Supplementary material for: Algorithmic Annotation of Functional Roles for Components of 3,044 Human Molecular Pathways
Source: Front Genet. 2021 Feb 9;12:617059. doi: 10.3389/fgene.2021.617059 (PMC7900570; doi:10.3389/fgene.2021.617059)
Supplement: Supplementary file 1 [file Data_Sheet_1.zip › to_publish/Biocarta/biocarta_il_7_signal_transduction_Pathway_(cell_survival).xlsx]

## Sheet: genes
BCL2	1
IL2RG	1
ITGA2B	1
JAK1	1
JAK3	1
PTK2B	1

## Sheet: edges
IL2RG/ITGA2B/JAK1/JAK3	BCL2	activation
BCL2	Pathway:cell_survival	activation
IL2RG/ITGA2B/JAK1/JAK3	IL2RG/ITGA2B/JAK1/JAK3	activation
JAK3	IL2RG/ITGA2B/JAK1/JAK3	activation
PTK2B	Pathway:cell_survival	activation
IL2RG/ITGA2B/JAK1/JAK3	PTK2B	activation

## Sheet: nodes
BCL2		BCL2
IL2RG/ITGA2B/JAK1/JAK3		IL2RG	ITGA2B	JAK1	JAK3
JAK3		JAK3
PTK2B		PTK2B
Pathway:cell_survival		Pathway:cell_survival
