# Supplementary material for: Algorithmic Annotation of Functional Roles for Components of 3,044 Human Molecular Pathways
Source: Front Genet. 2021 Feb 9;12:617059. doi: 10.3389/fgene.2021.617059 (PMC7900570; doi:10.3389/fgene.2021.617059)
Supplement: Supplementary file 1 [file Data_Sheet_1.zip › to_publish/Biocarta/biocarta_il12_and_stat4_dependent_signaling_pathway_in_th1_development_Main_Pathway.xlsx]

## Sheet: genes
IL12A	1
IL12B	1
IL12RB1	1
IL12RB2	1
JAK2	1
MAP2K6	1
MAPK14	1
STAT4	1
TYK2	1

## Sheet: edges
MAP2K6	MAPK14	activation
Interleukins	STAT4	activation
MAPK14	STAT4	activation

## Sheet: nodes
Interleukins		IL12A	IL12B	IL12RB1	IL12RB2	JAK2	TYK2
MAP2K6		MAP2K6
MAPK14		MAPK14
STAT4		STAT4
