# Supplementary material for: Algorithmic Annotation of Functional Roles for Components of 3,044 Human Molecular Pathways
Source: Front Genet. 2021 Feb 9;12:617059. doi: 10.3389/fgene.2021.617059 (PMC7900570; doi:10.3389/fgene.2021.617059)
Supplement: Supplementary file 1 [file Data_Sheet_1.zip › to_publish/Biocarta/biocarta_il22_soluble_receptor_signaling_Main_Pathway.xlsx]

## Sheet: genes
IL10RA	1
IL22	1
IL22RA1	1
IL22RA2	1
JAK1	1
TYK2	1

## Sheet: edges
IL22	IL22RA1/JAK1	activation
IL10RA/TYK2	IL22	activation
IL22	IL22RA2	activation

## Sheet: nodes
IL10RA/TYK2		IL10RA	TYK2
IL22		IL22
IL22RA1/JAK1		IL22RA1	JAK1
IL22RA2		IL22RA2
