# Supplementary material for: Algorithmic Annotation of Functional Roles for Components of 3,044 Human Molecular Pathways
Source: Front Genet. 2021 Feb 9;12:617059. doi: 10.3389/fgene.2021.617059 (PMC7900570; doi:10.3389/fgene.2021.617059)
Supplement: Supplementary file 1 [file Data_Sheet_1.zip › to_publish/Biocarta/biocarta_inactivation_of_gsk3_by_akt_causes_accumulation_of_b_catenin_in_alveolar_macrophages_Main_Pathway.xlsx]

## Sheet: genes
AKT1	1
AXIN1	-1
BTRC	-1
CHUK	1
CSNK2A1	1
CTNNB1	-1
DVL1	1
FRAT1	1
FZD1	1
GSK3B	-1
IKBKB	1
IKBKG	1
LEF1	-1
LRP6	1
NKD1	-1
NKD2	-1
PDPK1	1
PIK3CA	1
PIK3R1	1
PPP2R5D	-0.5
PROC	-1
WNT1	1

## Sheet: edges
FZD1/LRP6/WNT1	DVL1	activation
FRAT1	PROC	inhibition
CSNK2A1	DVL1	activation
DVL1	PROC	inhibition
GSK3B	PROC	activation
NKD1/NKD2	DVL1	inhibition
PPP2R5D	PROC	activation
AXIN1/CTNNB1/PROC	PROC	activation
PPP2R5D	AKT1	inhibition
PDPK1	AKT1	activation
CTNNB1	PROC	activation
AKT1	GSK3B	inhibition
FRAT1	AXIN1/CTNNB1/PROC	inhibition
DVL1	PPP2R5D	activation
PROC	AXIN1/CTNNB1/PROC	activation
DVL1	AXIN1/CTNNB1/PROC	inhibition
GSK3B	AXIN1/CTNNB1/PROC	activation
PPP2R5D	AXIN1/CTNNB1/PROC	activation
AXIN1/CTNNB1/PROC	AXIN1/CTNNB1/PROC	activation
CTNNB1	AXIN1/CTNNB1/PROC	activation
CHUK/IKBKB/IKBKG	Pathway:protein_ubiquitination	activation
PIK3CA/PIK3R1	PDPK1	activation
BTRC	CTNNB1	activation
FRAT1	CTNNB1	inhibition
AKT1	CHUK/IKBKB/IKBKG	activation
PROC	CTNNB1	activation
DVL1	CTNNB1	inhibition
LEF1	CTNNB1	activation
GSK3B	CTNNB1	activation
PPP2R5D	CTNNB1	activation
AXIN1/CTNNB1/PROC	CTNNB1	activation

## Sheet: nodes
AKT1		AKT1
AXIN1/CTNNB1/PROC		AXIN1	CTNNB1	PROC
BTRC		BTRC
CHUK/IKBKB/IKBKG		CHUK	IKBKB	IKBKG
CSNK2A1		CSNK2A1
CTNNB1		CTNNB1
DVL1		DVL1
FRAT1		FRAT1
FZD1/LRP6/WNT1		FZD1	LRP6	WNT1
GSK3B		GSK3B
LEF1		LEF1
NKD1/NKD2		NKD1	NKD2
PDPK1		PDPK1
PIK3CA/PIK3R1		PIK3CA	PIK3R1
PPP2R5D		PPP2R5D
PROC		PROC
Pathway:protein_ubiquitination		Pathway:protein_ubiquitination
