# Supplementary material for: Algorithmic Annotation of Functional Roles for Components of 3,044 Human Molecular Pathways
Source: Front Genet. 2021 Feb 9;12:617059. doi: 10.3389/fgene.2021.617059 (PMC7900570; doi:10.3389/fgene.2021.617059)
Supplement: Supplementary file 1 [file Data_Sheet_1.zip › to_publish/Biocarta/biocarta_induction_of_apoptosis_through_dr3_and_dr4_5_death_receptors_Main_Pathway.xlsx]

## Sheet: genes
ACTA1	1
BID	1
CASP10	1
CASP3	1
CASP6	1
CASP8	1
FADD	1
GAS2	1
LMNA	1
MAP3K14	1
RIPK1	1
SPTAN1	1
TNFRSF10A	1
TNFRSF10B	1
TNFRSF25	1
TNFSF10	1
TNFSF12	1
TRADD	1
TRAF2	1

## Sheet: edges
CASP10	BID	activation
CASP10	MAP3K14	activation
CASP3	Pathway:degradation	activation
CASP10	Pathway:degradation	activation
GAS2	Pathway:apoptosis	activation
LMNA	Pathway:apoptosis	activation
CASP3	Pathway:apoptosis	activation
CASP6	Pathway:apoptosis	activation
CASP10	Pathway:apoptosis	activation
SPTAN1	Pathway:apoptosis	activation
ACTA1	Pathway:apoptosis	activation

## Sheet: nodes
ACTA1		ACTA1
BID		BID
CASP10		CASP10	CASP8	TNFRSF10A	TNFRSF10B	TNFSF10	FADD	RIPK1	TNFRSF25	TNFSF12	TRADD	TRAF2
CASP3		CASP3
CASP6		CASP6
GAS2		GAS2
LMNA		LMNA
MAP3K14		MAP3K14
Pathway:apoptosis		Pathway:apoptosis
Pathway:degradation		Pathway:degradation
SPTAN1		SPTAN1
