# Supplementary material for: Algorithmic Annotation of Functional Roles for Components of 3,044 Human Molecular Pathways
Source: Front Genet. 2021 Feb 9;12:617059. doi: 10.3389/fgene.2021.617059 (PMC7900570; doi:10.3389/fgene.2021.617059)
Supplement: Supplementary file 1 [file Data_Sheet_1.zip › to_publish/Biocarta/biocarta_induction_of_apoptosis_through_dr3_and_dr4_5_death_receptors_Pathway_(Pathway_degradation_of_CASP3_CASP10_CASP10).xlsx]

## Sheet: genes
CASP10	1
CASP3	1
CASP8	1
FADD	1
RIPK1	1
TNFRSF10A	1
TNFRSF10B	1
TNFRSF25	1
TNFSF10	1
TNFSF12	1
TRADD	1
TRAF2	1

## Sheet: edges
CASP10	Pathway:degradation	activation
CASP3	Pathway:degradation	activation

## Sheet: nodes
CASP10		CASP10	CASP8	FADD	RIPK1	TNFRSF25	TNFSF12	TRADD	TRAF2	TNFRSF10A	TNFRSF10B	TNFSF10
CASP3		CASP3
Pathway:degradation		Pathway:degradation
