# Supplementary material for: Algorithmic Annotation of Functional Roles for Components of 3,044 Human Molecular Pathways
Source: Front Genet. 2021 Feb 9;12:617059. doi: 10.3389/fgene.2021.617059 (PMC7900570; doi:10.3389/fgene.2021.617059)
Supplement: Supplementary file 1 [file Data_Sheet_1.zip › to_publish/Biocarta/biocarta_influence_of_ras_and_rho_proteins_on_g1_to_s_transition_Main_Pathway.xlsx]

## Sheet: genes
AKT1	1
CHUK	1
HRAS	1
IKBKB	1
IKBKG	1
MAP2K1	1
MAP2K2	1
MAPK1	1
MAPK3	1
PAK1	1
PDPK1	1
PIK3CA	1
PIK3R1	1
RAC1	1
RAF1	1

## Sheet: edges
RAF1	MAP2K1	activation
PAK1	RAF1	activation
RAC1	PAK1	activation
PIK3CA/PIK3R1	RAC1	activation
HRAS	RAF1	activation
MAP2K2	MAP2K1	activation
AKT1	PAK1	activation
MAP2K1	MAPK1/MAPK3	activation
PIK3CA/PIK3R1	PDPK1	activation
MAPK1/MAPK3	MAPK1/MAPK3	activation
MAP2K2	MAPK1/MAPK3	activation
MAP2K1	MAP2K2	activation
RAF1	MAP2K2	activation
PDPK1	AKT1	activation
CHUK/IKBKB/IKBKG	Pathway:protein_ubiquitination	activation
AKT1	CHUK/IKBKB/IKBKG	activation

## Sheet: nodes
AKT1		AKT1
CHUK/IKBKB/IKBKG		CHUK	IKBKB	IKBKG
HRAS		HRAS
MAP2K1		MAP2K1
MAP2K2		MAP2K2
MAPK1/MAPK3		MAPK1	MAPK3
PAK1		PAK1
PDPK1		PDPK1
PIK3CA/PIK3R1		PIK3CA	PIK3R1
Pathway:protein_ubiquitination		Pathway:protein_ubiquitination
RAC1		RAC1
RAF1		RAF1
