# Supplementary material for: Algorithmic Annotation of Functional Roles for Components of 3,044 Human Molecular Pathways
Source: Front Genet. 2021 Feb 9;12:617059. doi: 10.3389/fgene.2021.617059 (PMC7900570; doi:10.3389/fgene.2021.617059)
Supplement: Supplementary file 1 [file Data_Sheet_1.zip › to_publish/Biocarta/biocarta_influence_of_ras_and_rho_proteins_on_g1_to_s_transition_Pathway_(Pathway_protein_ubiquitination_of_CHUK).xlsx]

## Sheet: genes
AKT1	1
CHUK	1
IKBKB	1
IKBKG	1
PDPK1	1

## Sheet: edges
AKT1	CHUK/IKBKB/IKBKG	activation
CHUK/IKBKB/IKBKG	Pathway:protein_ubiquitination	activation
PDPK1	AKT1	activation

## Sheet: nodes
AKT1		AKT1
CHUK/IKBKB/IKBKG		CHUK	IKBKB	IKBKG
PDPK1		PDPK1
Pathway:protein_ubiquitination		Pathway:protein_ubiquitination
