# Supplementary material for: Algorithmic Annotation of Functional Roles for Components of 3,044 Human Molecular Pathways
Source: Front Genet. 2021 Feb 9;12:617059. doi: 10.3389/fgene.2021.617059 (PMC7900570; doi:10.3389/fgene.2021.617059)
Supplement: Supplementary file 1 [file Data_Sheet_1.zip › to_publish/Biocarta/biocarta_inhibition_of_cellular_proliferation_by_gleevec_Main_Pathway.xlsx]

## Sheet: genes
AKT1	1
BCL2	1
BCR	1
CRKL	1
FOS	1
GRB2	1
HRAS	1
JAK2	1
JUN	1
MAP2K1	1
MAP2K4	1
MAP3K1	1
MAPK3	1
MAPK8	1
MYC	1
PIK3CA	1
PIK3R1	1
RAF1	1
SOS1	1
STAT1	1
STAT5A	1
STAT5B	1

## Sheet: edges
MAP2K1	MAPK3	activation
JAK2	STAT1	activation
CRKL	PIK3CA/PIK3R1	activation
GRB2/SOS1	HRAS	activation
AKT1	BCL2	activation
AKT1	MYC	activation
BCR	CRKL	activation
MAPK3	FOS/JUN	activation
HRAS	MAP3K1	activation
MAPK8	FOS/JUN	activation
MAP2K4	MAPK8	activation
RAF1	MAP2K1	activation
BCR	GRB2/SOS1	activation
JAK2	STAT5A/STAT5B	activation
HRAS	RAF1	activation
PIK3CA/PIK3R1	AKT1	activation
MAP3K1	MAP2K4	activation
BCR	JAK2	activation

## Sheet: nodes
AKT1		AKT1
BCL2		BCL2
BCR		BCR
CRKL		CRKL
FOS/JUN		JUN	FOS
GRB2/SOS1		GRB2	SOS1
HRAS		HRAS
JAK2		JAK2
MAP2K1		MAP2K1
MAP2K4		MAP2K4
MAP3K1		MAP3K1
MAPK3		MAPK3
MAPK8		MAPK8
MYC		MYC
PIK3CA/PIK3R1		PIK3CA	PIK3R1
RAF1		RAF1
STAT1		STAT1
STAT5A/STAT5B		STAT5A	STAT5B
