# Supplementary material for: Algorithmic Annotation of Functional Roles for Components of 3,044 Human Molecular Pathways
Source: Front Genet. 2021 Feb 9;12:617059. doi: 10.3389/fgene.2021.617059 (PMC7900570; doi:10.3389/fgene.2021.617059)
Supplement: Supplementary file 1 [file Data_Sheet_1.zip › to_publish/Biocarta/biocarta_inhibition_of_matrix_metalloproteinases_Pathway_(Pathway_degradation_of_RECK_TIMP4_MMP14_TIMP2_TIMP1_TIMP3).xlsx]

## Sheet: genes
MMP14	-1
RECK	1
TIMP1	1
TIMP2	-0.5
TIMP3	1
TIMP4	1

## Sheet: edges
TIMP3	Pathway:degradation	inhibition
TIMP4	Pathway:degradation	inhibition
RECK	Pathway:degradation	inhibition
TIMP2	Pathway:degradation	activation
TIMP1	Pathway:degradation	inhibition
MMP14	Pathway:degradation	activation
RECK	TIMP2	inhibition
MMP14	TIMP2	activation

## Sheet: nodes
MMP14		MMP14
Pathway:degradation		Pathway:degradation
RECK		RECK
TIMP1		TIMP1
TIMP2		TIMP2
TIMP3		TIMP3
TIMP4		TIMP4
