# Supplementary material for: Algorithmic Annotation of Functional Roles for Components of 3,044 Human Molecular Pathways
Source: Front Genet. 2021 Feb 9;12:617059. doi: 10.3389/fgene.2021.617059 (PMC7900570; doi:10.3389/fgene.2021.617059)
Supplement: Supplementary file 1 [file Data_Sheet_1.zip › to_publish/Biocarta/biocarta_insulin_signaling_Main_Pathway.xlsx]

## Sheet: genes
GRB2	1
HRAS	1
INS	1
INSR	1
IRS1	1
PIK3CA	1
PIK3R1	1
PTPN11	1
SHC1	1
SLC2A14	1
SOS1	1

## Sheet: edges
INS/INSR	IRS1	activation
IRS1	GRB2/PTPN11/SHC1/SOS1	activation
GRB2/PTPN11/SHC1/SOS1	HRAS	activation
INS/INSR	GRB2/PTPN11/SHC1/SOS1	activation
GRB2/PTPN11/SHC1/SOS1	GRB2/PTPN11/SHC1/SOS1	activation
SOS1	GRB2/PTPN11/SHC1/SOS1	activation
PTPN11	GRB2/PTPN11/SHC1/SOS1	activation
IRS1	PTPN11	activation
PIK3CA/PIK3R1	SLC2A14	activation
IRS1	PIK3CA/PIK3R1	activation

## Sheet: nodes
GRB2/PTPN11/SHC1/SOS1		GRB2	SHC1	SOS1	PTPN11
HRAS		HRAS
INS/INSR		INS	INSR
IRS1		IRS1
PIK3CA/PIK3R1		PIK3CA	PIK3R1
PTPN11		PTPN11
SLC2A14		SLC2A14
SOS1		SOS1
