# Supplementary material for: Algorithmic Annotation of Functional Roles for Components of 3,044 Human Molecular Pathways
Source: Front Genet. 2021 Feb 9;12:617059. doi: 10.3389/fgene.2021.617059 (PMC7900570; doi:10.3389/fgene.2021.617059)
Supplement: Supplementary file 1 [file Data_Sheet_1.zip › to_publish/Biocarta/biocarta_integrin_signaling_Main_Pathway.xlsx]

## Sheet: genes
ACTA1	1
ACTN1	1
ACTN2	1
ACTN3	1
ACTN4	1
BCAR1	1
BCR	1
CAPN1	1
CRKL	1
CSK	1
ITGA1	1
ITGB1	1
LRPAP1	1
MAPK8	1
NOLC1	1
PTK2	1
PXN	1
RAPGEF1	1
RHOA	0.5
SRC	1
TLN1	1
TNS1	1
VCL	1
ZYX	1

## Sheet: edges
CRKL	BCR	activation
RAPGEF1	LRPAP1	activation
ACTA1	RHOA	activation
RAPGEF1	RHOA	inhibition
CRKL	MAPK8	activation
ACTA1	CRKL	activation
ACTA1	SRC	activation
TNS1	ACTA1	activation
CAPN1	ACTA1	activation
ITGA1/ITGB1/PXN/TLN1/VCL	ACTA1	activation
CSK	ACTA1	activation
ACTN1/ACTN2/ACTN3/ACTN4	ACTA1	activation
PTK2	ACTA1	activation
CRKL	RAPGEF1	activation
NOLC1	ACTA1	activation
ACTA1	ACTA1	activation
ZYX	ACTA1	activation

## Sheet: nodes
ACTA1		ACTA1	ACTN1	ACTN2	ACTN3	ACTN4	BCAR1	CAPN1	CSK	ITGA1	ITGB1	PTK2	PXN	TLN1	TNS1	VCL	ZYX
ACTN1/ACTN2/ACTN3/ACTN4		ACTN1	ACTN2	ACTN3	ACTN4
BCR		BCR
CAPN1		CAPN1
CRKL		CRKL
CSK		CSK
ITGA1/ITGB1/PXN/TLN1/VCL		ITGA1	ITGB1	PXN	TLN1	VCL
LRPAP1		LRPAP1
MAPK8		MAPK8
NOLC1		NOLC1
PTK2		PTK2
RAPGEF1		RAPGEF1
RHOA		RHOA
SRC		SRC
TNS1		TNS1
ZYX		ZYX
