# Supplementary material for: Algorithmic Annotation of Functional Roles for Components of 3,044 Human Molecular Pathways
Source: Front Genet. 2021 Feb 9;12:617059. doi: 10.3389/fgene.2021.617059 (PMC7900570; doi:10.3389/fgene.2021.617059)
Supplement: Supplementary file 1 [file Data_Sheet_1.zip › to_publish/Biocarta/biocarta_internal_ribosome_entry_Main_Pathway.xlsx]

## Sheet: genes
CASP1	1
CASP10	1
CASP2	1
CASP3	1
CASP4	1
CASP5	1
CASP6	1
CASP7	1
CASP8	1
CASP9	1
EIF3A	1
EIF4A1	1
EIF4E	1
EIF4G1	1
EIF4G2	1
EIF4G3	1
PTBP1	1
PTBP2	1

## Sheet: edges
EIF3A/EIF4A1/EIF4E/EIF4G1/EIF4G2/EIF4G3/PTBP1/PTBP2	EIF4E/EIF4G1/EIF4G2/EIF4G3/PTBP1/PTBP2	activation
CASPs	EIF4E/EIF4G1/EIF4G2/EIF4G3/PTBP1/PTBP2	activation
EIF3A/EIF4A1/EIF4E/EIF4G1/EIF4G2/EIF4G3/PTBP1/PTBP2	Pathway:translational_initiation	activation
EIF4E/EIF4G1/EIF4G2/EIF4G3/PTBP1/PTBP2	EIF3A/EIF4A1/EIF4E/EIF4G1/EIF4G2/EIF4G3/PTBP1/PTBP2	activation
EIF4A1	EIF3A/EIF4A1/EIF4E/EIF4G1/EIF4G2/EIF4G3/PTBP1/PTBP2	activation
PTBP1/PTBP2	EIF3A/EIF4A1/EIF4E/EIF4G1/EIF4G2/EIF4G3/PTBP1/PTBP2	activation
EIF3A/EIF4A1/EIF4E/EIF4G1/EIF4G2/EIF4G3/PTBP1/PTBP2	EIF3A/EIF4A1/EIF4E/EIF4G1/EIF4G2/EIF4G3/PTBP1/PTBP2	activation
CASPs	EIF3A/EIF4A1/EIF4E/EIF4G1/EIF4G2/EIF4G3/PTBP1/PTBP2	activation

## Sheet: nodes
CASPs		CASP1	CASP10	CASP2	CASP3	CASP4	CASP5	CASP6	CASP7	CASP8	CASP9
EIF3A/EIF4A1/EIF4E/EIF4G1/EIF4G2/EIF4G3/PTBP1/PTBP2		EIF3A	EIF4A1	EIF4E	EIF4G1	EIF4G2	EIF4G3	PTBP1	PTBP2
EIF4A1		EIF4A1
EIF4E/EIF4G1/EIF4G2/EIF4G3/PTBP1/PTBP2		EIF4E	EIF4G1	EIF4G2	EIF4G3	PTBP1	PTBP2
PTBP1/PTBP2		PTBP1	PTBP2
Pathway:translational_initiation		Pathway:translational_initiation
