# Supplementary material for: Algorithmic Annotation of Functional Roles for Components of 3,044 Human Molecular Pathways
Source: Front Genet. 2021 Feb 9;12:617059. doi: 10.3389/fgene.2021.617059 (PMC7900570; doi:10.3389/fgene.2021.617059)
Supplement: Supplementary file 1 [file Data_Sheet_1.zip › to_publish/Biocarta/biocarta_keratinocyte_differentiation_Main_Pathway.xlsx]

## Sheet: genes
BCL2	-1
CEBPA	1
CHUK	1
DAXX	1
EGF	1
EGFR	1
ETS1	1
ETS2	1
FAS	1
FASLG	1
FOS	1
GRB2	1
HOXA7	-1
HRAS	1
IKBKB	1
IKBKG	1
JUN	1
MAP2K1	-1
MAP2K2	-1
MAP2K3	1
MAP2K4	1
MAP2K6	1
MAP2K7	1
MAP3K1	1
MAP3K5	1
MAP4K4	1
MAPK1	-1
MAPK13	1
MAPK14	1
MAPK3	-1
MAPK8	1
PLAT	1
PPP2R5D	-1
PRKCA	1
PRKCB	1
PRKCD	1
PRKCE	1
PRKCG	1
PRKCH	1
PRKCQ	1
RAF1	0.5
RIPK1	1
SHC1	1
SOS1	1
SP1	1
TNF	1
TNFRSF1A	1
TRAF2	1

## Sheet: edges
CEBPA/ETS1/ETS2/FOS/JUN/SP1	Pathway:keratinocyte_differentiation	activation
CEBPA/ETS1/ETS2/FOS/JUN/SP1	CEBPA/ETS1/ETS2/FOS/JUN/SP1	activation
MAPK13	CEBPA/ETS1/ETS2/FOS/JUN/SP1	activation
HOXA7	CEBPA/ETS1/ETS2/FOS/JUN/SP1	inhibition
SP1	CEBPA/ETS1/ETS2/FOS/JUN/SP1	activation
MAP2K1/MAP2K6	MAPK13	activation
MAPK14	MAPK13	activation
FOS/JUN	CEBPA/ETS1/ETS2/FOS/JUN/SP1	activation
MAP2K4/MAP2K7	MAPK8	activation
ETS1/ETS2	CEBPA/ETS1/ETS2/FOS/JUN/SP1	activation
HRAS	MAP3K1	activation
MAP2K2/MAP2K3	MAPK13	activation
DAXX/FAS/FASLG/MAP3K5	MAP2K1/MAP2K6	activation
MAP3K1	MAP2K1/MAP2K6	activation
MAPK8	MAPK1/MAPK3	inhibition
MAPK13	MAPK14	activation
MAP2K1/MAP2K6	MAPK14	activation
MAP2K1/MAP2K6	MAPK1/MAPK3	activation
MAPK1/MAPK3	MAPK1/MAPK3	activation
MAPK14	SP1	activation
EGF/EGFR	GRB2/SHC1/SOS1	activation
RAF1	MAP2K1/MAP2K6	activation
PLAT	HOXA7	inhibition
BCL2	Pathway:apoptosis	inhibition
FOS/JUN	SP1	activation
MAP3K5/RIPK1/TNF/TNFRSF1A/TRAF2	MAP2K1/MAP2K6	activation
MAP2K2/MAP2K3	MAP2K1/MAP2K6	activation
MAP2K2/MAP2K3	MAPK14	activation
MAP2K2/MAP2K3	MAPK1/MAPK3	activation
PRKCD/PRKCE/PRKCH/PRKCQ	MAPK1/MAPK3	inhibition
CHUK/IKBKB/IKBKG	Pathway:protein_ubiquitination	activation
MAP3K5/RIPK1/TNF/TNFRSF1A/TRAF2	MAP4K4	activation
ETS1/ETS2	SP1	activation
MAPK8	BCL2	inhibition
MAPK14	FOS/JUN	activation
MAPK1/MAPK3	BCL2	activation
SP1	FOS/JUN	activation
PLAT	PRKCA/PRKCB/PRKCG	activation
HRAS	RAF1	activation
ETS1/ETS2	FOS/JUN	activation
DAXX/FAS/FASLG/MAP3K5	MAP2K2/MAP2K3	activation
DAXX/FAS/FASLG/MAP3K5	MAP2K4/MAP2K7	activation
MAP3K1	MAP2K4/MAP2K7	activation
MAP3K1	MAP2K2/MAP2K3	activation
MAP4K4	CHUK/IKBKB/IKBKG	activation
MAP2K1/MAP2K6	MAP2K2/MAP2K3	activation
MAPK14	ETS1/ETS2	activation
SP1	ETS1/ETS2	activation
GRB2/SHC1/SOS1	HRAS	activation
PPP2R5D	MAP2K4/MAP2K7	inhibition
RAF1	MAP2K2/MAP2K3	activation
PLAT	PRKCD/PRKCE/PRKCH/PRKCQ	activation
PRKCA/PRKCB/PRKCG	HRAS	activation
FOS/JUN	ETS1/ETS2	activation
MAP3K5/RIPK1/TNF/TNFRSF1A/TRAF2	MAP2K2/MAP2K3	activation
MAP3K5/RIPK1/TNF/TNFRSF1A/TRAF2	MAP2K4/MAP2K7	activation
PRKCD/PRKCE/PRKCH/PRKCQ	HRAS	activation

## Sheet: nodes
BCL2		BCL2
CEBPA/ETS1/ETS2/FOS/JUN/SP1		CEBPA	ETS1	ETS2	FOS	JUN	SP1
CHUK/IKBKB/IKBKG		CHUK	IKBKB	IKBKG
DAXX/FAS/FASLG/MAP3K5		DAXX	FAS	FASLG	MAP3K5
EGF/EGFR		EGF	EGFR
ETS1/ETS2		ETS1	ETS2
FOS/JUN		FOS	JUN
GRB2/SHC1/SOS1		GRB2	SHC1	SOS1
HOXA7		HOXA7
HRAS		HRAS
MAP2K1/MAP2K6		MAP2K1	MAP2K6
MAP2K2/MAP2K3		MAP2K3	MAP2K2
MAP2K4/MAP2K7		MAP2K4	MAP2K7
MAP3K1		MAP3K1
MAP3K5/RIPK1/TNF/TNFRSF1A/TRAF2		MAP3K5	RIPK1	TNF	TNFRSF1A	TRAF2
MAP4K4		MAP4K4
MAPK1/MAPK3		MAPK1	MAPK3
MAPK13		MAPK13
MAPK14		MAPK14
MAPK8		MAPK8
PLAT		PLAT
PPP2R5D		PPP2R5D
PRKCA/PRKCB/PRKCG		PRKCA	PRKCB	PRKCG
PRKCD/PRKCE/PRKCH/PRKCQ		PRKCD	PRKCE	PRKCH	PRKCQ
Pathway:apoptosis		Pathway:apoptosis
Pathway:keratinocyte_differentiation		Pathway:keratinocyte_differentiation
Pathway:protein_ubiquitination		Pathway:protein_ubiquitination
RAF1		RAF1
SP1		SP1
