# Supplementary material for: Algorithmic Annotation of Functional Roles for Components of 3,044 Human Molecular Pathways
Source: Front Genet. 2021 Feb 9;12:617059. doi: 10.3389/fgene.2021.617059 (PMC7900570; doi:10.3389/fgene.2021.617059)
Supplement: Supplementary file 1 [file Data_Sheet_1.zip › to_publish/Biocarta/biocarta_keratinocyte_differentiation_Pathway_(apoptosis).xlsx]

## Sheet: genes
BCL2	-1
MAP2K1	-1
MAP2K2	-1
MAP2K4	1
MAP2K7	1
MAPK1	-1
MAPK3	-1
MAPK8	1
PRKCD	1
PRKCE	1
PRKCH	1
PRKCQ	1

## Sheet: edges
MAP2K4/MAP2K7	MAPK8	activation
MAPK8	MAPK1/MAPK3	inhibition
MAP2K1	MAPK1/MAPK3	activation
MAP2K2	MAPK1/MAPK3	activation
MAPK1/MAPK3	MAPK1/MAPK3	activation
PRKCD/PRKCE/PRKCH/PRKCQ	MAPK1/MAPK3	inhibition
MAPK8	BCL2	inhibition
MAPK1/MAPK3	BCL2	activation
BCL2	Pathway:apoptosis	inhibition

## Sheet: nodes
BCL2		BCL2
MAP2K1		MAP2K1
MAP2K2		MAP2K2
MAP2K4/MAP2K7		MAP2K7	MAP2K4
MAPK1/MAPK3		MAPK3	MAPK1
MAPK8		MAPK8
PRKCD/PRKCE/PRKCH/PRKCQ		PRKCD	PRKCE	PRKCH	PRKCQ
Pathway:apoptosis		Pathway:apoptosis
