# Supplementary material for: Algorithmic Annotation of Functional Roles for Components of 3,044 Human Molecular Pathways
Source: Front Genet. 2021 Feb 9;12:617059. doi: 10.3389/fgene.2021.617059 (PMC7900570; doi:10.3389/fgene.2021.617059)
Supplement: Supplementary file 1 [file Data_Sheet_1.zip › to_publish/Biocarta/biocarta_keratinocyte_differentiation_Pathway_(keratinocyte_differentiation).xlsx]

## Sheet: genes
CEBPA	1
ETS1	1
ETS2	1
FOS	1
HOXA7	-1
JUN	1
MAPK13	1
MAPK14	1
PLAT	1
SP1	1

## Sheet: edges
PLAT	HOXA7	inhibition
SP1	FOS/JUN	activation
MAPK14	FOS/JUN	activation
ETS1/ETS2	FOS/JUN	activation
CEBPA/ETS1/ETS2/FOS/JUN/SP1	Pathway:keratinocyte_differentiation	activation
FOS/JUN	SP1	activation
MAPK14	SP1	activation
ETS1/ETS2	SP1	activation
HOXA7	CEBPA/ETS1/ETS2/FOS/JUN/SP1	inhibition
FOS/JUN	CEBPA/ETS1/ETS2/FOS/JUN/SP1	activation
FOS/JUN	ETS1/ETS2	activation
SP1	CEBPA/ETS1/ETS2/FOS/JUN/SP1	activation
SP1	ETS1/ETS2	activation
MAPK14	ETS1/ETS2	activation
CEBPA/ETS1/ETS2/FOS/JUN/SP1	CEBPA/ETS1/ETS2/FOS/JUN/SP1	activation
ETS1/ETS2	CEBPA/ETS1/ETS2/FOS/JUN/SP1	activation
MAPK13	CEBPA/ETS1/ETS2/FOS/JUN/SP1	activation

## Sheet: nodes
CEBPA/ETS1/ETS2/FOS/JUN/SP1		CEBPA	ETS1	ETS2	FOS	JUN	SP1
ETS1/ETS2		ETS1	ETS2
FOS/JUN		FOS	JUN
HOXA7		HOXA7
MAPK13		MAPK13
MAPK14		MAPK14
PLAT		PLAT
Pathway:keratinocyte_differentiation		Pathway:keratinocyte_differentiation
SP1		SP1
