# Supplementary material for: Algorithmic Annotation of Functional Roles for Components of 3,044 Human Molecular Pathways
Source: Front Genet. 2021 Feb 9;12:617059. doi: 10.3389/fgene.2021.617059 (PMC7900570; doi:10.3389/fgene.2021.617059)
Supplement: Supplementary file 1 [file Data_Sheet_1.zip › to_publish/Biocarta/biocarta_lck_and_fyn_tyrosine_kinases_in_initiation_of_tcr_activation_Main_Pathway.xlsx]

## Sheet: genes
CD247	1
CD3D	1
CD3E	1
CD3G	1
CD4	1
FYN	1
HLA-DRA	1
HLA-DRB1	1
LCK	1
PTPRC	1
TRA	1
TRB	1

## Sheet: edges
PTPRC	FYN	activation
CD247/CD3D/CD3E/CD3G/CD4/HLA-DRA/HLA-DRB1/TRA/TRB	CD247/CD3D/CD3E/CD3G/CD4/HLA-DRA/HLA-DRB1/TRA/TRB	activation
CD4	CD247/CD3D/CD3E/CD3G/CD4/HLA-DRA/HLA-DRB1/TRA/TRB	activation
HLA-DRA/HLA-DRB1	CD247/CD3D/CD3E/CD3G/CD4/HLA-DRA/HLA-DRB1/TRA/TRB	activation
CD247/CD3D/CD3E/CD3G/CD4/HLA-DRA/HLA-DRB1/TRA/TRB	LCK	activation
PTPRC	LCK	activation

## Sheet: nodes
CD247/CD3D/CD3E/CD3G/CD4/HLA-DRA/HLA-DRB1/TRA/TRB		CD247	CD3D	CD3E	CD3G	CD4	HLA-DRA	HLA-DRB1	TRA	TRB
CD4		CD4
FYN		FYN
HLA-DRA/HLA-DRB1		HLA-DRA	HLA-DRB1
LCK		LCK
PTPRC		PTPRC
