# Supplementary material for: Algorithmic Annotation of Functional Roles for Components of 3,044 Human Molecular Pathways
Source: Front Genet. 2021 Feb 9;12:617059. doi: 10.3389/fgene.2021.617059 (PMC7900570; doi:10.3389/fgene.2021.617059)
Supplement: Supplementary file 1 [file Data_Sheet_1.zip › to_publish/Biocarta/biocarta_lissencephaly_gene_lis1_in_neuronal_migration_and_development_Pathway_(negative_regulation_of_microtubule_depolymerization).xlsx]

## Sheet: genes
CDK5	1
CDK5R1	1
CLIP1	1
CSNK2A1	1
DCX	1
DYNLL1	1
NDEL1	1
PAFAH1B1	1

## Sheet: edges
CDK5/CDK5R1	NDEL1	activation
CLIP1/PAFAH1B1	PAFAH1B1	activation
CSNK2A1	PAFAH1B1	activation
NDEL1	DYNLL1/NDEL1/PAFAH1B1	activation
PAFAH1B1	DYNLL1/NDEL1/PAFAH1B1	activation
DCX	Pathway:negative_regulation_of_microtubule_depolymerization	activation
DYNLL1/NDEL1/PAFAH1B1	Pathway:negative_regulation_of_microtubule_depolymerization	activation
DYNLL1/NDEL1/PAFAH1B1	DYNLL1/NDEL1/PAFAH1B1	activation

## Sheet: nodes
CDK5/CDK5R1		CDK5	CDK5R1
CLIP1/PAFAH1B1		CLIP1	PAFAH1B1
CSNK2A1		CSNK2A1
DCX		DCX
DYNLL1/NDEL1/PAFAH1B1		DYNLL1	NDEL1	PAFAH1B1
NDEL1		NDEL1
PAFAH1B1		PAFAH1B1
Pathway:negative_regulation_of_microtubule_depolymerization		Pathway:negative_regulation_of_microtubule_depolymerization
