# Supplementary material for: Algorithmic Annotation of Functional Roles for Components of 3,044 Human Molecular Pathways
Source: Front Genet. 2021 Feb 9;12:617059. doi: 10.3389/fgene.2021.617059 (PMC7900570; doi:10.3389/fgene.2021.617059)
Supplement: Supplementary file 1 [file Data_Sheet_1.zip › to_publish/Biocarta/biocarta_lissencephaly_gene_lis1_in_neuronal_migration_and_development_Pathway_(retrograde_axon_cargo_transport).xlsx]

## Sheet: genes
CLIP1	1
DCTN1	1
DCTN2	1
DCTN3	1
DCTN6	1
DNAH1	1
DNAH3	1
DNAH5	1
DNAH6	1
DNAH8	1
PAFAH1B1	1

## Sheet: edges
CLIP1	CLIP1	activation
DNAH1/DNAH3/DNAH5/DNAH6/DNAH8	CLIP1	activation
DCTN1/DCTN2/DCTN3/DCTN6	CLIP1	activation
CLIP1	DNAH1/DNAH3/DNAH5/DNAH6/DNAH8	activation
CLIP1	Pathway:retrograde_axon_cargo_transport	activation
CLIP1	DCTN1/DCTN2/DCTN3/DCTN6	activation

## Sheet: nodes
CLIP1		CLIP1	DCTN1	DCTN2	DCTN3	DCTN6	DNAH1	DNAH3	DNAH5	DNAH6	DNAH8	PAFAH1B1
DCTN1/DCTN2/DCTN3/DCTN6		DCTN1	DCTN2	DCTN3	DCTN6
DNAH1/DNAH3/DNAH5/DNAH6/DNAH8		DNAH1	DNAH3	DNAH5	DNAH6	DNAH8
Pathway:retrograde_axon_cargo_transport		Pathway:retrograde_axon_cargo_transport
