# Supplementary material for: Algorithmic Annotation of Functional Roles for Components of 3,044 Human Molecular Pathways
Source: Front Genet. 2021 Feb 9;12:617059. doi: 10.3389/fgene.2021.617059 (PMC7900570; doi:10.3389/fgene.2021.617059)
Supplement: Supplementary file 1 [file Data_Sheet_1.zip › to_publish/Biocarta/biocarta_map_kinase_inactivation_of_smrt_corepressor_Main_Pathway.xlsx]

## Sheet: genes
EGF	1
EGFR	1
GRB2	1
HRAS	1
MAP2K1	1
MAP2K4	1
MAP3K1	1
MAPK14	1
NCOR2	-1
RAC1	1
SHC1	1
SOS1	1

## Sheet: edges
MAP3K1	NCOR2	inhibition
GRB2/SHC1/SOS1	HRAS	activation
MAPK14	NCOR2	inhibition
MAP2K1	NCOR2	inhibition
RAC1	MAP3K1	activation
EGF/EGFR	GRB2/SHC1/SOS1	activation
MAP2K4	MAPK14	activation
MAP3K1	MAP2K1	activation
HRAS	RAC1	activation
MAP3K1	MAP2K4	activation

## Sheet: nodes
EGF/EGFR		EGF	EGFR
GRB2/SHC1/SOS1		GRB2	SHC1	SOS1
HRAS		HRAS
MAP2K1		MAP2K1
MAP2K4		MAP2K4
MAP3K1		MAP3K1
MAPK14		MAPK14
NCOR2		NCOR2
RAC1		RAC1
