# Supplementary material for: Algorithmic Annotation of Functional Roles for Components of 3,044 Human Molecular Pathways
Source: Front Genet. 2021 Feb 9;12:617059. doi: 10.3389/fgene.2021.617059 (PMC7900570; doi:10.3389/fgene.2021.617059)
Supplement: Supplementary file 1 [file Data_Sheet_1.zip › to_publish/Biocarta/biocarta_mapkinase_signaling_Main_Pathway.xlsx]

## Sheet: genes
ARAF	1
ATF2	1
CEBPA	1
CHUK	1
CREB1	1
ELK1	1
FOS	1
GCK	1
HRAS	1
IKBKB	1
JUN	1
MAP2K1	1
MAP2K2	1
MAP2K3	1
MAP2K4	1
MAP2K5	1
MAP2K6	1
MAP2K7	1
MAP3K1	1
MAP3K11	1
MAP3K12	1
MAP3K14	1
MAP3K2	1
MAP3K3	1
MAP3K4	1
MAP3K5	1
MAP3K7	1
MAP3K8	1
MAP4K1	1
MAP4K3	1
MAP4K4	1
MAP4K5	1
MAPK1	1
MAPK10	1
MAPK11	1
MAPK12	1
MAPK13	1
MAPK14	1
MAPK3	1
MAPK7	1
MAPK8	1
MAPK9	1
MAX	1
MEF2A	1
BORCS8-MEF2B	1
MEF2C	1
MEF2D	1
MYC	1
PAK1	1
PAK2	1
RAC1	1
RAF1	1
RPS6KA1	1
SP1	1
STAT1	1

## Sheet: edges
MAP3K1/MAP3K2/MAP3K3/MAP3K8	MAP2K5	activation
MAPK11/MAPK12/MAPK13/MAPK14	CREB1	activation
PAK2	PAK1	activation
RAC1	PAK1	activation
MAPK11/MAPK12/MAPK13/MAPK14	MAX	activation
MAPK11/MAPK12/MAPK13/MAPK14	ATF2	activation
RPS6KA1	IKBKB	activation
MAPK1/MAPK3	FOS/JUN	activation
MAPK10/MAPK8/MAPK9	ATF2	activation
MAPK10/MAPK8/MAPK9	FOS/JUN	activation
MAP3K14	IKBKB	activation
CHUK	IKBKB	activation
MAPK11/MAPK12/MAPK13/MAPK14	SP1	activation
MAPK11/MAPK12/MAPK13/MAPK14	CEBPA	activation
MAPK11/MAPK12/MAPK13/MAPK14	MYC	activation
MAPK10/MAPK8/MAPK9	SP1	activation
PAK1	PAK2	activation
GCK/MAP4K3/MAP4K4	MAP3K1/MAP3K2/MAP3K3/MAP3K8	activation
MAP3K11/MAP3K5/MAP3K7	MAP2K3/MAP2K6	activation
MAP4K1/MAP4K5	MAP3K11/MAP3K5/MAP3K7	activation
RAC1	PAK2	activation
MAP2K3/MAP2K6	MAPK11/MAPK12/MAPK13/MAPK14	activation
MAPK7	RPS6KA1	activation
MAP2K4/MAP2K7	MAPK11/MAPK12/MAPK13/MAPK14	activation
MAP2K5	MAPK7	activation
PAK1	MAP3K12/MAP3K4	activation
IKBKB	CHUK	activation
HRAS	ARAF/RAF1	activation
PAK2	MAP3K12/MAP3K4	activation
MAP3K11/MAP3K5/MAP3K7	MAP2K4/MAP2K7	activation
RPS6KA1	CHUK	activation
MAPK11/MAPK12/MAPK13/MAPK14	MEF2A/MEF2BNB-MEF2B/MEF2C/MEF2D	activation
MAP3K1/MAP3K2/MAP3K3/MAP3K8	MAP2K4/MAP2K7	activation
MAPK11/MAPK12/MAPK13/MAPK14	STAT1	activation
MAPK1/MAPK3	ELK1	activation
ARAF/RAF1	MAP2K1/MAP2K2/MAP2K6	activation
MAP2K1/MAP2K2/MAP2K6	MAPK7	activation
MAP2K1/MAP2K2/MAP2K6	MAPK1/MAPK3	activation
MAP2K4/MAP2K7	MAPK10/MAPK8/MAPK9	activation
MAP3K14	CHUK	activation
MAPK7	MEF2A/MEF2BNB-MEF2B/MEF2C/MEF2D	activation
MAP3K12/MAP3K4	MAP2K4/MAP2K7	activation

## Sheet: nodes
ARAF/RAF1		ARAF	RAF1
ATF2		ATF2
CEBPA		CEBPA
CHUK		CHUK
CREB1		CREB1
ELK1		ELK1
FOS/JUN		JUN	FOS
GCK/MAP4K3/MAP4K4		GCK	MAP4K3	MAP4K4
HRAS		HRAS
IKBKB		IKBKB
MAP2K1/MAP2K2/MAP2K6		MAP2K6	MAP2K1	MAP2K2
MAP2K3/MAP2K6		MAP2K3	MAP2K6
MAP2K4/MAP2K7		MAP2K4	MAP2K7
MAP2K5		MAP2K5
MAP3K1/MAP3K2/MAP3K3/MAP3K8		MAP3K1	MAP3K2	MAP3K3	MAP3K8
MAP3K11/MAP3K5/MAP3K7		MAP3K11	MAP3K5	MAP3K7
MAP3K12/MAP3K4		MAP3K12	MAP3K4
MAP3K14		MAP3K14
MAP4K1/MAP4K5		MAP4K1	MAP4K5
MAPK1/MAPK3		MAPK1	MAPK3
MAPK10/MAPK8/MAPK9		MAPK10	MAPK8	MAPK9
MAPK11/MAPK12/MAPK13/MAPK14		MAPK11	MAPK12	MAPK13	MAPK14
MAPK7		MAPK7
MAX		MAX
MEF2A/MEF2BNB-MEF2B/MEF2C/MEF2D		MEF2A	BORCS8-MEF2B	MEF2C	MEF2D
MYC		MYC
PAK1		PAK1
PAK2		PAK2
RAC1		RAC1
RPS6KA1		RPS6KA1
SP1		SP1
STAT1		STAT1
