# Supplementary material for: Algorithmic Annotation of Functional Roles for Components of 3,044 Human Molecular Pathways
Source: Front Genet. 2021 Feb 9;12:617059. doi: 10.3389/fgene.2021.617059 (PMC7900570; doi:10.3389/fgene.2021.617059)
Supplement: Supplementary file 1 [file Data_Sheet_1.zip › to_publish/Biocarta/biocarta_mcalpain_and_friends_in_cell_motility_Main_Pathway.xlsx]

## Sheet: genes
ACTA1	1
CAPN1	1
CAPN2	1
CAPNS1	1
CAST	-1
EGF	1
EGFR	1
EZR	1
GRB2	1
HRAS	1
ITGA1	1
ITGB1	1
MAP2K1	1
MAP2K2	1
MAPK1	1
MAPK3	1
MLC1	1
MYLK	1
PRKACB	-1
PRKACG	-1
PRKAR1A	-1
PRKAR1B	-1
PRKAR2A	-1
PRKAR2B	-1
PTK2	1
PXN	1
RAC1	1
SHC1	1
SOS1	1
TLN1	1

## Sheet: edges
RAC1	MAP2K2	activation
MAP2K1	MAP2K2	activation
MAPK1/MAPK3	MYLK	activation
MAPK1/MAPK3	CAPN2/CAPNS1	activation
HRAS	RAC1	activation
CAPN1/CAPNS1	EZR	activation
CAST	ACTA1/ITGA1/ITGB1/PTK2/PXN/TLN1	inhibition
EZR	ACTA1/ITGA1/ITGB1/PTK2/PXN/TLN1	activation
ACTA1/ITGA1/ITGB1/PTK2/PXN/TLN1	ACTA1/ITGA1/ITGB1/PTK2/PXN/TLN1	activation
CAPN1/CAPNS1	ACTA1/ITGA1/ITGB1/PTK2/PXN/TLN1	activation
GRB2/SHC1/SOS1	HRAS	activation
ITGA1/ITGB1/MLC1/PTK2/PXN/TLN1	Pathway:cell_migration	activation
MAP2K2	MAP2K1	activation
MAP2K2	MAPK1/MAPK3	activation
MYLK	ITGA1/ITGB1/MLC1/PTK2/PXN/TLN1	activation
CAST	ITGA1/ITGB1/MLC1/PTK2/PXN/TLN1	inhibition
CAST	MLC1	inhibition
CAPN2/CAPNS1	ITGA1/ITGB1/MLC1/PTK2/PXN/TLN1	activation
CAPN2/CAPNS1	MLC1	activation
RAC1	MAP2K1	activation
PRKAs	MLC1	inhibition
PRKAs	ITGA1/ITGB1/MLC1/PTK2/PXN/TLN1	inhibition
EZR	ITGA1/ITGB1/MLC1/PTK2/PXN/TLN1	activation
ACTA1/ITGA1/ITGB1/PTK2/PXN/TLN1	ITGA1/ITGB1/MLC1/PTK2/PXN/TLN1	activation
EGF/EGFR	GRB2/SHC1/SOS1	activation
MAP2K1	MAPK1/MAPK3	activation
MAPK1/MAPK3	MAPK1/MAPK3	activation
CAPN1/CAPNS1	ITGA1/ITGB1/MLC1/PTK2/PXN/TLN1	activation
ITGA1/ITGB1/MLC1/PTK2/PXN/TLN1	MLC1	activation
ITGA1/ITGB1/MLC1/PTK2/PXN/TLN1	ITGA1/ITGB1/MLC1/PTK2/PXN/TLN1	activation

## Sheet: nodes
ACTA1/ITGA1/ITGB1/PTK2/PXN/TLN1		ACTA1	ITGA1	ITGB1	PTK2	PXN	TLN1
CAPN1/CAPNS1		CAPN1	CAPNS1
CAPN2/CAPNS1		CAPN2	CAPNS1
CAST		CAST
EGF/EGFR		EGF	EGFR
EZR		EZR
GRB2/SHC1/SOS1		GRB2	SHC1	SOS1
HRAS		HRAS
ITGA1/ITGB1/MLC1/PTK2/PXN/TLN1		ITGA1	ITGB1	MLC1	PTK2	PXN	TLN1
MAP2K1		MAP2K1
MAP2K2		MAP2K2
MAPK1/MAPK3		MAPK3	MAPK1
MLC1		MLC1
MYLK		MYLK
PRKAs		PRKACB	PRKACG	PRKAR1A	PRKAR1B	PRKAR2A	PRKAR2B
Pathway:cell_migration		Pathway:cell_migration
RAC1		RAC1
