# Supplementary material for: Algorithmic Annotation of Functional Roles for Components of 3,044 Human Molecular Pathways
Source: Front Genet. 2021 Feb 9;12:617059. doi: 10.3389/fgene.2021.617059 (PMC7900570; doi:10.3389/fgene.2021.617059)
Supplement: Supplementary file 1 [file Data_Sheet_1.zip › to_publish/Biocarta/biocarta_mcalpain_and_friends_in_cell_motility_Pathway_(cell_migration).xlsx]

## Sheet: genes
ITGA1	1
ITGB1	1
MAPK1	1
MAPK3	1
MLC1	1
MYLK	1
PTK2	1
PXN	1
TLN1	1

## Sheet: edges
MAPK1/MAPK3	MYLK	activation
MYLK	ITGA1/ITGB1/MLC1/PTK2/PXN/TLN1	activation
ITGA1/ITGB1/MLC1/PTK2/PXN/TLN1	Pathway:cell_migration	activation

## Sheet: nodes
ITGA1/ITGB1/MLC1/PTK2/PXN/TLN1		ITGA1	ITGB1	MLC1	PTK2	PXN	TLN1
MAPK1/MAPK3		MAPK1	MAPK3
MYLK		MYLK
Pathway:cell_migration		Pathway:cell_migration
