# Supplementary material for: Algorithmic Annotation of Functional Roles for Components of 3,044 Human Molecular Pathways
Source: Front Genet. 2021 Feb 9;12:617059. doi: 10.3389/fgene.2021.617059 (PMC7900570; doi:10.3389/fgene.2021.617059)
Supplement: Supplementary file 1 [file Data_Sheet_1.zip › to_publish/Biocarta/biocarta_mechanism_of_acetaminophen_activity_and_toxicity_Main_Pathway.xlsx]

## Sheet: genes
CYP1A2	0
CYP2E1	0
CYP3A	0
NR1I3	-1

## Sheet: edges
NR1I3	Pathway:platelet_activation	inhibition
NR1I3	Pathway:inflammatory_response	inhibition
NR1I3	CYP2E1	unknown
NR1I3	CYP1A2	unknown
NR1I3	CYP3A	unknown
NR1I3	Pathway:prostaglandin_biosynthetic_process	inhibition
NR1I3	Pathway:fever	inhibition

## Sheet: nodes
CYP1A2		CYP1A2
CYP2E1		CYP2E1
CYP3A		CYP3A
NR1I3		NR1I3
Pathway:fever		Pathway:fever
Pathway:inflammatory_response		Pathway:inflammatory_response
Pathway:platelet_activation		Pathway:platelet_activation
Pathway:prostaglandin_biosynthetic_process		Pathway:prostaglandin_biosynthetic_process
