# Supplementary material for: Algorithmic Annotation of Functional Roles for Components of 3,044 Human Molecular Pathways
Source: Front Genet. 2021 Feb 9;12:617059. doi: 10.3389/fgene.2021.617059 (PMC7900570; doi:10.3389/fgene.2021.617059)
Supplement: Supplementary file 1 [file Data_Sheet_1.zip › to_publish/Biocarta/biocarta_mechanism_of_acetaminophen_activity_and_toxicity_Pathway_(fever).xlsx]

## Sheet: genes
NR1I3	-1

## Sheet: edges
NR1I3	Pathway:fever	inhibition

## Sheet: nodes
NR1I3		NR1I3
Pathway:fever		Pathway:fever
