# Supplementary material for: Algorithmic Annotation of Functional Roles for Components of 3,044 Human Molecular Pathways
Source: Front Genet. 2021 Feb 9;12:617059. doi: 10.3389/fgene.2021.617059 (PMC7900570; doi:10.3389/fgene.2021.617059)
Supplement: Supplementary file 1 [file Data_Sheet_1.zip › to_publish/Biocarta/biocarta_mechanism_of_protein_import_into_the_nucleus_Main_Pathway.xlsx]

## Sheet: genes
KPNA2	1
KPNB1	1
NUP153	1
NUP210	1
NUP214	1
NUP62	1
NUTF2	1
RAN	1
RANBP1	1
RANBP2	1
RANGAP1	1
RCC1	1

## Sheet: edges
NUP153/NUP210/NUP214/NUP62/RANBP2	KPNB1/RAN	activation
RAN	KPNB1/RAN	activation
RCC1	KPNB1/RAN	activation
NUP153/NUP210/NUP214/NUP62/RANBP2	RAN	activation
RCC1	RAN	activation
RANBP1/RANBP2/RANGAP1	RAN	activation
KPNA2/KPNB1/NUTF2/RAN	KPNB1/RAN	activation
KPNA2/KPNB1/NUTF2/RAN	RAN	activation
NUP153/NUP210/NUP214/NUP62/RANBP2	NUTF2	activation
RCC1	NUTF2	activation
KPNA2/KPNB1/NUTF2/RAN	NUTF2	activation
NUP153/NUP210/NUP214/NUP62/RANBP2	KPNA2/KPNB1/NUTF2/RAN	activation
RCC1	KPNA2/KPNB1/NUTF2/RAN	activation
RANBP1/RANBP2/RANGAP1	KPNA2/KPNB1/NUTF2/RAN	activation
NUTF2	KPNA2/KPNB1/NUTF2/RAN	activation
KPNA2/KPNB1/NUTF2/RAN	KPNA2/KPNB1/NUTF2/RAN	activation

## Sheet: nodes
KPNA2/KPNB1/NUTF2/RAN		KPNA2	KPNB1	NUTF2	RAN
KPNB1/RAN		KPNB1	RAN
NUP153/NUP210/NUP214/NUP62/RANBP2		NUP153	NUP210	NUP214	NUP62	RANBP2
NUTF2		NUTF2
RAN		RAN
RANBP1/RANBP2/RANGAP1		RANBP1	RANBP2	RANGAP1
RCC1		RCC1
