# Supplementary material for: Algorithmic Annotation of Functional Roles for Components of 3,044 Human Molecular Pathways
Source: Front Genet. 2021 Feb 9;12:617059. doi: 10.3389/fgene.2021.617059 (PMC7900570; doi:10.3389/fgene.2021.617059)
Supplement: Supplementary file 1 [file Data_Sheet_1.zip › to_publish/Biocarta/biocarta_mechanisms_of_transcriptional_repression_by_dna_methylation_Pathway_(histone_deacetylation).xlsx]

## Sheet: genes
CHD3	1
CHD4	1
HDAC1	1
HDAC2	1
MBD2	1
MBD3	1
MECP2	1
MTA2	1
RBBP4	1
RBBP7	1
SAP18	1
SAP30	1
SIN3A	1
SIN3B	1

## Sheet: edges
HDAC1/HDAC2/MECP2/RBBP4/RBBP7/SAP18/SAP30/SIN3A/SIN3B	Pathway:histone_deacetylation	activation
CHD3/CHD4/HDAC1/HDAC2/MBD2/MBD3/MTA2/RBBP4/RBBP7	Pathway:histone_deacetylation	activation

## Sheet: nodes
CHD3/CHD4/HDAC1/HDAC2/MBD2/MBD3/MTA2/RBBP4/RBBP7		CHD3	CHD4	HDAC1	HDAC2	MBD2	MBD3	MTA2	RBBP4	RBBP7
HDAC1/HDAC2/MECP2/RBBP4/RBBP7/SAP18/SAP30/SIN3A/SIN3B		HDAC1	HDAC2	MECP2	RBBP4	RBBP7	SAP18	SAP30	SIN3A	SIN3B
Pathway:histone_deacetylation		Pathway:histone_deacetylation
