# Supplementary material for: Algorithmic Annotation of Functional Roles for Components of 3,044 Human Molecular Pathways
Source: Front Genet. 2021 Feb 9;12:617059. doi: 10.3389/fgene.2021.617059 (PMC7900570; doi:10.3389/fgene.2021.617059)
Supplement: Supplementary file 1 [file Data_Sheet_1.zip › to_publish/Biocarta/biocarta_melanocyte_development_and_pigmentation_Main_Pathway.xlsx]

## Sheet: genes
CREB1	1
EP300	1
HRAS	1
KIT	1
KITLG	1
MAP2K1	1
MAP2K2	1
MAPK1	1
MAPK3	1
MITF	1
RAF1	1
RPS6KA1	1

## Sheet: edges
MAPK1/MAPK3	MAPK1/MAPK3	activation
HRAS	RAF1	activation
RPS6KA1	CREB1	activation
MAP2K1	MAPK1/MAPK3	activation
MAP2K2	MAPK1/MAPK3	activation
MITF	EP300	activation
KIT/KITLG	HRAS	activation
MAPK1/MAPK3	RPS6KA1	activation
RAF1	MAP2K1	activation
RAF1	MAP2K2	activation
MAP2K2	MAP2K1	activation
MAP2K1	MAP2K2	activation
MAPK1/MAPK3	MITF	activation

## Sheet: nodes
CREB1		CREB1
EP300		EP300
HRAS		HRAS
KIT/KITLG		KIT	KITLG
MAP2K1		MAP2K1
MAP2K2		MAP2K2
MAPK1/MAPK3		MAPK3	MAPK1
MITF		MITF
RAF1		RAF1
RPS6KA1		RPS6KA1
