# Supplementary material for: Algorithmic Annotation of Functional Roles for Components of 3,044 Human Molecular Pathways
Source: Front Genet. 2021 Feb 9;12:617059. doi: 10.3389/fgene.2021.617059 (PMC7900570; doi:10.3389/fgene.2021.617059)
Supplement: Supplementary file 1 [file Data_Sheet_1.zip › to_publish/Biocarta/biocarta_mets_affect_on_macrophage_differentiation_Main_Pathway.xlsx]

## Sheet: genes
DDX20	1
E2F4	1
ETV3	1
HDAC2	1
HDAC5	1
NCOR2	1
RBL1	1
RBL2	1
SIN3A	1
SIN3B	1

## Sheet: edges
DDX20/ETV3/HDAC2/HDAC5/NCOR2/SIN3A/SIN3B	E2F4/RBL1/RBL2	activation
DDX20/ETV3/HDAC2/HDAC5/NCOR2/SIN3A/SIN3B	DDX20/ETV3/HDAC2/HDAC5/NCOR2/SIN3A/SIN3B	activation
ETV3	DDX20/ETV3/HDAC2/HDAC5/NCOR2/SIN3A/SIN3B	activation
NCOR2	DDX20/ETV3/HDAC2/HDAC5/NCOR2/SIN3A/SIN3B	activation
HDAC2/HDAC5	DDX20/ETV3/HDAC2/HDAC5/NCOR2/SIN3A/SIN3B	activation
DDX20/ETV3/HDAC2/HDAC5/NCOR2/SIN3A/SIN3B	Pathway:RNA_processing	activation

## Sheet: nodes
AC .3
DDX20/ETV3/HDAC2/HDAC5/NCOR2/SIN3A/SIN3B		DDX20	ETV3	HDAC2	HDAC5	NCOR2	SIN3A	SIN3B
E2F4/RBL1/RBL2		E2F4	RBL1	RBL2
ETV3		ETV3
HDAC2/HDAC5		HDAC2	HDAC5
NCOR2		NCOR2
Pathway:RNA_processing		Pathway:RNA_processing
SIN3A/SIN3B		SIN3A	SIN3B
