# Supplementary material for: Algorithmic Annotation of Functional Roles for Components of 3,044 Human Molecular Pathways
Source: Front Genet. 2021 Feb 9;12:617059. doi: 10.3389/fgene.2021.617059 (PMC7900570; doi:10.3389/fgene.2021.617059)
Supplement: Supplementary file 1 [file Data_Sheet_1.zip › to_publish/Biocarta/biocarta_mets_affect_on_macrophage_differentiation_Pathway_(RNA_processing).xlsx]

## Sheet: genes
DDX20	1

## Sheet: edges
DDX20	Pathway:RNA_processing	activation

## Sheet: nodes
DDX20		DDX20
Pathway:RNA_processing		Pathway:RNA_processing
