# Supplementary material for: Algorithmic Annotation of Functional Roles for Components of 3,044 Human Molecular Pathways
Source: Front Genet. 2021 Feb 9;12:617059. doi: 10.3389/fgene.2021.617059 (PMC7900570; doi:10.3389/fgene.2021.617059)
Supplement: Supplementary file 1 [file Data_Sheet_1.zip › to_publish/Biocarta/biocarta_multi_step_regulation_of_transcription_by_pitx2_Main_Pathway.xlsx]

## Sheet: genes
AXIN1	1
CCND2	0
CREBBP	1
CSNK2A1	-1
CTNNB1	1
DVL1	-1
EP300	1
FRAT1	-1
FZD1	-1
GSK3B	1
HDAC1	1
KAT5	1
LDB1	1
LEF1	1
LRP6	-1
MED1	1
NKD1	1
NKD2	1
PITX2	1
PPP2R5D	0.5
PROC	1
TRRAP	1
WNT1	-1

## Sheet: edges
PPP2R5D	PROC	activation
AXIN1/CTNNB1/PROC	PROC	activation
GSK3B	PROC	activation
FRAT1	PROC	inhibition
CTNNB1	PROC	activation
DVL1	PROC	inhibition
MED1	HDAC1/LEF1/PITX2	activation
HDAC1/LEF1/PITX2	HDAC1/LEF1/PITX2	activation
HDAC1/LEF1/PITX2	PITX2	activation
KAT5/PITX2/TRRAP	HDAC1/LEF1/PITX2	activation
KAT5/PITX2/TRRAP	CCND2	unknown
LDB1/PITX2	HDAC1/LEF1/PITX2	activation
CTNNB1	HDAC1/LEF1/PITX2	activation
CREBBP/EP300/PITX2	HDAC1/LEF1/PITX2	activation
LDB1/PITX2	CCND2	unknown
CREBBP/EP300/PITX2	CCND2	unknown
DVL1	PPP2R5D	activation
PROC	AXIN1/CTNNB1/PROC	activation
MED1	KAT5/PITX2/TRRAP	activation
HDAC1/LEF1/PITX2	LEF1	activation
PPP2R5D	AXIN1/CTNNB1/PROC	activation
HDAC1/LEF1/PITX2	KAT5/PITX2/TRRAP	activation
AXIN1/CTNNB1/PROC	AXIN1/CTNNB1/PROC	activation
GSK3B	AXIN1/CTNNB1/PROC	activation
KAT5/PITX2/TRRAP	KAT5/PITX2/TRRAP	activation
FRAT1	AXIN1/CTNNB1/PROC	inhibition
CTNNB1	AXIN1/CTNNB1/PROC	activation
CTNNB1	LEF1	activation
DVL1	AXIN1/CTNNB1/PROC	inhibition
CTNNB1	KAT5/PITX2/TRRAP	activation
PROC	CTNNB1	activation
HDAC1/LEF1/PITX2	LDB1/PITX2	activation
PPP2R5D	CTNNB1	activation
HDAC1/LEF1/PITX2	CREBBP/EP300/PITX2	activation
AXIN1/CTNNB1/PROC	CTNNB1	activation
GSK3B	CTNNB1	activation
CSNK2A1	DVL1	activation
LDB1/PITX2	LDB1/PITX2	activation
CTNNB1	LDB1/PITX2	activation
FRAT1	CTNNB1	inhibition
DVL1	CTNNB1	inhibition
FZD1/LRP6/WNT1	DVL1	activation
CTNNB1	CREBBP/EP300/PITX2	activation
NKD1/NKD2	DVL1	inhibition
CREBBP/EP300/PITX2	CREBBP/EP300/PITX2	activation

## Sheet: nodes
AXIN1/CTNNB1/PROC		AXIN1	CTNNB1	PROC
CCND2		CCND2
CREBBP/EP300/PITX2		CREBBP	EP300	PITX2
CSNK2A1		CSNK2A1
CTNNB1		CTNNB1
DVL1		DVL1
FRAT1		FRAT1
FZD1/LRP6/WNT1		FZD1	LRP6	WNT1
GSK3B		GSK3B
HDAC1/LEF1/PITX2		HDAC1	PITX2	LEF1
KAT5/PITX2/TRRAP		KAT5	PITX2	TRRAP
LDB1/PITX2		LDB1	PITX2
LEF1		LEF1
MED1		MED1
NKD1/NKD2		NKD1	NKD2
PITX2		PITX2
PPP2R5D		PPP2R5D
PROC		PROC
