# Supplementary material for: Algorithmic Annotation of Functional Roles for Components of 3,044 Human Molecular Pathways
Source: Front Genet. 2021 Feb 9;12:617059. doi: 10.3389/fgene.2021.617059 (PMC7900570; doi:10.3389/fgene.2021.617059)
Supplement: Supplementary file 1 [file Data_Sheet_1.zip › to_publish/Biocarta/biocarta_multiple_antiapoptotic_pathways_from_igf_1r_signaling_lead_to_bad_phosphorylation_Main_Pathway.xlsx]

## Sheet: genes
BAD	1
GRB2	1
HRAS	1
IGF1	1
IGF1R	1
MAPK3	1
RAF1	1
SHC1	1
SOS1	1
YWHAH	1

## Sheet: edges
MAPK3	BAD	activation
RAF1	BAD	activation
IGF1/IGF1R/YWHAH	GRB2/SHC1/SOS1	activation
BAD	Pathway:cell_growth_and/or_maintenance	activation
GRB2/SHC1/SOS1	HRAS	activation
IGF1/IGF1R/YWHAH	RAF1	activation
BAD	Pathway:apoptosis	activation

## Sheet: nodes
BAD		BAD
GRB2/SHC1/SOS1		GRB2	SHC1	SOS1
HRAS		HRAS
IGF1/IGF1R/YWHAH		IGF1	IGF1R	YWHAH
MAPK3		MAPK3
Pathway:apoptosis		Pathway:apoptosis
Pathway:cell_growth_and/or_maintenance		Pathway:cell_growth_and/or_maintenance
RAF1		RAF1
