# Supplementary material for: Algorithmic Annotation of Functional Roles for Components of 3,044 Human Molecular Pathways
Source: Front Genet. 2021 Feb 9;12:617059. doi: 10.3389/fgene.2021.617059 (PMC7900570; doi:10.3389/fgene.2021.617059)
Supplement: Supplementary file 1 [file Data_Sheet_1.zip › to_publish/Biocarta/biocarta_nerve_growth_factor_pathway_ngf__Main_Pathway.xlsx]

## Sheet: genes
CSNK2A1	-1
ELK1	1
FOS	1
GRB2	1
HRAS	1
JUN	1
MAP2K1	1
MAPK3	1
MAPK8	1
NGF	1
NGFR	1
PIK3CA	1
PIK3R1	1
PLCG1	1
RAF1	1
SHC1	1
SOS1	1

## Sheet: edges
MAPK3	ELK1	activation
HRAS	RAF1	activation
GRB2/SHC1/SOS1	HRAS	activation
NGF/NGFR	PLCG1	activation
MAP2K1	MAPK3	activation
ELK1	FOS/JUN	activation
CSNK2A1	FOS/JUN	inhibition
MAPK8	FOS/JUN	activation
FOS/JUN	FOS/JUN	activation
NGF/NGFR	GRB2/SHC1/SOS1	activation
NGF/NGFR	PIK3CA/PIK3R1	activation
RAF1	MAP2K1	activation

## Sheet: nodes
CSNK2A1		CSNK2A1
ELK1		ELK1
FOS/JUN		FOS	JUN
GRB2/SHC1/SOS1		GRB2	SHC1	SOS1
HRAS		HRAS
MAP2K1		MAP2K1
MAPK3		MAPK3
MAPK8		MAPK8
NGF/NGFR		NGF	NGFR
PIK3CA/PIK3R1		PIK3CA	PIK3R1
PLCG1		PLCG1
RAF1		RAF1
