# Supplementary material for: Algorithmic Annotation of Functional Roles for Components of 3,044 Human Molecular Pathways
Source: Front Genet. 2021 Feb 9;12:617059. doi: 10.3389/fgene.2021.617059 (PMC7900570; doi:10.3389/fgene.2021.617059)
Supplement: Supplementary file 1 [file Data_Sheet_1.zip › to_publish/Biocarta/biocarta_nf_kb_signaling_Pathway_(Pathway_protein_ubiquitination_of_CHUK).xlsx]

## Sheet: genes
CHUK	1
FADD	1
IKBKB	1
IKBKG	1
IL1A	1
IL1R1	1
IRAK1	1
MAP3K1	1
MAP3K7	1
MAP4K4	1
MYD88	1
RIPK1	1
TAB1	1
TLR4	1
TNF	1
TNFRSF1A	1
TRADD	1
TRAF6	1

## Sheet: edges
MAP3K7/TAB1	CHUK/IKBKB/IKBKG/MAP3K1/MAP4K4	activation
IRAK1/MYD88/TLR4/TRAF6	CHUK/IKBKB/IKBKG/MAP3K1/MAP4K4	activation
IL1A/IL1R1/IRAK1/MYD88/TRAF6	CHUK/IKBKB/IKBKG/MAP3K1/MAP4K4	activation
FADD/RIPK1/TNF/TNFRSF1A/TRADD/TRAF6	CHUK/IKBKB/IKBKG/MAP3K1/MAP4K4	activation
CHUK/IKBKB/IKBKG/MAP3K1/MAP4K4	CHUK/IKBKB/IKBKG/MAP3K1/MAP4K4	activation
CHUK/IKBKB/IKBKG/MAP3K1/MAP4K4	Pathway:protein_ubiquitination	activation

## Sheet: nodes
CHUK/IKBKB/IKBKG/MAP3K1/MAP4K4		CHUK	IKBKB	IKBKG	MAP3K1	MAP4K4
FADD/RIPK1/TNF/TNFRSF1A/TRADD/TRAF6		FADD	RIPK1	TNF	TNFRSF1A	TRADD	TRAF6
IL1A/IL1R1/IRAK1/MYD88/TRAF6		IL1A	IL1R1	IRAK1	MYD88	TRAF6
IRAK1/MYD88/TLR4/TRAF6		IRAK1	MYD88	TLR4	TRAF6
MAP3K7/TAB1		MAP3K7	TAB1
Pathway:protein_ubiquitination		Pathway:protein_ubiquitination
