# Supplementary material for: Algorithmic Annotation of Functional Roles for Components of 3,044 Human Molecular Pathways
Source: Front Genet. 2021 Feb 9;12:617059. doi: 10.3389/fgene.2021.617059 (PMC7900570; doi:10.3389/fgene.2021.617059)
Supplement: Supplementary file 1 [file Data_Sheet_1.zip › to_publish/Biocarta/biocarta_nfat_and_hypertrophy_of_the_heart__Main_Pathway.xlsx]

## Sheet: genes
ACTA1	0
ADSS	0
AKT1	1
ALOX15B	1
CALR	1
CAMK2B	1
CAMK4	1
CAMKK1	1
CAMKK2	1
CREBBP	1
CTF1	1
ELSPBP1	1
GATA4	1
GRB2	1
GSK3B	-1
HAND1	1
HAND2	1
HBEGF	1
HDAC5	1
HDAC9	0.5
HRAS	1
IGF1	1
LIF	1
MAPK8	-1
MEF2C	1
MYL2	0
NFATC1	1
NKX2-5	1
PDPK1	1
PIK3CA	1
PIK3R1	1
PPP3CA	1
PPP3CB	1
PPP3CC	1
RPS6KB1	1
SHC1	1
SOS1	1

## Sheet: edges
CALR	CAMK2B/CAMK4/CAMKK1/CAMKK2	activation
CAMK2B/CAMK4/CAMKK1/CAMKK2	CAMK2B/CAMK4/CAMKK1/CAMKK2	activation
ALOX15B/CTF1/HBEGF/IGF1/LIF	GRB2/SHC1/SOS1	activation
GATA4/MEF2C/NFATC1	MYL2	unknown
AKT1	GSK3B	inhibition
HRAS	PIK3CA/PIK3R1	activation
RPS6KB1	GSK3B	inhibition
CAMK2B/CAMK4/CAMKK1/CAMKK2	MEF2C	activation
CAMK2B/CAMK4/CAMKK1/CAMKK2	CAMK4	activation
NKX2-5	ELSPBP1/HAND1/HAND2/MEF2C/NFATC1/NKX2-5	activation
PIK3CA/PIK3R1	PDPK1	activation
GSK3B	NFATC1	inhibition
MAPK8	NFATC1	inhibition
ELSPBP1/HAND1/HAND2/MEF2C/NFATC1/NKX2-5	ELSPBP1/HAND1/HAND2/MEF2C/NFATC1/NKX2-5	activation
HAND2	ELSPBP1/HAND1/HAND2/MEF2C/NFATC1/NKX2-5	activation
NFATC1	ELSPBP1/HAND1/HAND2/MEF2C/NFATC1/NKX2-5	activation
MEF2C	ELSPBP1/HAND1/HAND2/MEF2C/NFATC1/NKX2-5	activation
HAND1	ELSPBP1/HAND1/HAND2/MEF2C/NFATC1/NKX2-5	activation
GATA4/MEF2C/NFATC1	GATA4/MEF2C/NFATC1	activation
NFATC1	GATA4/MEF2C/NFATC1	activation
MEF2C	GATA4/MEF2C/NFATC1	activation
GATA4/MEF2C/NFATC1	ACTA1	unknown
PDPK1	AKT1	activation
PPP3CA/PPP3CB/PPP3CC	NFATC1	activation
HDAC5/MEF2C	MEF2C	activation
GRB2/SHC1/SOS1	HRAS	activation
CAMK2B/CAMK4/CAMKK1/CAMKK2	HDAC5/MEF2C	activation
CAMK2B/CAMK4/CAMKK1/CAMKK2	HDAC9	inhibition
CAMK2B/CAMK4/CAMKK1/CAMKK2	PPP3CA/PPP3CB/PPP3CC	activation
PDPK1	RPS6KB1	activation
NFATC1	CREBBP	activation
MEF2C	HDAC9	activation
ELSPBP1/HAND1/HAND2/MEF2C/NFATC1/NKX2-5	ADSS	unknown
HDAC5/MEF2C	HDAC5/MEF2C	activation

## Sheet: nodes
ACTA1		ACTA1
ADSS		ADSS
AKT1		AKT1
ALOX15B/CTF1/HBEGF/IGF1/LIF		ALOX15B	CTF1	HBEGF	IGF1	LIF
CALR		CALR
CAMK2B/CAMK4/CAMKK1/CAMKK2		CAMK2B	CAMKK1	CAMKK2	CAMK4
CAMK4		CAMK4
CREBBP		CREBBP
ELSPBP1/HAND1/HAND2/MEF2C/NFATC1/NKX2-5		ELSPBP1	HAND1	HAND2	MEF2C	NFATC1	NKX2-5
GATA4/MEF2C/NFATC1		GATA4	MEF2C	NFATC1
GRB2/SHC1/SOS1		GRB2	SHC1	SOS1
GSK3B		GSK3B
HAND1		HAND1
HAND2		HAND2
HDAC5/MEF2C		HDAC5	MEF2C
HDAC9		HDAC9
HRAS		HRAS
MAPK8		MAPK8
MEF2C		MEF2C
MYL2		MYL2
NFATC1		NFATC1
NKX2-5		NKX2-5
PDPK1		PDPK1
PIK3CA/PIK3R1		PIK3CA	PIK3R1
PPP3CA/PPP3CB/PPP3CC		PPP3CA	PPP3CB	PPP3CC
RPS6KB1		RPS6KB1
