# Supplementary material for: Algorithmic Annotation of Functional Roles for Components of 3,044 Human Molecular Pathways
Source: Front Genet. 2021 Feb 9;12:617059. doi: 10.3389/fgene.2021.617059 (PMC7900570; doi:10.3389/fgene.2021.617059)
Supplement: Supplementary file 1 [file Data_Sheet_1.zip › to_publish/Biocarta/biocarta_nfkb_activation_by_nontypeable_hemophilus_influenzae_Main_Pathway.xlsx]

## Sheet: genes
CHUK	1
CXCL8	0
DUSP1	1
IKBKB	1
IKBKG	1
IL1B	0
MAP2K3	1
MAP2K6	1
MAP3K7	1
MAP4K4	1
MAPK11	1
MAPK14	1
MYD88	1
NR3C1	0
TLR2	1
TNF	0

## Sheet: edges
MYD88/TLR2	MAP3K7	activation
CHUK/IKBKB/IKBKG	Pathway:protein_ubiquitination	activation
MAPK11	MAPK14	activation
MAP2K3	MAPK14	activation
MAP2K6	MAPK14	activation
DUSP1	MAPK14	activation
MAPK14	MAPK11	activation
MAP3K7	MAP4K4	activation
MAPK14	IL1B	unknown
MAP4K4	CHUK/IKBKB/IKBKG	activation
MAPK11	IL1B	unknown
MAP2K3	MAPK11	activation
MAP2K6	MAPK11	activation
DUSP1	MAPK11	activation
MAPK14	TNF	unknown
MAP3K7	MAP2K3	activation
MAP3K7	MAP2K6	activation
MAPK14	CXCL8	unknown
MAPK11	TNF	unknown
MAPK11	CXCL8	unknown
MAP2K6	MAP2K3	activation
MAP2K3	MAP2K6	activation
NR3C1	DUSP1	unknown

## Sheet: nodes
CHUK/IKBKB/IKBKG		CHUK	IKBKB	IKBKG
CXCL8		CXCL8
DUSP1		DUSP1
IL1B		IL1B
MAP2K3		MAP2K3
MAP2K6		MAP2K6
MAP3K7		MAP3K7
MAP4K4		MAP4K4
MAPK11		MAPK11
MAPK14		MAPK14
MYD88/TLR2		MYD88	TLR2
NR3C1		NR3C1
Pathway:protein_ubiquitination		Pathway:protein_ubiquitination
TNF		TNF
