# Supplementary material for: Algorithmic Annotation of Functional Roles for Components of 3,044 Human Molecular Pathways
Source: Front Genet. 2021 Feb 9;12:617059. doi: 10.3389/fgene.2021.617059 (PMC7900570; doi:10.3389/fgene.2021.617059)
Supplement: Supplementary file 1 [file Data_Sheet_1.zip › to_publish/Biocarta/biocarta_nitric_oxide_signaling_Main_Pathway.xlsx]

## Sheet: genes
CAMK2B	1
DLG4	1
GRIN1	1
GRIN2A	1
GRIN2B	1
GRIN2C	1
GRIN2D	1
NOS1	1
PPP3CA	1
PPP3CB	1
PPP3CC	1
PRKACB	-1
PRKACG	-1
PRKAR1A	-1
PRKAR1B	-1
PRKAR2A	-1
PRKAR2B	-1
PRKCA	-1
PRKCB	-1

## Sheet: edges
DLG4/NOS1	NOS1	activation
CAMK2B	NOS1	activation
PPP3CA/PPP3CB/PPP3CC	NOS1	activation
PRKCA/PRKCB	NOS1	inhibition
PRKAs	NOS1	inhibition
GRIN1/GRIN2A/GRIN2B/GRIN2C/GRIN2D	CAMK2B	activation
DLG4/NOS1	DLG4/NOS1	activation
CAMK2B	DLG4/NOS1	activation

## Sheet: nodes
CAMK2B		CAMK2B
DLG4/NOS1		DLG4	NOS1
GRIN1/GRIN2A/GRIN2B/GRIN2C/GRIN2D		GRIN1	GRIN2A	GRIN2B	GRIN2C	GRIN2D
NOS1		NOS1
PPP3CA/PPP3CB/PPP3CC		PPP3CA	PPP3CB	PPP3CC
PRKAs		PRKACB	PRKACG	PRKAR1A	PRKAR1B	PRKAR2A	PRKAR2B
PRKCA/PRKCB		PRKCA	PRKCB
