# Supplementary material for: Algorithmic Annotation of Functional Roles for Components of 3,044 Human Molecular Pathways
Source: Front Genet. 2021 Feb 9;12:617059. doi: 10.3389/fgene.2021.617059 (PMC7900570; doi:10.3389/fgene.2021.617059)
Supplement: Supplementary file 1 [file Data_Sheet_1.zip › to_publish/Biocarta/biocarta_no2_dependent_il_12_pathway_in_nk_cells_Main_Pathway.xlsx]

## Sheet: genes
IFNG	0
IL12A	1
IL12B	1
IL12RB1	1
IL12RB2	1
JAK2	1
NOS2	1
STAT4	1
TYK2	1

## Sheet: edges
IL12A/IL12B/IL12RB1/IL12RB2	JAK2	activation
STAT4	IFNG	unknown
NOS2	STAT4	activation
TYK2	STAT4	activation
JAK2	TYK2	activation
NOS2	Pathway:interleukin-12_biosynthetic_process	inhibition

## Sheet: nodes
IFNG		IFNG
IL12A/IL12B/IL12RB1/IL12RB2		IL12A	IL12B	IL12RB1	IL12RB2
JAK2		JAK2
NOS2		NOS2
Pathway:interleukin-12_biosynthetic_process		Pathway:interleukin-12_biosynthetic_process
STAT4		STAT4
TYK2		TYK2
