# Supplementary material for: Algorithmic Annotation of Functional Roles for Components of 3,044 Human Molecular Pathways
Source: Front Genet. 2021 Feb 9;12:617059. doi: 10.3389/fgene.2021.617059 (PMC7900570; doi:10.3389/fgene.2021.617059)
Supplement: Supplementary file 1 [file Data_Sheet_1.zip › to_publish/Biocarta/biocarta_no2_dependent_il_12_pathway_in_nk_cells_Pathway_(interleukin_12_biosynthetic_process).xlsx]

## Sheet: genes
NOS2	1

## Sheet: edges
NOS2	Pathway:interleukin-12_biosynthetic_process	inhibition

## Sheet: nodes
NOS2		NOS2
Pathway:interleukin-12_biosynthetic_process		Pathway:interleukin-12_biosynthetic_process
