# Supplementary material for: Algorithmic Annotation of Functional Roles for Components of 3,044 Human Molecular Pathways
Source: Front Genet. 2021 Feb 9;12:617059. doi: 10.3389/fgene.2021.617059 (PMC7900570; doi:10.3389/fgene.2021.617059)
Supplement: Supplementary file 1 [file Data_Sheet_1.zip › to_publish/Biocarta/biocarta_nuclear_receptors_coordinate_the_activities_of_chromatin_remodeling_complexes_and_coactivators_to_facilitate_initiation_of_transcription_in_carcinoma_cells_Main_Pathway.xlsx]

## Sheet: genes
HDAC3	1
KAT2B	1
NCOA1	1
NCOA2	1
NCOA3	1
NCOR2	1
RARA	1
RXRA	1

## Sheet: edges
HDAC3/NCOR2/RARA/RXRA	NCOR2	activation
KAT2B/NCOA1/NCOA2/NCOA3	RARA/RXRA	activation
HDAC3/NCOR2/RARA/RXRA	RARA/RXRA	activation
HDAC3/NCOR2/RARA/RXRA	HDAC3/NCOR2/RARA/RXRA	activation

## Sheet: nodes
HDAC3/NCOR2/RARA/RXRA		HDAC3	NCOR2	RARA	RXRA
KAT2B/NCOA1/NCOA2/NCOA3		KAT2B	NCOA1	NCOA2	NCOA3
NCOR2		NCOR2
RARA/RXRA		RARA	RXRA
