# Supplementary material for: Algorithmic Annotation of Functional Roles for Components of 3,044 Human Molecular Pathways
Source: Front Genet. 2021 Feb 9;12:617059. doi: 10.3389/fgene.2021.617059 (PMC7900570; doi:10.3389/fgene.2021.617059)
Supplement: Supplementary file 1 [file Data_Sheet_1.zip › to_publish/Biocarta/biocarta_opposing_roles_of_aif_in_apoptosis_and_cell_survival_Pathway_(DNA_fragmentation_during_apoptosis).xlsx]

## Sheet: genes
AIFM1	1
BCL2L1	-1
PARP1	1

## Sheet: edges
BCL2L1	AIFM1	inhibition
PARP1	AIFM1	activation
AIFM1	Pathway:DNA_fragmentation_during_apoptosis	activation

## Sheet: nodes
AIFM1		AIFM1
BCL2L1		BCL2L1
PARP1		PARP1
Pathway:DNA_fragmentation_during_apoptosis		Pathway:DNA_fragmentation_during_apoptosis
