# Supplementary material for: Algorithmic Annotation of Functional Roles for Components of 3,044 Human Molecular Pathways
Source: Front Genet. 2021 Feb 9;12:617059. doi: 10.3389/fgene.2021.617059 (PMC7900570; doi:10.3389/fgene.2021.617059)
Supplement: Supplementary file 1 [file Data_Sheet_1.zip › to_publish/Biocarta/biocarta_overview_of_telomerase_rna_component_gene_hterc_transcriptional_regulation_Main_Pathway.xlsx]

## Sheet: genes
NFYA	1
NFYB	1
NFYC	1
RB1	1
SP1	1
SP3	1
TERC	0

## Sheet: edges
RB1	NFYA/NFYB/NFYC	activation
RB1	SP1	activation
NFYA/NFYB/NFYC	TERC	unknown
SP1	TERC	unknown
SP3	TERC	unknown
RB1	SP3	activation

## Sheet: nodes
NFYA/NFYB/NFYC		NFYA	NFYB	NFYC
RB1		RB1
SP1		SP1
SP3		SP3
TERC		TERC
