# Supplementary material for: Algorithmic Annotation of Functional Roles for Components of 3,044 Human Molecular Pathways
Source: Front Genet. 2021 Feb 9;12:617059. doi: 10.3389/fgene.2021.617059 (PMC7900570; doi:10.3389/fgene.2021.617059)
Supplement: Supplementary file 1 [file Data_Sheet_1.zip › to_publish/Biocarta/biocarta_oxidative_stress_induced_gene_expression_via_nrf2_Main_Pathway.xlsx]

## Sheet: genes
AKR7A2	0
CREB1	1
CRYZ	0
FOS	1
FXYD2	1
GSTA2	0
HMOX1	0
HMOX2	0
JUN	1
NFE2L2	1
POR	0
UGT1A6	0

## Sheet: edges
CREB1/FOS/FXYD2/JUN/NFE2L2	GSTA2	unknown
CREB1/FOS/FXYD2/JUN/NFE2L2	HMOX1/HMOX2	unknown
CREB1/FOS/FXYD2/JUN/NFE2L2	CRYZ	unknown
CREB1/FOS/FXYD2/JUN/NFE2L2	UGT1A6	unknown
CREB1/FOS/FXYD2/JUN/NFE2L2	POR	unknown
CREB1/FOS/FXYD2/JUN/NFE2L2	AKR7A2	unknown

## Sheet: nodes
AKR7A2		AKR7A2
CREB1/FOS/FXYD2/JUN/NFE2L2		CREB1	FOS	FXYD2	JUN	NFE2L2
CRYZ		CRYZ
GSTA2		GSTA2
HMOX1/HMOX2		HMOX1	HMOX2
POR		POR
UGT1A6		UGT1A6
