# Supplementary material for: Algorithmic Annotation of Functional Roles for Components of 3,044 Human Molecular Pathways
Source: Front Genet. 2021 Feb 9;12:617059. doi: 10.3389/fgene.2021.617059 (PMC7900570; doi:10.3389/fgene.2021.617059)
Supplement: Supplementary file 1 [file Data_Sheet_1.zip › to_publish/Biocarta/biocarta_p38_mapk_signaling_Main_Pathway.xlsx]

## Sheet: genes
ATF2	1
CDC42	1
CREB1	1
DDIT3	1
ELK1	1
H3F3A	1
H3F3B	1
HMGN1	1
HRAS	1
HSPB1	1
MAP2K4	1
MAP2K6	1
MAP3K1	1
MAP3K5	1
MAP3K9	1
MAPK14	1
MAPKAPK2	1
MAPKAPK5	1
MAX	1
MEF2A	1
BORCS8-MEF2B	1
MEF2C	1
MEF2D	1
MKNK1	1
MYC	1
NR2C2	1
PLA2G1B	1
RAC1	1
RPS6KA5	1
STAT1	1

## Sheet: edges
MAP3K9	MAP2K4	activation
RPS6KA5	HMGN1	activation
MAPK14	ATF2	activation
MAP3K1	MAP2K4	activation
MAPK14	MKNK1	activation
MAPK14	DDIT3	activation
MAPK14	PLA2G1B	activation
RAC1	MAP3K9	activation
CDC42	MAP3K9	activation
MAP2K4	MAPK14	activation
MAPK14	RPS6KA5	activation
MAPK14	MYC	activation
MAPKAPK5	HSPB1	activation
RAC1	MAP3K1	activation
MAP2K6	MAPK14	activation
MAPKAPK2	HSPB1	activation
MAPK14	MAPKAPK5	activation
RPS6KA5	H3F3A/H3F3B	activation
MAPK14	ELK1	activation
MAPK14	MEF2A/MEF2BNB-MEF2B/MEF2C/MEF2D	activation
MAPK14	MAX	activation
MAP3K9	MAP2K6	activation
NR2C2	MAP2K6	activation
RPS6KA5	CREB1	activation
MAPK14	MAPKAPK2	activation
MAP3K5	MAP2K6	activation
MAPK14	STAT1	activation
HRAS	RAC1	activation

## Sheet: nodes
ATF2		ATF2
CDC42		CDC42
CREB1		CREB1
DDIT3		DDIT3
ELK1		ELK1
H3F3A/H3F3B		H3F3A	H3F3B
HMGN1		HMGN1
HRAS		HRAS
HSPB1		HSPB1
MAP2K4		MAP2K4
MAP2K6		MAP2K6
MAP3K1		MAP3K1
MAP3K5		MAP3K5
MAP3K9		MAP3K9
MAPK14		MAPK14
MAPKAPK2		MAPKAPK2
MAPKAPK5		MAPKAPK5
MAX		MAX
MEF2A/MEF2BNB-MEF2B/MEF2C/MEF2D		MEF2A	BORCS8-MEF2B	MEF2C	MEF2D
MKNK1		MKNK1
MYC		MYC
NR2C2		NR2C2
PLA2G1B		PLA2G1B
RAC1		RAC1
RPS6KA5		RPS6KA5
STAT1		STAT1
