# Supplementary material for: Algorithmic Annotation of Functional Roles for Components of 3,044 Human Molecular Pathways
Source: Front Genet. 2021 Feb 9;12:617059. doi: 10.3389/fgene.2021.617059 (PMC7900570; doi:10.3389/fgene.2021.617059)
Supplement: Supplementary file 1 [file Data_Sheet_1.zip › to_publish/Biocarta/biocarta_p53_signaling_Main_Pathway.xlsx]

## Sheet: genes
CCND1	1
CCNE1	1
CDK2	1
CDK4	1
CDKN1A	-1
E2F1	1
GADD45A	1
MDM2	1
PCNA	1
RB1	1
TP53	0

## Sheet: edges
E2F1/RB1	RB1	activation
E2F1/RB1	E2F1/RB1	activation
MDM2	RB1	activation
MDM2	E2F1/RB1	activation
CDKN1A	RB1	inhibition
CDKN1A	E2F1/RB1	inhibition
CCNE1/CDK2/PCNA	RB1	activation
CCNE1/CDK2/PCNA	E2F1/RB1	activation
CCND1/CDK4/PCNA	RB1	activation
CCND1/CDK4/PCNA	E2F1/RB1	activation
TP53	GADD45A	unknown
TP53	CDKN1A	unknown
PCNA	CCND1/CDK4/PCNA	activation
CDK4	CCND1/CDK4/PCNA	activation
GADD45A	CCND1/CDK4/PCNA	activation
CCND1/CDK4/PCNA	CCND1/CDK4/PCNA	activation

## Sheet: nodes
CCND1/CDK4/PCNA		CCND1	CDK4	PCNA
CCNE1/CDK2/PCNA		CCNE1	CDK2	PCNA
CDK4		CDK4
CDKN1A		CDKN1A
E2F1/RB1		E2F1	RB1
GADD45A		GADD45A
MDM2		MDM2
PCNA		PCNA
RB1		RB1
TP53		TP53
