# Supplementary material for: Algorithmic Annotation of Functional Roles for Components of 3,044 Human Molecular Pathways
Source: Front Genet. 2021 Feb 9;12:617059. doi: 10.3389/fgene.2021.617059 (PMC7900570; doi:10.3389/fgene.2021.617059)
Supplement: Supplementary file 1 [file Data_Sheet_1.zip › to_publish/Biocarta/biocarta_pdgf_signaling_Main_Pathway.xlsx]

## Sheet: genes
CSNK2A1	-1
ELK1	1
FOS	1
GRB2	1
HRAS	1
JAK1	1
JUN	1
MAP2K1	1
MAP2K4	1
MAP3K1	1
MAPK3	1
MAPK8	1
PDGFA	1
PDGFRA	1
PIK3CA	1
PIK3R1	1
PLCG1	1
PRKCA	1
PRKCB	1
RAF1	1
RASA1	0.5
SHC1	1
SOS1	1
SRF	0.5
STAT1	1
STAT3	1

## Sheet: edges
FOS/JUN	FOS/JUN	activation
MAPK8	FOS/JUN	activation
CSNK2A1	FOS/JUN	inhibition
MAP3K1	MAP2K1	activation
MAPK3	FOS/JUN	activation
ELK1	FOS/JUN	activation
RAF1	MAP2K1	activation
PDGFA/PDGFRA	JAK1	activation
MAP2K4	MAPK8	activation
PLCG1	PRKCA/PRKCB	activation
HRAS/SRF	MAP3K1	activation
MAP3K1	MAP2K4	activation
CSNK2A1	HRAS/SRF	activation
PDGFA/PDGFRA	PIK3CA/PIK3R1	activation
PDGFA/PDGFRA	PLCG1	activation
RASA1	HRAS/SRF	inhibition
GRB2/SHC1/SOS1	HRAS/SRF	activation
MAP2K1	MAPK3	activation
HRAS/SRF	RAF1	activation
PRKCA/PRKCB	ELK1	activation
HRAS/SRF	ELK1	activation
PDGFA/PDGFRA	RASA1	activation
MAPK3	ELK1	activation
JAK1	STAT3	activation
JAK1	STAT1	activation
PDGFA/PDGFRA	GRB2/SHC1/SOS1	activation
STAT1	STAT3	activation

## Sheet: nodes
CSNK2A1		CSNK2A1
ELK1		ELK1
FOS/JUN		FOS	JUN
GRB2/SHC1/SOS1		GRB2	SHC1	SOS1
HRAS/SRF		HRAS	SRF
JAK1		JAK1
MAP2K1		MAP2K1
MAP2K4		MAP2K4
MAP3K1		MAP3K1
MAPK3		MAPK3
MAPK8		MAPK8
PDGFA/PDGFRA		PDGFA	PDGFRA
PIK3CA/PIK3R1		PIK3CA	PIK3R1
PLCG1		PLCG1
PRKCA/PRKCB		PRKCA	PRKCB
RAF1		RAF1
RASA1		RASA1
STAT1		STAT1
STAT3		STAT3
