# Supplementary material for: Algorithmic Annotation of Functional Roles for Components of 3,044 Human Molecular Pathways
Source: Front Genet. 2021 Feb 9;12:617059. doi: 10.3389/fgene.2021.617059 (PMC7900570; doi:10.3389/fgene.2021.617059)
Supplement: Supplementary file 1 [file Data_Sheet_1.zip › to_publish/Biocarta/biocarta_pelp1_modulation_of_estrogen_receptor_activity_Main_Pathway.xlsx]

## Sheet: genes
CREBBP	1
EP300	1
ESR1	1
PELP1	1

## Sheet: edges
PELP1	EP300	activation
ESR1	PELP1	activation
CREBBP	PELP1	activation

## Sheet: nodes
CREBBP		CREBBP
EP300		EP300
ESR1		ESR1
PELP1		PELP1
