# Supplementary material for: Algorithmic Annotation of Functional Roles for Components of 3,044 Human Molecular Pathways
Source: Front Genet. 2021 Feb 9;12:617059. doi: 10.3389/fgene.2021.617059 (PMC7900570; doi:10.3389/fgene.2021.617059)
Supplement: Supplementary file 1 [file Data_Sheet_1.zip › to_publish/Biocarta/biocarta_phospholipids_as_signalling_intermediaries_Main_Pathway.xlsx]

## Sheet: genes
ADCY1	-1
AKT1	1
ASAH1	1
GNAI1	1
GNB1	1
GNGT1	1
GRB2	1
HRAS	1
ITGAV	1
ITGB3	1
MAP2K1	1
MAP2K2	1
MAPK1	1
MAPK3	1
PDGFA	1
PDGFRA	1
PDPK1	1
PIK3C2G	1
PIK3CA	1
PIK3R1	1
PRKCA	1
PRKCB	1
PTK2	1
RAC1	1
RAF1	1
S1PR1	1
SHC1	1
SMPD1	1
SMPD2	1
SOS1	1
SPHK1	1
SPHKAP	-1
SRC	1

## Sheet: edges
GNAI1/GNB1/GNGT1/S1PR1	SRC	activation
ASAH1	GNAI1/GNB1/GNGT1/S1PR1	activation
RAC1	Pathway:chemotaxis	activation
SMPD1/SMPD2	GNAI1/GNB1/GNGT1/S1PR1	activation
SPHK1	GNAI1/GNB1/GNGT1/S1PR1	activation
AKT1	GNAI1/GNB1/GNGT1/S1PR1	activation
GNAI1/GNB1/GNGT1/S1PR1	RAC1	activation
GNAI1/GNB1/GNGT1/S1PR1	GRB2/SHC1/SOS1	activation
GNAI1/GNB1/GNGT1/S1PR1	ADCY1	inhibition
GRB2/SHC1/SOS1	HRAS	activation
RAC1	Pathway:actin_filament_organization	activation
MAPK1/MAPK3	Pathway:cell_survival	activation
MAP2K1	MAP2K2	activation
RAF1	MAP2K2	activation
PIK3CA/PIK3R1	PDPK1	activation
SPHKAP	SPHK1	inhibition
GNAI1/GNB1/GNGT1/S1PR1	PIK3C2G	activation
MAP2K2	MAPK1/MAPK3	activation
MAPK1/MAPK3	Pathway:cell_proliferation	activation
PDGFA/PDGFRA	SPHK1	activation
PRKCA/PRKCB	SPHK1	activation
MAPK1/MAPK3	MAPK1/MAPK3	activation
PTK2	ITGAV/ITGB3	activation
PIK3CA/PIK3R1	Pathway:lamellipodium_assembly	activation
MAP2K1	MAPK1/MAPK3	activation
GNAI1/GNB1/GNGT1/S1PR1	PIK3CA/PIK3R1	activation
MAP2K2	MAP2K1	activation
HRAS	RAF1	activation
PDPK1	AKT1	activation
PIK3C2G	PTK2	activation
RAF1	MAP2K1	activation

## Sheet: nodes
ADCY1		ADCY1
AKT1		AKT1
ASAH1		ASAH1
GNAI1/GNB1/GNGT1/S1PR1		GNAI1	GNB1	GNGT1	S1PR1
GRB2/SHC1/SOS1		GRB2	SHC1	SOS1
HRAS		HRAS
ITGAV/ITGB3		ITGAV	ITGB3
MAP2K1		MAP2K1
MAP2K2		MAP2K2
MAPK1/MAPK3		MAPK1	MAPK3
PDGFA/PDGFRA		PDGFA	PDGFRA
PDPK1		PDPK1
PIK3C2G		PIK3C2G
PIK3CA/PIK3R1		PIK3CA	PIK3R1
PRKCA/PRKCB		PRKCA	PRKCB
PTK2		PTK2
Pathway:actin_filament_organization		Pathway:actin_filament_organization
Pathway:cell_proliferation		Pathway:cell_proliferation
Pathway:cell_survival		Pathway:cell_survival
Pathway:chemotaxis		Pathway:chemotaxis
Pathway:lamellipodium_assembly		Pathway:lamellipodium_assembly
RAC1		RAC1
RAF1		RAF1
SMPD1/SMPD2		SMPD1	SMPD2
SPHK1		SPHK1
SPHKAP		SPHKAP
SRC		SRC
