# Supplementary material for: Algorithmic Annotation of Functional Roles for Components of 3,044 Human Molecular Pathways
Source: Front Genet. 2021 Feb 9;12:617059. doi: 10.3389/fgene.2021.617059 (PMC7900570; doi:10.3389/fgene.2021.617059)
Supplement: Supplementary file 1 [file Data_Sheet_1.zip › to_publish/Biocarta/biocarta_phospholipids_as_signalling_intermediaries_Pathway_(actin_filament_organization).xlsx]

## Sheet: genes
AKT1	1
ASAH1	1
GNAI1	1
GNB1	1
GNGT1	1
RAC1	1
S1PR1	1
SMPD1	1
SMPD2	1
SPHK1	1

## Sheet: edges
GNAI1/GNB1/GNGT1/S1PR1	RAC1	activation
AKT1	GNAI1/GNB1/GNGT1/S1PR1	activation
SMPD1/SMPD2	GNAI1/GNB1/GNGT1/S1PR1	activation
ASAH1	GNAI1/GNB1/GNGT1/S1PR1	activation
SPHK1	GNAI1/GNB1/GNGT1/S1PR1	activation
RAC1	Pathway:actin_filament_organization	activation

## Sheet: nodes
AKT1		AKT1
ASAH1		ASAH1
GNAI1/GNB1/GNGT1/S1PR1		GNAI1	GNB1	GNGT1	S1PR1
Pathway:actin_filament_organization		Pathway:actin_filament_organization
RAC1		RAC1
SMPD1/SMPD2		SMPD1	SMPD2
SPHK1		SPHK1
