# Supplementary material for: Algorithmic Annotation of Functional Roles for Components of 3,044 Human Molecular Pathways
Source: Front Genet. 2021 Feb 9;12:617059. doi: 10.3389/fgene.2021.617059 (PMC7900570; doi:10.3389/fgene.2021.617059)
Supplement: Supplementary file 3 [file Data_Sheet_3.csv]

pathway	database	Tumour_GC-11_S19_R1_001	Tumour_GC-12_S20_R1_001	Tumour_GC-13_S21_R1_001	Tumour_GC-15_S1_R1_001	Tumour_GC-16_S2_R1_001	Tumour_GC-17_S3_R1_001	Tumour_GC-18_S4_R1_001	Tumour_GC-19_S5_R1_001	Tumour_GC-4_S12_R1_001	Tumour_GC-5_S13_R1_001	Tumour_GC-6_S14_R1_001	Tumour_GC-7_S15_R1_001	Tumour_GC-8_S16_R1_001	Tumour_GC-9_S17_R1_001	Tumour_GC_14_S7_R1_001	Norm_Stomach	Norm_Stomach.1	Norm_Stomach.2	Norm_Stomach.3	Norm_Stomach.4	Norm_Stomach.5	Norm_Stomach.6
AHR_Pathway	Qiagen 1.123	26.54766569232214	34.330384312665295	31.456260026535226	-21.955235261221905	-0.010524501825404951	22.0774636051616	7.919867250840765	23.21352373657787	19.54287186390296	33.49242927640855	25.327437523731582	42.36877307451691	55.25453694622615	24.515293690132623	6.226970871438645	1.6437798221224285	-17.527463441352563	-5.343299697462167	15.151943371298463	15.459223324837367	2.0750742067789076	-11.459257586222378
AHR_Pathway_C-myc_expression_via_RELA	Qiagen 1.123	30.569221332846848	61.68331760140215	41.93392869052362	-7.3849945593040465	-11.978578441676845	32.95292225253113	2.4362765210711843	23.434441792346316	31.460844774817048	51.64690488239728	39.41107235088904	60.72732011012009	84.1420459489715	27.856238617213318	1.3904361316647553	0.4995188546466748	-31.424592187759227	-32.32200559688526	43.85940053418429	23.134049133124172	14.883126997917731	-18.629497735228355
AHR_Pathway_CYP1A1_CYP1B1_CYP1A2_AHRR_gene_expression_via_POLR2B	Qiagen 1.123	32.98787430754434	6.338887445131861	26.16836886927859	-39.95090143639876	27.09956373567176	23.317301838551526	26.001199370188083	37.46217671355117	11.592700359396089	28.25270539815157	19.72588026542948	47.915487186793285	66.50001319482277	46.7910318645285	26.221562106753314	4.118960678924503	-3.6152265011956937	28.43428688695009	-37.031139592698366	14.892203957335948	-15.019305855075443	8.220220425759026
AHR_Pathway_Cath_D_expression_via_SP1	Qiagen 1.123	37.68499858252719	60.61691320464475	41.828604670352036	-2.8717955619442916	-12.659443859301907	34.916955219132824	1.0678123450136987	21.092741136612975	30.72414024099132	50.727270878740384	38.71384381605613	54.284963800945484	81.18373212984564	25.719141684528807	-0.1488528272900158	0.15464056372310242	-30.148329897390475	-39.767016001421176	45.0966495282825	22.948401405209008	17.474199543296308	-15.758545141699123
AHR_Pathway_PS2_Gene_expression_via_ESR1	Qiagen 1.123	38.42600282544853	67.12229207288593	45.78738634087789	4.035756546550343	-11.168549817464827	37.73599085553147	1.502517406338783	24.847771137638404	34.94814521964309	57.56845474452818	44.841102368341126	65.09250207188354	92.23470381862658	31.420033772530736	2.6930563242171086	-0.9949395622239917	-32.74843352051339	-39.96770184226627	49.24042620385171	25.90387579158052	16.716220590018434	-18.149447660446942
ATM_Pathway	Qiagen 1.123	9.274526259437094	9.115830582462054	6.367558412564634	-99.65906881038248	-0.7705931483408234	-13.897750645383395	10.472836703872868	-5.111534395601803	18.182311065416755	0.27124983412711384	-6.727338800841378	-9.205334606825993	7.2774946272023575	7.435278041236232	-2.1994447965411057	-0.5958364724244442	5.935436319270922	29.66424017626027	-32.29304439492294	-2.8375231587183967	-0.6073596699575458	0.7340872004921695
ATM_Pathway_Apoptosis	Qiagen 1.123	30.15433103885042	59.78207459823858	49.25442437453375	-46.720287417222984	-40.35194457507799	19.15145963377523	50.25970834209489	6.292497278971654	55.79111303581935	54.915119040505665	41.133541083258876	-18.91056927026006	35.978959293715626	41.55888096561547	1.66956988648669	17.338974256594977	47.94308414708508	54.773114453129466	-31.88256547410247	6.819698359775507	-62.29185427222935	-32.70045147025346
ATM_Pathway_Apoptosis_and_Senescence	Qiagen 1.123	68.30918182549496	39.81170543312787	65.3473420385707	26.77719406394587	55.392916860861185	36.68984908075195	69.02922728485899	54.53221976422286	64.36610593946949	39.77497766124918	29.802760734246213	51.087621686079885	31.92711259853926	90.54626100332646	64.18576059701923	-13.03699383794584	8.70774420384638	-1.9741964636579512	-15.688528955023049	41.77734763132966	-38.79664814604262	19.01127556749344
ATM_Pathway_Cell_Cycle_Checkpoint_Control	Qiagen 1.123	84.01250786511794	46.149076822495324	66.51745440240965	-134.58739369144556	55.400402568538986	54.920541425041556	59.869946477741465	54.29290732641159	73.87246377540195	62.86217395080291	45.66357595666396	52.61477106284628	115.61220525721119	80.31895684089517	73.73972620969165	-25.362298063091842	11.42697373489365	-27.518840746523622	-9.397595728126644	38.53631360726355	-4.1291600754102555	16.444607270995284
ATM_Pathway_Cell_Survival	Qiagen 1.123	-20.114352901061892	-34.5587308942785	-24.89916775573969	-180.5315040051821	-12.000412879392517	-34.711237374062165	-7.6589356469819085	-35.26230080809118	-11.363242718002557	-37.627552417777785	-36.583828961163384	-60.92297986339597	-29.077799027148643	-36.27770707565424	-18.24295318432896	-0.9097895806644526	4.810772366028271	32.48245286830455	-40.714755433249394	4.622971898024332	-17.415151147331688	17.123499028888283
ATM_Pathway_Checkpoint_Activation	Qiagen 1.123	27.217604096808547	22.472884777206957	45.461350389639875	-124.02661641307652	47.32472774537611	8.23148800640261	43.99276449036814	25.27468126841669	43.42370637926082	16.36578271055428	12.598461750757414	17.021268858959743	64.29452650576268	49.773478405188385	58.51120918344495	-20.429665320982423	19.19023405598626	-3.6717190482158046	-30.59498972778235	40.66201878342648	-27.751970112333268	22.596091369901245
ATM_Pathway_DNA_repair	Qiagen 1.123	89.66670842423761	47.87970468403984	85.43161053687058	-77.80579673905942	39.2236901562668	50.05008062861269	86.85944219485482	61.20681400504686	94.87031440305009	70.43818818562467	45.381845923115826	53.95891397566825	114.7077876925372	87.63236424855633	57.107716563944955	-18.145906968272907	5.0453084415557115	-40.057871264697475	4.960084459187548	39.738225120100026	-8.467886048045493	16.92804626017277
ATM_Pathway_G2-Mitosis_progression	Qiagen 1.123	-62.64569996384798	-46.485194754786185	-69.51357090131928	-56.11121244143259	-31.824633513516737	-71.79777290138304	-101.7822652453787	-81.57485770759817	-39.020365599661865	-66.04061794634481	-46.69839016900655	-32.92026075548884	-140.96473520802942	-65.18722014859225	-57.5204455404129	17.09034328378892	-14.483290246490135	76.39423958193929	-10.183219783164855	-26.557641984278508	-18.742165471877556	-23.51826537991727
ATM_Pathway_G2_M_Checkpoint_Arrest	Qiagen 1.123	-62.64569996384798	-46.485194754786185	-69.51357090131928	-56.11121244143259	-31.824633513516737	-71.79777290138304	-101.7822652453787	-81.57485770759817	-39.020365599661865	-66.04061794634481	-46.69839016900655	-32.92026075548884	-140.96473520802942	-65.18722014859225	-57.5204455404129	17.09034328378892	-14.483290246490135	76.39423958193929	-10.183219783164855	-26.557641984278508	-18.742165471877556	-23.51826537991727
ATM_Pathway_NF-kB_Pathway	Qiagen 1.123	60.786659205654935	35.814227710193535	50.54763825210111	70.29085046436892	61.34667616795427	44.03732351382246	55.29383029658761	31.23614905028497	42.78107208947608	37.27403817199549	34.22570080500848	41.80852797927335	109.91912808537828	63.235153122511676	66.61596829364045	-36.958123066489534	11.431593659910517	-20.110714182919217	1.237357822755118	50.84706316083536	-56.85961455840476	50.412437164312685
ATM_Pathway_Repair_and_Recombination	Qiagen 1.123	66.67793901430599	73.8182684311405	92.73826349519766	-46.95149811762116	71.5033339654832	90.72590800127749	107.56721187015674	58.640214971616025	92.39050604550206	83.47999731073973	47.138807432727134	45.85134348502229	58.15056990232749	84.63332551866051	58.37260784051978	24.791781157015965	27.50036229449681	-26.51746212457256	-32.11377617450065	-7.645122671730648	15.052994660990414	-1.0687771416995693
ATM_Pathway_S-phase_arrest	Qiagen 1.123	85.2237615157732	78.44127295632349	91.58050831227831	-82.02890374477971	81.4241166899686	57.8088618009504	79.72515014995288	70.98460040780495	79.6137406159886	90.84231798737862	52.77009585240258	75.31741850833832	103.89707575484634	110.56954640030345	81.4249566751842	-9.729218027226077	16.549796720579916	-11.147904353149011	-21.46068046251573	49.185254740095644	-30.210457092247168	6.81320847446253
ATM_Pathway_S-phase_progression	Qiagen 1.123	81.6947587534657	79.67983840460658	110.51736684686173	54.99809140399131	68.6504442856641	68.85497998097993	119.96741530566544	92.18406094980716	101.58593428697966	98.77050802595285	59.87405505181162	58.22221658989972	115.35263220526492	110.7285891223386	73.66631789602816	-55.1712101702599	8.391915678295565	-10.885513653210522	-14.783686066497618	24.332539967709145	6.676172850110733	41.43978139385274
ATM_Pathway_Synaptic_Vesicle_Transport	Qiagen 1.123	18.21336422308611	39.317971395918796	32.408618030810146	-97.07234289329337	44.49285954538114	-37.48843064031565	53.28603613257011	-7.20323702343741	60.1887078173031	18.10178990575571	22.233794978618903	-33.914375069751216	129.21553753051495	40.79473219707401	58.35974735533945	-33.35544364752062	38.47005339948876	-15.820789537751983	-77.55062956327731	47.11729934684688	1.1920803407887246	39.947429661425566
Akt_Signaling_Pathway	Qiagen 1.123	-13.085942161558522	24.735471726565642	17.76569205420907	-79.13622158895646	17.782799300619917	19.24187107607064	10.81183309046642	13.191284698057771	27.913816804243215	30.7652931559859	25.175592216982622	-4.598615527117678	-40.145967873321844	28.098146312326655	31.826386094689635	22.551294615451226	25.549545635004662	-29.262038582112137	-40.29385321501136	11.818985109185288	0.6498854702318113	8.986180967250524
Akt_Signaling_Pathway_AR_mediated_apoptosis	Qiagen 1.123	-20.471492535785703	5.209060747003239	38.5548792147425	-76.23200753766525	18.954019950220758	28.863936975247324	10.72805542994384	41.71130733322926	5.3271173933988125	21.446679528676242	-11.949016535046834	32.17187149157883	16.641079939986465	11.214651901263021	23.4211852647254	5.041172667075845	23.64165957542855	16.35365712425571	-44.08551909350227	-24.434848797971327	28.4092262424791	-4.925347717765703
Akt_Signaling_Pathway_Acetylation_of_proteins	Qiagen 1.123	-24.198148932080148	-11.605152196483843	28.40682717403673	-106.24638521958671	6.435568614740291	18.447251796234237	-4.486428834654084	20.686204817516426	-5.124702629769853	11.305794102359085	-17.975383559091444	16.933647549313044	-17.611668733272307	-2.3492216664312298	18.308480581415225	-0.9287134040866236	21.453803531829937	22.1909601841453	-44.13105823910771	-23.605953474354383	29.41889216930423	-4.397930767730893
Akt_Signaling_Pathway_Aggregation_and_Neurodegeneration	Qiagen 1.123	-11.220907529239863	-5.7702271475387	30.648168004134014	-75.79093856198699	9.146768050506928	21.360648472924872	1.2477880444161407	27.30948547074743	5.226491717571946	12.150876315075584	-9.032274010500245	24.93935928781963	-11.009660895488325	2.463323580932268	16.393505918783003	7.6587721717143165	16.141188124443627	14.79279741725584	-41.83668427163653	-17.94279278455159	19.522383454372118	1.6643358884020667
Akt_Signaling_Pathway_Apoptosis	Qiagen 1.123	-21.355446232170767	-4.9062341662274145	33.6225529562969	-106.33185954928221	8.801316166210855	20.510363848219583	0.24711035131402456	24.61443332571846	0.2560529843465837	13.522972530207264	-12.616008718695257	21.825954323523362	-11.993683258107241	4.338407606747127	20.967289203966573	4.981147369893008	20.014982192884677	12.836354656106504	-39.45097105901299	-21.252302084217817	27.084415198690685	-4.213626274344203
Akt_Signaling_Pathway_Blocks_Apoptosis	Qiagen 1.123	-18.10553747036902	-5.69388847031089	32.218193658411025	-103.7615298288979	10.89903014592203	22.936498349874896	-1.6814867187845663	24.42601131348677	1.6343701774263906	16.648490456854162	-12.471361903982963	27.55625926428606	-5.5053920256033475	2.7470260667142634	20.06880923721866	1.117123289343517	21.711380995068303	20.800270611829216	-41.19057018906809	-19.890503795685767	20.825149912913762	-3.372850824401092
Akt_Signaling_Pathway_Blood_cell_differentiation	Qiagen 1.123	-22.954611662621264	-11.189372547369079	26.379838701851032	-110.30534709617568	13.020188656642171	14.000188094718224	-8.702970506217474	22.265016612943477	-5.352513296628571	7.132255357040515	-19.165595820752955	14.333683871802286	-18.528411958658005	-5.592969107866911	20.948414189118253	7.020852440077581	29.218568864338962	11.708081185972464	-50.50031869121755	-29.603257366324588	31.638578960703605	0.5174946064494066
Akt_Signaling_Pathway_Cell_Cycle	Qiagen 1.123	-56.998105029475155	-0.1886172964434385	-10.36320656610467	-8.254776807388623	-8.491306125791098	15.998600639684357	40.46856295816209	17.39277314558523	5.362286732100935	6.814808375434095	11.346842866003465	-9.169454286470035	-37.37246128873955	-5.728688466709259	-14.824790775946054	-26.493111697867793	13.228840047424256	-22.356990549033352	7.599658368773343	8.030464294013177	22.72663006599688	-2.7354905293069276
Akt_Signaling_Pathway_Cell_Cycle_Progression	Qiagen 1.123	-12.76225680036952	-7.212110619909638	34.1990197643892	-60.83119084245989	13.576775451945347	20.69641550465564	6.035183830048497	22.507603906673033	1.7457024348152919	17.420524113499138	-14.137631364067108	21.281152496934876	-9.332517946695921	1.8454085874471153	26.214557368388075	-3.903787830918782	22.77241740452948	13.094194444419152	-36.73425081578565	-19.689308439181723	21.323797142359897	3.136938094577557
Akt_Signaling_Pathway_Cell_Survival	Qiagen 1.123	2.984098807198025	3.8301837129057708	27.829504915493388	-51.90175883625005	9.842846526428671	23.537494704300016	7.87356030166033	27.552633342353	9.958414211159077	20.659782262294655	1.25132833770051	40.220616400182756	29.85455679865731	16.779975058336515	18.654514889936728	6.059597025929477	11.293172992954013	9.38733257131807	-23.223711691063176	-15.514798723840254	14.551436458986633	-2.5530286342848525
Akt_Signaling_Pathway_ERK_mediated_apoptosis	Qiagen 1.123	-20.578471543396457	-5.767559385650229	32.08133688002318	-105.78351350848993	10.693265266611911	23.8605417083211	1.5947051856926835	24.81091519915624	-1.2639587358619635	15.992625754749174	-13.943090385439577	20.578499309135278	-15.12902753446435	-4.69631139980846	20.75268275925388	2.161031452936222	23.584010269818403	20.126818173350326	-47.65557002866279	-21.829863978485648	23.71330965684601	-0.09973554580264338
Akt_Signaling_Pathway_Elevation_of_Glucose_Import	Qiagen 1.123	-39.92192877413776	-18.332472606983792	18.85898721305697	-110.06274974225141	1.2177772297843552	3.0013294344543744	-11.651289869483744	9.203995141662888	-5.487247346832959	-0.6349112834368953	-18.191116186859254	10.441925040722538	-41.27488988587328	-6.887569905478398	15.37596086596785	6.198908091392682	24.59844852793887	15.126599695815882	-40.082173526952786	-30.615034014065106	25.435753604441935	-0.6625023785715982
Akt_Signaling_Pathway_Enhancement_of_Breast_Epithelial	Qiagen 1.123	-22.13099519854357	-8.540812683454188	27.45566755367469	-102.86275009279544	10.31160200477404	21.66284764365892	-1.1119985244585053	25.032533812988593	0.6295566429236022	11.187854446206247	-15.922627274685219	19.963053990303496	-12.452166605848749	2.000916887431274	16.113134001682518	2.5411586311987713	21.98258045714678	21.318774100974636	-49.98335321693725	-22.301977731244552	27.900871952560173	-1.4580541936987002
Akt_Signaling_Pathway_Genetic_Stability	Qiagen 1.123	-30.891328290288705	-19.1517904932992	19.216728788531746	-88.07220805099308	1.28203612705935	8.770075747261338	-15.388910448914825	12.336764507299042	-10.371983995853402	3.0101261213406545	-23.129865951472407	11.734482682084693	-31.324532297376816	-13.383321590590228	12.559713694512888	7.025458943705927	20.676956055053342	22.9529416122407	-49.38793859449599	-24.41906728917812	27.364559721748005	-4.2129104490739735
Akt_Signaling_Pathway_Glucose_Uptake	Qiagen 1.123	-67.74143070892755	-47.57617012787815	-51.33348292455254	40.57333888157547	-15.864344865096161	5.948433841956527	-6.155413955861631	-16.578951686143615	-12.705667622102359	1.1683158756988443	-55.3663904513073	-60.61719986315223	-40.287460268509015	-34.0033448622469	-26.677618751233762	36.27372287284629	8.36003268893416	-24.259221320407633	-22.024717286315955	-45.07307772485953	57.1765278914938	-10.453267121691708
Akt_Signaling_Pathway_Glycogen_Synthesis_and_Apoptosis	Qiagen 1.123	-20.259067632982177	-2.7022103939671394	32.22973700569003	-102.71768221286837	12.74908802515117	25.37307144982589	3.7604848290373383	26.318717493945336	5.299505922742384	16.424238668088314	-8.986967506562992	16.912604139918642	-20.968378617476684	2.5815629733013	20.751485668116885	5.87267223709638	22.27652297821092	9.771004517788546	-41.83816122473928	-17.618889558026517	21.99556377996338	-0.4587127302935423
Akt_Signaling_Pathway_Increased_GLUT4_translocation	Qiagen 1.123	-20.04440444194024	-10.615000846727122	29.33969979877768	-128.53180868166982	5.2720905599174905	19.832788764388226	-5.0120876518474216	19.536164429001804	-0.984442777864198	11.630264143481558	-16.233477772065278	18.007776958759464	-10.74715662955646	-1.148991431591436	16.741070103016582	-4.327556862391269	20.3164860186703	27.01553979548472	-52.395511387798635	-21.602108930046672	28.259235193984928	2.733916172096536
Akt_Signaling_Pathway_Induction_of_Chromatin_Condensation	Qiagen 1.123	-19.087882944942873	-6.611440760092176	30.674925195163933	-97.29483865260174	7.217744836038022	20.283411236166252	-3.0260607288584755	22.990280019695902	1.5663485067159904	14.754976711781985	-9.753747471471213	22.731640634950892	-8.41564964117806	1.7659300978137924	18.603894587842206	3.5010236245245916	19.01529682189481	19.201333037967398	-43.4426982531601	-23.10920414847109	28.201968004659832	-3.367719087415512
Akt_Signaling_Pathway_JNK_mediated_apoptosis	Qiagen 1.123	-8.791666663106996	7.348095803027459	42.00761079341777	-39.88796415391671	21.408592266364906	35.373560465285024	6.051680828758092	34.26627389024661	7.961819646139716	26.83736179922339	-1.630145312144126	36.13280754514255	4.6471352152911605	18.03175039093766	30.056129254496298	-2.6396628057934737	24.427141093365982	12.04013949405236	-38.52593975828311	-12.86856034264382	20.696451000195854	-3.129568680893863
Akt_Signaling_Pathway_NF-kB_dependent_transciption	Qiagen 1.123	-24.49734009102673	-4.007687947410285	31.37772674313875	-124.50177762366567	12.821457926271796	23.22533963611722	-3.3563248069365157	23.755162012914738	3.063633721167082	17.988471809187974	-14.143101734735867	21.935711787653194	-16.020045447985627	2.9951537940678485	18.969413366962463	8.903585186648314	18.835102395745885	15.773368366009121	-47.14466403265665	-20.09672285931651	27.928523647222274	-4.199192703652562
Akt_Signaling_Pathway_NF-kB_pathway	Qiagen 1.123	-16.11842045357284	-6.629498996664218	29.419089834191247	-107.8675767199573	7.578210451098996	22.45325302937931	7.959783089982506	28.586456744216253	-2.7473575200094213	12.688347559065871	-14.090933786197946	10.774659075506605	-15.785253650585807	0.4205370513346285	21.383267515426578	4.401201416043896	20.761330891303107	19.25527656960604	-49.77568614254505	-16.101796139128602	22.860775093486065	-1.4011016887655947
Akt_Signaling_Pathway_NFAT_degradation	Qiagen 1.123	5.754788966061109	5.865459234261228	29.299809570475755	-52.030486487435134	18.190798241996458	-8.05414272991568	-7.63511587744195	9.930547388848382	-5.98220338058302	11.29079618397777	-1.5775730251547122	12.683525244633673	-10.413617430356892	-0.6235678972675133	23.209568441907187	1.5956791006101225	22.406555721291436	6.835417449005679	-35.996596058971036	-1.9433127837618085	2.519348793641803	4.582907778183759
Akt_Signaling_Pathway_NO_production	Qiagen 1.123	-22.022846305031763	-11.39348472926175	34.16227909953991	-131.46039362305453	6.076222064606927	18.37115376576551	-0.7625756448513377	24.472112104084054	-0.7431977250414581	13.24083724994759	-19.21824615304798	14.717857124794453	-11.606574366188555	1.556947454998334	22.34660781065239	6.350846985498021	28.30389382237644	13.01903901371121	-58.796626546944374	-13.202475098284685	23.45219305684438	0.8731287667989054
Akt_Signaling_Pathway_Neuroprotection	Qiagen 1.123	-15.424289165399726	-8.393889327891687	28.746443314759233	-111.81123292056965	10.781307256854596	19.156709166036446	0.3510266290247199	25.368753215340924	1.9396101375459174	13.575455680268442	-7.831886372914991	23.378781735521876	-7.800535029664349	1.2719738386165758	17.885679723595675	1.9622164189815168	17.88321952902621	17.151766258647893	-39.729697446627306	-20.229203831309245	24.894049844196946	-1.932350772916075
Akt_Signaling_Pathway_Promotes_Adipogenesis	Qiagen 1.123	-4.406279160630714	-1.8223039891260715	36.71639364724765	-79.06918112730756	13.761495959919104	27.677971427578314	4.91677038647198	27.662681136687617	9.398191201950917	22.29209903547833	-5.65246498153262	35.82035562268074	13.803906350344139	9.759640707782134	25.70737240978594	9.090863983894543	15.038247378190938	18.75054649581233	-36.816237908400346	-26.141963661859485	23.797189362510817	-3.7186456501489302
Akt_Signaling_Pathway_Protein_Synthesis	Qiagen 1.123	-12.139132918341117	1.7055327142828938	30.08588003835303	-47.49002273168235	11.25318258552639	11.474421876269261	5.862044630798964	17.052626638755747	6.186614512802178	17.258953453909086	0.5971069565913378	20.35590862419628	1.195256532773998	5.246779872489679	15.273004828681772	3.4338417406474107	18.028880719531685	5.573852293619124	-24.73942221812804	-5.369520699481577	8.597077836213955	-5.524709672402623
Akt_Signaling_Pathway_Proto-Oncogenic_and_RTK-signaling	Qiagen 1.123	-16.55962162862773	-2.4214437321099442	35.44454258102668	-96.49313795499731	12.300164720238367	24.9414979970641	3.0716115933247563	27.93255357401035	2.265629446002926	19.995394760237538	-9.73621951699178	27.59939650528166	-4.359712700803565	7.710750185870663	20.28948014867766	1.7352561376670388	23.521405297969228	16.81865235809016	-45.47676963913322	-22.279566147563404	26.375533406885292	-0.6945114139152381
Akt_Signaling_Pathway_Regulation_of_Cyclic_Nucleotide	Qiagen 1.123	-27.486891133378194	-1.227835757917396	31.95085723294358	-100.78958758189702	12.800975357967276	26.446652169549424	3.9240366342519497	24.712603013841555	2.3453959762993764	18.47144217345225	-11.982522760573529	21.562646581011517	-9.384070354422352	2.6114112242940184	24.738759303945354	8.210495521359777	20.865994443263208	15.595845141440076	-49.097281741674195	-25.754027780755006	31.651686147281843	-1.472711730915794
Akt_Signaling_Pathway_Regulation_of_Na+_Transport	Qiagen 1.123	2.1001401783038127	12.14882149215404	8.02215730141647	-17.445853930434176	10.277823565451465	11.569115546066692	-7.216702570679661	46.96876438681456	-29.32876709058579	33.076859280472924	-6.68827554980674	4.108860420285509	-36.6502332231119	2.3743057715322093	-18.522320283891283	-6.537837402129834	6.568791264250301	49.878899685676906	-53.91551795603971	-20.392867678449587	37.90907605945506	-13.5105439727632
Akt_Signaling_Pathway_Splicing_Regulation	Qiagen 1.123	-5.413137709392801	-23.73551529784777	-11.627391560506068	7.674062211441698	-43.30253216169571	-27.02058277226947	-32.77896095880898	-65.2455826098667	-20.467542584382358	-42.07387777800002	-19.005358554548778	-68.39335947281371	-23.62069835384127	-25.11219475542803	-13.380935756140053	-11.314283542721196	-5.582225963617099	-0.4961431100316299	47.03611751350797	-13.332805983384821	-0.9492123266297697	-15.361446587123806
Akt_Signaling_Pathway_Survival_Genes	Qiagen 1.123	-29.121559919378115	-19.281348528248078	13.943482205418988	-128.33713774956271	0.8800277157248505	7.943223247789216	0.2794779554559926	7.79925639872856	-10.098189317035436	-1.3368589943633367	-20.706271212938393	5.990441575463823	-21.68323917993977	-12.2708518946325	8.11454579531193	-5.049930059064592	14.07766196116644	27.607833485026557	-36.413724047261795	-26.642258667791168	26.907262876241393	-0.4868455483169244
Akt_Signaling_Pathway_Synaptic_Transmission	Qiagen 1.123	-6.083589929016561	-14.90375403683904	20.128834784642454	-79.51109784688391	-4.323428758193434	3.75436157552932	-1.8931773038795243	8.45990047155237	17.129318200639524	47.58307850687876	-4.606200596569966	-0.9166894853054275	123.07531293048693	2.027471232654953	25.195026874882675	10.30513986942325	22.60035904635495	-0.2606912427816549	-20.601883315320663	3.1723095478477474	-30.754877053611185	15.539643148087489
Akt_Signaling_Pathway_Translation	Qiagen 1.123	-8.215554683008367	-7.320926918641373	-3.8419223025696794	9.087804678054018	-12.044517588475976	-13.766488211339006	11.874252977106465	-17.334564523334883	-11.13883976279112	-11.236497915679848	-14.117750199238158	-20.036692371973363	-25.186422267945375	-11.111144407045861	-20.829349004714672	-4.473065722857939	-8.091122231979377	41.545529286668604	-7.298796880691924	-14.163721714209865	-10.092370226951996	2.573547490022417
Akt_Signaling_Pathway_Tumor_Supression	Qiagen 1.123	-28.40443160277718	-13.444981991334886	22.271917120898483	-111.17827811018812	5.479726638541293	19.90437727525159	-11.889440982418604	16.248767132866426	-12.95980603099374	3.10870763047173	-17.36747248351944	11.908224961775824	-21.611642316450773	-5.360898621920198	13.536619322759073	6.6877737579299685	21.504710022529864	23.041927334376375	-48.12628834423276	-23.925285424794783	24.60327617146795	-3.7861135172767533
Akt_Signaling_Pathway_p73_mediated_apoptosis	Qiagen 1.123	-21.922725444855352	-5.715381232124558	33.71234886933746	-105.60188065803277	11.477123602710918	23.20567063711339	-0.88885676972056	27.56534303204723	-1.8422855478490978	15.047249706296018	-16.10928709161169	21.53295302862351	-20.986955970053973	1.132491053266117	22.01416776421553	1.103634267892226	22.032266348916053	18.69064025865319	-41.66924900438577	-22.518998976666925	24.66517943990204	-2.303472334310909
BRCA1_Pathway	Qiagen 1.123	46.96039332166951	39.06202445379682	37.24244179860172	-94.23238835071534	21.329819114429178	25.109140653613295	37.713676937621784	32.55570757557236	35.52824527146421	39.08787801971435	23.11371927403072	26.43536866239802	30.463695304676015	40.42235427704885	19.678127576392573	-9.168530648742065	3.5517850662507544	-7.067320799731931	-3.4942771587778685	5.614940501431143	10.346164722777553	0.21723831679244437
BRCA1_Pathway_Base_Excission_Repair	Qiagen 1.123	52.906322456817534	32.02849212868268	60.277032082582224	-78.1396265357741	4.508387431555199	18.39956850739487	45.12139073412763	63.55282926063146	47.76283098307088	47.082095985575485	7.605201349248947	68.50452756531504	0.8988568033734851	54.045431801477406	22.835114787491353	-56.50361606006421	1.9930126438722342	4.766474865620634	16.146807070389812	9.002555803625818	16.30908449371397	8.285681182841737
BRCA1_Pathway_Cell_Cycle_Arrest_DNA_Repair_Genes_p21_WAF_CIP1_14-3-3_GADD45	Qiagen 1.123	117.20692400557277	80.78017956988434	109.64050280485861	88.11673291286974	70.86312513466042	47.00084859916937	113.05003615309381	103.7574971957877	119.94186012544135	106.81142151816401	52.10576216442463	115.39376730718769	23.431280933995797	119.10489892897311	82.50642757073344	-11.279420692776503	-15.788669595118629	2.4855804307685108	0.9828825794192836	33.68548583535282	-24.893809246997744	14.807950689352223
BRCA1_Pathway_Chromatin_Remodeling	Qiagen 1.123	21.9466756525125	-1.7457496018622065	7.472358869083147	-92.81347858068855	-1.6840565840427024	-7.819326946816033	2.684055019256129	-1.9475366269287147	7.175362164000758	6.845514876900129	-5.859645711406827	2.2953450633246706	9.328538555011086	8.842179825000798	8.320613204844776	-21.704754116176414	0.7021049873776103	-7.013906650168689	7.3069594637237305	3.9921350809283607	10.91397207846989	5.803489155845508
BRCA1_Pathway_E2_Responsive_Genes	Qiagen 1.123	7.9877690140234066	-20.27791923881815	-10.903119387207523	32.099959642347876	11.60486618935834	38.954960605259416	-27.26363870104774	-14.586622652227263	27.381064206018767	1.2461565975060747	16.616713401207605	56.769222054519794	10.798100473453975	-36.34811323521631	-4.485119724712392	-60.52893693202036	-20.218207518303576	29.390789984894226	38.20285436530685	40.87247184181834	-37.11077021579566	9.391798474100293
BRCA1_Pathway_G1_S_arrest	Qiagen 1.123	95.39081893249282	80.56705276688587	72.51467907496603	64.42252968578853	61.024010931638564	41.7863874100296	88.53415679899305	102.60775413654532	111.02805283705743	95.49461491021016	50.479492311746554	91.847340126957	24.206615477224414	90.33486444392915	51.18235450095152	34.45023868542116	-30.46353563318089	3.88725237549129	-6.924259742371283	23.287052302978246	-3.8700459269782774	-20.366702061360513
BRCA1_Pathway_Growth_Promoting_Genes_hTert_S100A7	Qiagen 1.123	109.02998013916043	84.09443328855994	98.37703991446271	121.62537663184914	60.32768140805649	35.24078464810226	116.76000162596691	103.64650305031513	115.16354476639916	100.01842629576652	45.8920580218074	73.01136342836581	21.18704624058835	117.6512296558937	73.33244260106999	19.8205896852929	-20.56228298388968	25.027017949704533	-12.841144041290868	18.17681713576583	-29.411732692907165	-0.20926505267556406
BRCA1_Pathway_Homologous_Recombination_Repair	Qiagen 1.123	110.14672235870478	121.0703986961989	108.99731579924585	27.995695237473466	83.47429808032899	73.34382596928069	122.26601123216855	105.8686870654487	103.34297570978357	118.00746318648618	76.50139756301421	100.88242690355531	90.62929085225672	112.38823157330636	72.42795344113789	13.456504933818966	-1.8758155048266705	-38.358749804933254	-2.7144203789035797	6.855310739882101	28.99849750230052	-6.361327487337931
BRCA1_Pathway_Mismatch_Repair	Qiagen 1.123	110.86720817805988	88.47907394690864	95.27981096273376	-148.8610265275786	64.05391015378862	58.419700740655976	97.67660630064636	91.21419480343165	97.80999302784706	106.09054639144426	67.63327193069354	56.60302330910974	52.77051620935368	102.13446423851877	57.24705234124989	-15.247668511646781	-9.565018030052103	-36.048537691313406	13.56760732697588	15.834738213574068	25.061643056150444	6.397235636311803
BRCA1_Pathway_NHEJ_DSB_Repair	Qiagen 1.123	67.54258988590385	62.34026331084641	60.137254985897926	160.24458981851217	50.9044162609316	21.300102656330708	69.69437582357482	53.172400555045876	61.70665364667683	68.92002434275739	41.20039294888965	48.28020633098218	20.721054711127092	64.19334507621434	48.78389583386974	-5.890823899894645	-15.018365493664925	-11.148363875645897	10.12116107028407	8.019184249431813	5.8158733755893754	8.101334573900317
BRCA1_Pathway_Nucleotide_Excission_Repair	Qiagen 1.123	29.481543351181383	52.06488277901848	66.64946503675627	32.39348718299919	30.856147644585775	10.368627762379202	9.395331776843015	43.97497496923144	48.77362139207584	67.58989323852366	17.59943681169957	40.573857153814444	-12.175519489978257	46.436157540349676	34.751755175136076	1.64587795231238	14.008113592636962	-18.90264721665204	0.7008809334209131	20.695240733980707	-32.21763995037145	14.07017395467263
BRCA1_Pathway_Transciption_Coupled_Repair	Qiagen 1.123	105.15615549875292	60.95658878758277	89.28655315669783	132.77763172288908	75.91598311187894	37.663518267334396	122.56502408840157	97.16033807127502	107.54881395324392	94.89835963747939	35.29488600096037	93.43065977258844	43.32933384530831	99.40549164369963	85.18853247779899	7.094869864787105	-17.646031522817577	-3.5418042469837903	-6.921119871406886	29.947185267601633	-18.34207213535571	9.408972644175273
Base_Excision_Repair_Pathway	Qiagen 1.123	15.342009280065245	42.951969689089374	61.40862542241871	-130.7830699017139	39.23867485550075	43.77722704974736	26.215828842866884	25.552371193819457	17.580593122075587	43.96740820846844	17.68893953000312	38.35617615801101	6.040835891771059	52.12131935029755	38.199465339236056	-7.390590827791256	19.015525289410856	-23.422713647515597	-26.472714153499755	-3.187350153559058	44.467396858296624	-3.009553365341826
CD40_Pathway	Qiagen 1.123	-13.56875308873155	5.224051035600126	9.643221934406823	-89.17044295793231	9.963626043025796	13.132121767167165	10.14031988723977	2.86605401529946	6.708181114836127	-1.3428018397419952	-4.937931857004659	-6.991014597746921	-11.507001580746962	-3.962805693369921	14.671521085163006	14.688883487438812	16.050130193417278	18.439967117189575	-33.783776893713856	5.968626126579474	-24.488364552522984	3.124534521611573
CD40_Pathway_Cell_Survival	Qiagen 1.123	18.526181156599954	52.7295891813762	36.11706484538579	-124.05451691137006	4.23439788555775	54.017661700880616	-8.556602212327887	-2.004488319602262	13.87632636305923	31.04239163437762	56.717980569428626	38.72293493032918	-1.6149766761018018	49.033254687329105	12.558185208588293	30.861922505250032	-5.441514699132986	-43.39950845917886	-13.110371631678552	17.903579916219073	26.57226043415724	-13.386368065636024
CD40_Pathway_Gene_Expression_COX2_and_Prostaglandins_via_NFKB2	Qiagen 1.123	-8.957660163514316	7.38828393567116	13.889976862432468	-3.495666055591651	9.474160977587918	24.439190002056176	32.20163312488975	21.707942827806328	1.700154560120052	4.481481985036558	-1.39017608490802	-1.0463278980410013	5.910980951757034	3.3448394758576194	27.355441838850066	7.166063845922601	17.028409648938833	9.377050220765783	-35.084305216719436	14.181640640501763	-26.88293469004208	14.214075550632504
CD40_Pathway_Gene_Expression_Cell_Adhesion_Molecule_via_NFKB2	Qiagen 1.123	-8.957660163514316	7.38828393567116	13.889976862432468	-3.495666055591651	9.474160977587918	24.439190002056176	32.20163312488975	21.707942827806328	1.700154560120052	4.481481985036558	-1.39017608490802	-1.0463278980410013	5.910980951757034	3.3448394758576194	27.355441838850066	7.166063845922601	17.028409648938833	9.377050220765783	-35.084305216719436	14.181640640501763	-26.88293469004208	14.214075550632504
CD40_Pathway_Gene_Expression_Cell_Survival_via_NFKB2	Qiagen 1.123	-8.957660163514316	7.38828393567116	13.889976862432468	-3.495666055591651	9.474160977587918	24.439190002056176	32.20163312488975	21.707942827806328	1.700154560120052	4.481481985036558	-1.39017608490802	-1.0463278980410013	5.910980951757034	3.3448394758576194	27.355441838850066	7.166063845922601	17.028409648938833	9.377050220765783	-35.084305216719436	14.181640640501763	-26.88293469004208	14.214075550632504
CD40_Pathway_Gene_Expression_Co-Stimulatory_Molecules_via_NFKB2	Qiagen 1.123	-8.957660163514316	7.38828393567116	13.889976862432468	-3.495666055591651	9.474160977587918	24.439190002056176	32.20163312488975	21.707942827806328	1.700154560120052	4.481481985036558	-1.39017608490802	-1.0463278980410013	5.910980951757034	3.3448394758576194	27.355441838850066	7.166063845922601	17.028409648938833	9.377050220765783	-35.084305216719436	14.181640640501763	-26.88293469004208	14.214075550632504
CD40_Pathway_Gene_Expression_Immunoglobulin_Class_Switch_via_NFKB2	Qiagen 1.123	-8.957660163514316	7.38828393567116	13.889976862432468	-3.495666055591651	9.474160977587918	24.439190002056176	32.20163312488975	21.707942827806328	1.700154560120052	4.481481985036558	-1.39017608490802	-1.0463278980410013	5.910980951757034	3.3448394758576194	27.355441838850066	7.166063845922601	17.028409648938833	9.377050220765783	-35.084305216719436	14.181640640501763	-26.88293469004208	14.214075550632504
CD40_Pathway_Gene_Expression_Pro-Inflamatory_Cytokines_via_NFKB2	Qiagen 1.123	-8.957660163514316	7.38828393567116	13.889976862432468	-3.495666055591651	9.474160977587918	24.439190002056176	32.20163312488975	21.707942827806328	1.700154560120052	4.481481985036558	-1.39017608490802	-1.0463278980410013	5.910980951757034	3.3448394758576194	27.355441838850066	7.166063845922601	17.028409648938833	9.377050220765783	-35.084305216719436	14.181640640501763	-26.88293469004208	14.214075550632504
CD40_Pathway_Gene_Expression_Procoagulant_Activity_via_NFKB2	Qiagen 1.123	-8.957660163514316	7.38828393567116	13.889976862432468	-3.495666055591651	9.474160977587918	24.439190002056176	32.20163312488975	21.707942827806328	1.700154560120052	4.481481985036558	-1.39017608490802	-1.0463278980410013	5.910980951757034	3.3448394758576194	27.355441838850066	7.166063845922601	17.028409648938833	9.377050220765783	-35.084305216719436	14.181640640501763	-26.88293469004208	14.214075550632504
CREB_Pathway	Qiagen 1.123	-24.82404036636135	-28.569518496296393	-29.06482003264022	-120.17683543630852	-23.12781127756005	-43.36612443057986	-35.27260487137629	-44.948473399897836	-17.29312308101862	-22.931150864486217	-12.91944349826981	-56.444942111214814	-42.03154402074546	-27.51201164623149	-12.65211779756952	6.014590521358149	16.18789656883984	-13.965484307259986	-20.065000394948036	1.2252608777505942	-3.0894937630918036	13.692230497351238
Caspase_Cascade_Pathway	Qiagen 1.123	13.845897027638559	13.663765987346693	17.03963978370219	58.3478980666046	14.386736380966367	22.005907891686316	22.988894624748497	30.322996085102417	10.358222048805576	13.30966682405837	2.3021942612444986	27.6405905126609	40.99384491959143	15.571492944246856	7.095858669313526	-4.0577255323881545	-5.282590746479161	11.495508241356161	6.343731854300458	-3.434243269351108	-3.3400120446098267	-1.7246685028283488
Caspase_Cascade_Pathway_Activated_Tissue_Trans-glutaminase	Qiagen 1.123	-12.894841784642196	-26.36984494377494	-9.47577628292968	-123.93804267700735	2.892260398814946	-23.046482708361065	-10.60459261887868	0.5499919148787403	-1.621652260592101	-12.640523430091921	-17.65521324183751	-39.631487173664254	-16.664872963970993	-15.547631529490769	3.2442202352946	14.163344922610163	21.382514307799166	0.05745363285292529	-37.624074868213484	-8.446690029570172	-14.416830512042033	24.884282546563462
Caspase_Cascade_Pathway_DNA_Fragmentation	Qiagen 1.123	56.570080465364	32.83367496619921	53.31499774472675	-46.08806418699169	78.95815903798898	66.76230839133372	55.11858508572991	90.67669317429235	35.19262876848871	35.97548029568699	48.4748772254861	50.259071197149495	59.14803420331115	69.79877996363255	43.89127660544972	2.8358693027671444	15.059924323784665	-3.915242354173988	11.555420049472328	37.543415476592074	-74.38572542535543	11.306338626912984
Cellular_Apoptosis_Pathway	Qiagen 1.123	11.775614913171468	15.914415603292714	21.823877989644664	68.02988338673178	12.877115262715803	30.18133373220801	28.88319040534128	34.98136906145638	10.230114979602304	11.858810346095508	-0.7732631254070371	36.61878933641141	39.277284238268415	19.656893966615215	5.085112013088901	-5.651720906507027	-10.008332736191067	17.794532274997962	10.476098263091247	-4.8115920370834075	2.426876447577506	-10.225861305885212
Cellular_Apoptosis_Pathway_DNA_Fragmentation	Qiagen 1.123	61.36328835290815	27.83303172978843	35.2581879591432	1.9923025249094877	36.49956145516616	31.58831691163797	50.51989892418054	55.96890476443311	17.145882271067133	16.649111001081614	7.346811831127161	31.420479387469147	38.19683894133454	35.28589856043795	17.699831574559266	11.768901307343343	9.77683103485885	13.681169728426864	-25.210812855713083	-8.812373160623958	-26.266415653524817	25.06269959923283
Cellular_Apoptosis_Pathway_Depolarization	Qiagen 1.123	22.600975035028704	-0.38084546487538173	70.63383500572465	3.8816744045532676	17.93447214541514	8.293826100388062	48.31969106959003	18.490094151415786	42.10761864490226	-4.22502479015159	12.631871784442595	-54.3794146663005	-73.19252961074429	44.62317557611406	17.030632048215047	-0.32562211439524785	20.562826161762352	36.78063083959151	-30.44028556079504	12.695778307944783	-28.575547810079264	-10.697779824029045
Cellular_Apoptosis_Pathway_Gene_Expression_BAX_BID_BAK_Ras_Noxa_PUMA_APAF1_Survivin_BCL2_via_TP53	Qiagen 1.123	44.20234182349965	28.883555562412944	97.23647922804204	-32.823633458725155	75.1110005009672	89.84737567575174	65.05509786016933	55.33139025400908	85.52359046878661	53.65365338203885	59.36434593141953	-69.54155621682332	-75.69246824681308	130.69294493893702	59.73649637105724	-1.930235728971541	1.5313033420415127	13.642563689318116	-24.06515399342455	24.334581420347902	3.579275372318169	-17.092334101629554
Cellular_Apoptosis_Pathway_Gene_Expression_FLIP_CIAP2_BFL1_BCL2_via_NFKB2	Qiagen 1.123	-9.47020708523536	19.620498079581218	21.263824151968784	-2.404776762513918	16.160291366064797	34.30901264540706	38.36681142193297	31.701479251068566	15.046685824032446	17.13614653988408	5.34999441469525	3.5190134166507008	-11.616224083859542	14.265406448519476	35.53093006166229	10.180388913423723	20.207959594913746	10.220614305751715	-46.53971976008584	13.263947472472346	-16.73802640986248	9.404835883386749
Chemokine_Pathway	Qiagen 1.123	-29.05879086912763	34.68976710685191	37.75858081456687	-91.91590127525356	21.952037044696425	22.820696987947134	3.792876697475441	18.924915507341787	19.586529460796587	30.59973232592884	21.015559267601276	5.067827486160711	-17.546579381979654	41.70574556105423	39.89563702579067	18.946083082697868	29.163902507616335	-20.57527963836126	-33.681011513627965	5.257247114754861	6.4585150686570625	-5.5694566217369195
Chemokine_Pathway_Cell_Activation	Qiagen 1.123	-6.137457000599238	6.274322055744181	19.28107603398206	-121.60169615649367	26.585629410856992	15.06122675017188	-28.244167638290197	-15.25486264281652	2.849136684677544	15.71535676428443	7.663904910941527	-29.131799762325084	-18.19711147954433	13.246422990320397	31.545409776009613	15.475014752962773	19.25242029425342	-7.742008483248973	-34.045547706064035	12.841427850592288	-5.299957809994551	-0.4813488985010391
Chemokine_Pathway_Gene_Expression_and_Apoptosis_via_ELK1	Qiagen 1.123	-13.74505413747965	-32.97880518966205	-42.03634987182154	-80.4192778872922	-14.046965446675063	-52.231854561835846	-46.40979882539935	-43.94416899657478	-21.14349143144823	-51.01023170806358	-25.375247984907784	-72.01320144636047	6.770287915302071	-36.47856291000738	-21.84377962159291	14.552908086682203	3.259130083554989	31.951135976207308	-16.206337685287032	0.9346434289893772	-36.5039197881203	2.0124398979733384
Chemokine_Pathway_Internalization_Degradation_Recycling	Qiagen 1.123	-75.9297671930674	-58.10053094204217	-24.84171343154117	-147.72875153243555	-49.71138989158461	-39.269999107559066	-37.560303629176175	-48.74273928561428	-54.80288512833371	-56.415361309171615	-57.323493465620324	-74.51840374498869	-106.54328721503958	-45.624372586125915	-43.75641919486149	-16.76452505727355	2.8122482825962853	12.979789251801572	-11.44346787402778	-22.382994765128476	45.90411766616176	-11.105167504129637
Chromatin_Pathway	Qiagen 1.123	31.152195943233433	-4.334255304101775	7.5172238190565235	-73.78065014012188	1.7324386125552687	-7.406756649228102	-3.9738979998516806	1.6849106434548047	12.350226944324765	9.975045847101635	4.1108026770536705	9.736451027041836	41.160743086161524	10.00107104011347	7.5054846555331	-24.058825363577256	-1.6604967635707994	-3.8300669392284625	-0.043176909475670655	8.502091397839646	15.344131684659482	5.746342893353054
Circadian_Pathway	Qiagen 1.123	14.596178896343853	-1.0880374001200277	-1.6155333971516184	10.685427016322205	0.3831212436242179	-0.09766762382978467	40.300245198999875	8.707529021795994	11.863125998788535	-17.761448380682914	11.883811249937786	-18.49107645032336	5.716012789612281	13.577330935477539	-16.299624551549545	-48.75999419992037	2.504775029823505	3.0922668155364263	12.824150523264269	10.62765309733991	-33.44279213476023	53.1539408687161
Cytokine_Network_Pathway	Qiagen 1.123	8.175833845199941	57.40485375380485	41.885619968763194	-15.217405711215479	36.47846481491267	34.29138169992359	50.96822125559846	69.75711714001898	42.84863019351432	54.845477603190474	13.83024842786749	12.19268614238942	-2.346312070581165	55.56020673239775	19.7234214944578	22.133528821142338	-5.094709421845964	-26.052369115276363	-11.511603536529933	8.236173697889889	27.15209444356454	-14.863114888944521
EGF_Pathway	Qiagen 1.123	-9.403774279672716	7.0616957033244345	9.035807195285663	-62.35486402657522	3.257180847107964	-7.91840325450297	-12.207298475402613	-0.31074034371935116	-10.834374708710408	-0.8221629872233334	0.5042238876612457	7.36550590085905	-19.82360235005655	-2.071594206494903	5.246245675415341	6.785753865093093	15.245959994970587	2.9805522297249687	-29.066439419494227	-6.1832778039465115	10.906449395234144	-0.6689982615820762
EGF_Pathway_Actin_Cytoskeletal_Rearrangement	Qiagen 1.123	-28.046329602317353	9.443412282456377	-14.261682199376635	-76.215590480525	-36.90589701327696	-31.403963315977673	-34.86877639104381	-27.334335575289902	-22.151114374637114	-10.39169477985644	-4.123327203308355	5.998791632175897	-43.657884458266594	1.5814889515411914	-6.593536186309621	19.947085981883156	12.909781773534112	-13.978335540434921	-36.16197106584267	-27.24460935279297	57.6257056147944	-13.097657411141036
EGF_Pathway_Cell_Motility	Qiagen 1.123	55.5161352406879	35.77410380849805	-31.06172749594012	0.7032643445392852	-1.2728675030093846	-21.374292813963265	-32.67042293452027	9.100119955603152	-3.803926159153761	18.558480699402107	-6.086254036073777	19.968708787491803	63.13304945346461	-22.6598756592302	-15.266653157118611	42.16523261646002	-7.969359146403187	-1.9934714375676184	-28.68633911779512	-23.795119646330757	4.03115069343927	16.24790603819741
EGF_Pathway_Cell_Survival	Qiagen 1.123	-12.800843658293589	0.33798517234371755	22.719331350175366	27.86450481256557	10.938060625218908	-4.643013767207205	-22.56111891892834	-4.531599363438243	-18.868673107961936	-6.811608037358353	-9.761093389879063	14.036240383573329	-40.129185316765906	-0.8842942323900933	19.083055812982835	6.390734450564864	24.638480127458458	0.11018040016071472	-32.895502528431145	5.410778659816372	-8.198171502708545	4.543500393139191
EGF_Pathway_Cytoskeleton_Regulation	Qiagen 1.123	37.527169599156935	39.37390731227657	-9.290492710676599	-26.72721128138273	15.544084965543792	-15.906293416837263	-11.20825476222149	27.273764368043572	-26.474978364024125	25.252632359069633	17.527474779220253	43.52492619974865	35.763945327579826	-26.364855034647018	-20.899724835041695	23.546740300585135	9.863303710645212	43.16946847803255	-70.93100053393454	-25.217174630313167	-9.80311905048322	29.37178172546804
EGF_Pathway_EGFR_Endocytosis	Qiagen 1.123	45.34850218215384	41.56374963400371	-27.377307231838444	-1.090479028337947	-7.639504218556954	-11.884885065088323	-30.787877225672716	3.0972184728430774	-0.46614541424836453	15.654895818635929	-5.782744551010861	29.42099500080438	79.8993712795356	-15.43749969286255	-11.389371976545798	42.34949384685522	-0.2682138380098273	-4.43467802229521	-41.032133265436414	-26.629371472824488	14.84673426433512	15.16816848737573
EGF_Pathway_Gene_Expression_via_FOS_NFKB2_MYC_STAT1_ELK1_STAT3_JUN	Qiagen 1.123	-6.486214589389346	13.582904411915722	16.499518436543305	-39.23945698153256	13.561354689948496	7.150531447799323	-3.9028527245132296	10.477110721003454	1.5817459535343323	9.826448961356004	7.341530843860612	5.140444207014696	-18.054984162557673	4.952051523743382	13.368621858937615	14.063039157836101	27.213936704943105	6.791633279552819	-35.0760247215012	-9.522236081763849	-0.4028272893137082	-3.067521049753335
EGF_Pathway_IP3_Signaling	Qiagen 1.123	51.70517472508311	32.43079041126909	-23.96631595120421	11.963370304671297	-0.9174658164550986	-12.2643128043256	-7.1205221011983735	-10.294295575837403	-2.4650531248110585	18.846273642854218	-11.449271358526431	15.446538601253067	31.02739113415772	-12.947872396356338	-6.477059753173584	55.40271389229008	4.718319615958029	-18.437146168979925	-58.31621121027448	-22.69748944090606	17.960888578420196	21.368924733492097
EGF_Pathway_Rab5_Regulation_Pathway	Qiagen 1.123	55.315208065856915	41.13114075722706	41.90118617966386	-167.25496853453566	55.31899500706102	58.22639082640963	39.12763685078698	56.59654834457939	48.792384207069425	39.3141279327968	34.42712546209708	65.08824275856027	-6.381950368132126	40.45363322390727	61.57670953008365	11.672269217595153	23.000098536975656	-7.9574364877457615	-62.10123131308551	41.78761380964215	-24.52329395472287	18.121980191341326
ERK_Signaling_Pathway	Qiagen 1.123	-5.860964985073251	17.108725027519593	10.943516185757272	-83.64562321192763	15.5578877098945	10.388971020212939	5.681701901353875	6.424649497393794	20.771912838910268	18.010551008281134	21.699589584993088	-16.941564866836394	-37.87873283568503	19.958239831970342	21.59241447643512	18.205653000568	26.107728347231053	-26.72139769058381	-36.447027836525855	8.81370701444094	-1.4042957600868247	11.445632924956508
ERK_Signaling_Pathway_Cell_Survival	Qiagen 1.123	0.4504356915819605	-25.79872072754854	-17.227919628064292	-43.53774164301487	-1.8353950245020783	-27.732888683094455	-19.192282111973096	-16.003682324672127	-21.459217690890537	-31.848968076646173	-3.7440309439725574	5.25102073344187	39.34207361715002	-16.95199485100757	-8.883515632464409	32.37431229611745	4.793241848477722	3.2886872903166933	-1.5474462583129875	-6.211931749839956	-19.5591175886197	-13.137745838139251
ERK_Signaling_Pathway_EGFR_signaling	Qiagen 1.123	-5.601246395886845	-20.914687746531673	-3.394185896657862	-69.37387965073032	-6.753871675602287	-20.70995981937648	-1.6170451024073713	7.5990991505844	-32.96121475501481	-37.30744021684199	-30.027294451674113	-29.991764964519696	9.108577610898463	-5.847601608812298	-4.726049127266651	-4.559840075632537	-4.1643334797979135	48.706970021366146	-30.211163748037922	-24.251373993201707	11.230943710068706	3.248797565235178
ERK_Signaling_Pathway_Gene_Expression_via_CAPN6_TP53_FOS_ATF1_MYC_ELK3_MYLK_ETS1_SRF_HIST1H3B_CREB3_STAT3_NFKB2_HMGN1_ESR2_ELK1_PAX6_JUN	Qiagen 1.123	32.83197886310047	19.883992324531953	36.68135884204996	-79.5438162109635	26.505460445252094	12.447662937630854	23.776995772874788	30.832787153813392	19.986177047065173	11.57923673317435	22.71537394220383	11.290489610223448	27.473383327062027	23.125850356950377	7.127446229194523	9.724503212433993	21.394700579477963	4.37321949306512	-37.771065118316834	-12.188174341574237	21.997360896941597	-7.530544722027596
ERK_Signaling_Pathway_Translation	Qiagen 1.123	-27.412343378780047	-28.729803794972625	-14.463194696642176	-64.51835469831676	-14.247400909864401	-26.896497693336258	-14.744363027209987	-9.365358589887034	-45.2058535048496	-46.105626835153096	-44.234456668742325	-43.227944028482334	-14.471997889096668	-22.059557927301558	-10.47199637273281	-8.332889237843636	3.0781900805251428	44.02170727677399	-34.508604459864884	-19.268105870298204	7.815689469219428	7.19401274148813
ErbB_Family_Pathway	Qiagen 1.123	-10.177445024981695	4.856161445961712	-8.427568928180209	-96.69930373889224	10.70085185334449	-25.838834387656647	-12.162627318317849	-3.469445467611844	-10.483947917834087	-2.1866450515692066	-0.8895144428160596	5.410077376343152	2.7781067931957772	-11.045872623992862	-5.498900096192957	3.909820541312296	14.77411195061853	14.083630051009411	-36.33564012841665	-4.242458805630322	2.7205638242148065	5.089972566891897
ErbB_Family_Pathway_Anti-Apoptosis	Qiagen 1.123	-66.67638529615279	-53.879878454328455	-23.96464343821577	-14.047211972173532	-18.594425174713294	-20.93579119978152	0.40556962542074443	-20.08042774348732	-39.76557943960434	-47.625931497977945	-61.901143097366116	-58.40163901785607	-45.478604193771254	-39.107207551371204	-20.583286729960847	-18.232350487353287	8.941004933812	60.34941476195418	-15.260104149870909	-37.998702063675495	-16.99042572698051	19.191162732113714
ErbB_Family_Pathway_Gene_Expression_via_JUN_FOS_ELK1	Qiagen 1.123	-17.24030309419331	-6.563222861875865	1.6314578854731299	-78.32311734062077	12.719534468048574	-12.608500354858466	-5.543412136319318	-7.895347628954004	-5.552926019250104	-6.582620217179253	-7.820300200860837	-19.486234342118824	-14.15409200422339	-12.480195001242688	-0.19837116761521997	8.220988392366543	29.182549340631812	12.492574966850485	-42.09524080010447	-5.769832668633565	-6.519306094663395	4.488266863552513
ErbB_Family_Pathway_Translation	Qiagen 1.123	-8.429534987216629	-23.74207701366287	-9.020446761375434	-13.0991286231493	-3.593169653289894	-7.901534423312044	20.237624946055046	-12.992421511974381	-15.866339441734246	-6.2156961970348314	-26.573111992942394	-21.185891432156204	-35.79305244432921	-14.481646799609502	-16.595174024935584	-2.7408025908786366	-8.26509762211539	59.94639083828357	-13.510270028331547	-28.922054895580136	-16.297706522667003	9.789540821288826
Erythropoietin_Pathway	Qiagen 1.123	-22.580875699163975	-17.856628774419505	-12.986639064427012	-64.048641275668	-14.839438587154707	-20.434197016252593	-21.097705970777863	-18.926378894892988	-16.60560333248655	-20.59278222854444	-14.068718481523717	-9.965154008432568	-15.713380965944632	-16.61729017818782	-12.293785676490685	1.1193885126111436	5.621372098287381	-4.670699481763756	-2.8692441657987686	-8.463638517720026	11.361005727148466	-2.098184172764443
Erythropoietin_Pathway_Anti-Apoptosis	Qiagen 1.123	2.4322643232500094	18.590458485200788	11.17369099488163	55.40754624511334	-7.898178577745936	12.235434679044154	5.1507032998734745	9.423661805960966	2.2930712847414396	9.449506930788697	-4.233782811763623	40.9361723079164	74.67294776198642	12.098913071398307	3.147383686499435	17.56074801178705	-7.811503246469294	4.34530255025764	-3.931116223389101	-20.629630577342255	17.815252797439875	-7.349053312283894
Erythropoietin_Pathway_BCLXL_Gene_Expression_via_STAT5B	Qiagen 1.123	-5.7581050182048825	-26.557747221452633	-35.3253509992051	-20.919990634939666	-33.38163851925622	-67.10951135503727	-41.15983225801757	-43.75603978365164	-22.375482731314094	-50.03670716550822	-23.000053503994856	-38.876375300554905	-52.132250690610846	-33.70251831323569	-35.69801959961858	-17.904174680781416	0.5418550165619045	-48.51147670966054	14.514799442819246	27.83907317807121	4.735227051261875	18.78469670172779
Erythropoietin_Pathway_Cell_Cycle_Progression	Qiagen 1.123	-48.19490806628763	-18.448468443910087	-23.359168007604257	-68.54580788696765	-9.359964766901378	-14.24716956048479	-10.184679181536135	-5.204128059040896	-17.831678152390634	-27.06590280491184	-22.574249613886245	8.452088575974544	3.8678424279626458	-31.61592097264184	-32.012722457702786	-12.961823037631317	4.734195216598773	43.872505223352746	-11.34781438415522	-6.984256784591965	-4.358662633164825	-12.95414360040827
Erythropoietin_Pathway_Cell_Survival	Qiagen 1.123	-30.773575361545547	-41.60585476132487	-30.154434009560482	-91.04202517564927	-20.629084844658117	-35.10808530157727	-42.760441384941416	-32.65050279054874	-30.767433503604884	-37.75919647208172	-30.391887850992116	-17.533830552954097	-43.86004218576444	-42.27432046752539	-25.927102152240195	-0.4743430482722172	4.571363516136926	15.949730347409085	-3.8983148276702724	-20.01918280241755	5.89323691646797	-2.02249010165391
Erythropoietin_Pathway_GPI_Hidrolysis_and_Ca2+_influx	Qiagen 1.123	-8.86658853415585	1.8668788358691346	7.0580950076180144	-12.897643048784847	-14.608845912287805	-74.56527302881551	8.892802407476912	-19.64273040068002	-19.260151802853475	-37.50221647462097	-54.84984340376127	-70.30196943772944	-138.62990363895648	11.5250721236472	-8.428507897970372	0.23308056779057507	47.019295564592476	-51.15952733910334	-118.3263088945107	42.34738178529048	45.04628504305794	34.839793272882694
Erythropoietin_Pathway_Gene_Expression_Neuroprotection_via_NFKB2	Qiagen 1.123	-23.512094153980883	10.952738471789077	-4.567438420112	20.984933877342637	-3.3167807492141153	-20.275652554095984	7.911100145978585	-0.5664205093893759	-1.116389759916131	-3.2581423399964637	-8.567108481896932	-7.84304485709911	-27.431931001891	1.300218955449639	5.896119608636187	3.6712180089428212	18.939718844285704	1.049243899287484	-35.53367127778447	12.461820499578966	-13.198086367534383	12.60975639322394
Estrogen_Pathway	Qiagen 1.123	-10.968195561824395	-15.195009417635816	-16.267919550967523	-100.99862758305535	-17.939363832835365	-27.492639344614606	-19.05621860994642	-29.323074649175506	-7.1920969021355825	-14.31736533304912	-3.5536968523377697	-36.623458984542154	-41.23661088668539	-13.966124980841728	-2.767666568002396	5.401212012729832	9.429518980589444	-4.6237581978980975	-15.49467294406394	5.321332097366178	-9.131536159450642	9.09790421072721
Estrogen_Pathway_Anti-Apoptosis	Qiagen 1.123	-30.489448725314876	-35.79029782559368	-12.315002682096821	-60.90544441377911	-32.8888254266178	-51.47567251476794	-43.03262902667209	-40.724984313330665	-24.251165874317334	-27.84360340174132	-13.811568881663646	-27.412279948499624	-33.66350298142673	-34.75472961717084	-16.26533305540628	-9.762224445233974	1.0393465642162463	-1.3719417102548463	1.1482482384807786	-2.6204891498818172	15.934630011539209	-4.3675695088655795
Estrogen_Pathway_Gene_Expression_via_FOS_JUN_ELK1_SP1_POLR2B_CREB3_NFKB2	Qiagen 1.123	3.584881434372183	-3.7768377383704523	5.052848456586431	-90.45867424187021	-7.090305671631915	-14.572979556499005	-1.8446783334473607	-4.7528303189321015	0.9967055058794981	-2.5773228361010405	-0.8395874191529102	-4.4428584866615894	-8.55607221632642	-3.8632328822430195	1.2265576236933924	-1.642668922720906	0.03386002750216066	6.705097905630181	0.2963137054992489	5.437128218393685	-11.329560582267904	0.4998296479635121
Estrogen_Pathway_Vasodilatation	Qiagen 1.123	-33.57805653264116	-71.27929630974509	55.712862948283814	-505.12989977783025	-52.03357285226049	-45.66168021515982	18.58804521057955	10.895610802791364	4.3014068169040955	-14.384588221683515	-87.28253830610952	-117.42394374015188	0.2540143704391502	4.35943583756352	51.33962162010926	71.53900659218527	125.71314366849653	-100.74182139471345	-273.67260369709356	170.87501853070734	-64.53377666033678	70.82103296075495
FLT3_Signaling_Pathway	Qiagen 1.123	-25.342771669000157	-11.782435603978044	0.13469229543886593	-86.00124280625607	0.3308004173449541	-15.379869279407082	-14.60655424443723	-16.373325414502858	-13.11088033380562	-17.057294200720545	-10.670059341084196	-6.089783033223678	-28.70314736776704	-12.64991798382935	2.3781436517145664	8.871402525305347	8.22273363236928	1.7008168467598284	-21.098484799721792	4.84793884178432	0.24361143843479993	-2.7880184849318037
FLT3_Signaling_Pathway_Transcription_via_ELK3_MAPK12_CREB3_STAT2	Qiagen 1.123	-21.946279375762998	-14.583081920787752	-12.54555665596571	-142.80835321071567	-14.616538466180229	-15.09762145901597	-16.35903582340361	-19.619035577170088	-16.6634894609316	-25.49384215807918	-16.804515863973318	-15.232012987304977	-28.493439594694387	-17.702207632272017	-15.495723739677889	9.736077430274042	-1.1521782073163767	13.351718645689573	-8.990612973474652	-6.847439823452442	0.8696090285394711	-6.967174100259624
FLT3_Signaling_Pathway_Translation	Qiagen 1.123	-6.193866968894756	-39.1266085270782	-10.802338897338426	-78.71326589994366	-4.846368980790097	-24.479792936463923	-18.85345038319733	-27.17304841696923	-5.022774599873997	-32.25458840666906	-14.390505023603605	-0.06353323607096173	-40.00242023082487	-25.98958681544335	-18.66059194365087	24.08522490297929	14.333616119391618	2.3425317249931688	-32.00405344588083	-12.378000849677836	6.3748066011875135	-2.7541250529928867
GPCR_Pathway	Qiagen 1.123	-26.907945867109127	-20.534274423444717	-14.202268012958221	-98.05375125006928	-18.852481411784662	-25.9641945723866	-27.545020936656073	-32.24479244498076	-13.703540975905934	-20.476996575528347	-12.889055665353238	-32.244529660288954	-34.56397994513914	-19.253678571246038	-7.899635419017203	2.971562754259675	15.22408865348283	-1.4199048713006397	-23.08240409693537	-0.561945471305016	1.6445687611093516	5.224034270689148
GPCR_Pathway_Gene_Expression_via_JUN_NFKB2_ELK1_SRF_FOS_CREB3	Qiagen 1.123	-16.25299117950435	-17.867598778716793	-14.786800381147222	-108.75884252166908	-20.691370483159897	-21.222090102121633	-26.773794101485876	-27.395226168522598	-14.784076785381275	-20.03236590845411	-11.746414006286065	-19.131027823398856	-32.76615155679708	-18.81160718099259	-13.82845327475961	-1.8544688500935873	4.612510114815609	12.337057587258956	-14.971643568263179	-4.589589760575775	12.314399595488888	-7.848265118630956
GSK3_Signaling_Pathway	Qiagen 1.123	14.846477733650504	17.528960322248217	25.07573509525063	74.15715075260587	15.134797511389122	29.411752056311684	25.73956956380494	31.98701860229887	11.049438371182726	14.549514207947242	3.7842088263141394	41.93231328881071	45.00903057287299	21.1237558494734	3.1627159598456513	-5.4209618119285885	-11.377141357625337	7.580950709320954	25.450596668883307	-6.5571045900349905	4.3371595543899835	-14.01349917300534
GSK3_Signaling_Pathway_Gene_Expression_via_CTNNB1	Qiagen 1.123	8.153550927829892	19.327666603966108	17.604695485736936	-53.26677130032841	4.367043141107625	20.064962787775105	25.707848645355675	20.85521879225419	13.246894125375725	15.31895032193862	7.663475931290764	19.05848770488653	-23.348689043773945	17.10124280927815	-6.6386021881606565	-3.7442383342821906	-6.507378588010554	-8.150255810046609	27.736391473069062	-5.213306294036851	12.401712436959881	-16.522924883652774
GSK3_Signaling_Pathway_Glycogen_Synthesis	Qiagen 1.123	14.489151114742798	33.79918613025551	27.06723206240074	56.493169822012035	17.248733370245606	36.96555304446777	33.73407696926354	35.69082602838959	20.56400609596704	35.8199612486834	18.389819120460984	57.71692241031504	16.51711291140807	34.698484134294006	21.45723024334672	-0.3357366709877042	-1.6807360351381393	-14.926433548933574	9.632037258950641	2.3500763624856313	9.882320172464452	-4.9215275388412145
GSK3_Signaling_Pathway_Protein_Synthesis	Qiagen 1.123	9.908330798207013	31.1398548867455	24.046381504951885	50.61108898152105	10.045982057362057	33.35856245897944	23.134611039101436	30.53809482529452	19.700664198681995	32.45325525898181	17.4307545904973	57.56901250249743	21.54718314558723	33.65373947776047	18.03407740964009	-1.666920956029967	-0.18269425927042499	-8.884278725986906	3.353356832784269	5.658089784895902	6.647276457333751	-4.9248291337265275
GSK3_Signaling_Pathway_b-CTNN_Degradation	Qiagen 1.123	68.29948802446262	58.31635830260205	55.18167585976747	-116.29917701667625	32.30138019564986	50.79515777700273	60.4237493593405	50.668697610481786	35.692669366275425	49.903126936641144	37.54895960170986	15.895636761702406	-10.81122211134042	54.1213454368473	3.611821011313731	19.36597333628913	-18.62848953442503	-38.91550635360012	35.045275906132375	-2.37431375706252	17.181604417452665	-11.674544014786619
Glucocorticoid_Receptor_Signaling_Pathway	Qiagen 1.123	17.384596564588996	-46.98914273654486	-36.87626081462433	30.29576634003644	-35.471814826906076	-39.19259738308961	-39.68854689368221	-47.828643253840546	-37.683530063522234	-43.625362986452245	-27.31938360283803	-23.194899549077288	15.290585081610471	-55.73703766285587	-36.12441967037774	-26.151002856224586	-25.08979180827392	28.509949746276902	35.34503575255667	-22.38942140471705	2.846090701257465	6.929139869124572
Glucocorticoid_Receptor_Signaling_Pathway_Cell_Cycle_Arrest	Qiagen 1.123	89.8895158922024	-96.65415190860806	-13.891763627083803	-195.86828475543138	-125.40884743637992	-41.0082051163168	-142.8354324291912	-83.45487338447944	-102.173946609699	-77.37888993573536	-101.41412050122054	-87.01714118113442	-29.650019395198424	-15.5103093493027	-37.188589304268085	-15.169730768459091	-38.745807781804494	91.64220896195026	-62.086554624120936	-4.64063603721066	-22.586263247605157	51.586783497250174
Glucocorticoid_Receptor_Signaling_Pathway_Cell_Cycle_Progression	Qiagen 1.123	9.903571381368259	-15.632173302267361	5.064059953059695	-50.83750814581553	13.720239359597691	0.14600498126503494	6.286637126083707	-9.7705647512918	-8.767735071318281	11.361526692614952	13.03086565901254	0.2396113864543844	-4.614557733794507	1.1985677451253953	16.277425596333675	-9.24878058124468	-10.576759164211598	14.31543939899361	8.631625679309654	-0.18471922995480033	3.547186436774981	-6.483992539667176
Glucocorticoid_Receptor_Signaling_Pathway_Gene_Expression_via_CREB3_STAT5B_SLC22A2_POU2F1	Qiagen 1.123	0.43227228641242404	-21.1657009981135	-2.6942385045063917	-61.01869965710053	8.504624770586771	-5.907334570021214	3.009603269872671	-15.950040291447776	-10.676925268717381	-1.0010027558264891	3.9201972915036265	-6.70050166011894	-9.721929040683031	-5.661753462372597	9.197592612997733	-12.290685251806272	-7.249230837954536	15.11946449454507	5.837656957088293	-1.8259317763459508	0.7759780390454114	-0.36725162457201077
Glucocorticoid_Receptor_Signaling_Pathway_Histone_Deacetylation	Qiagen 1.123	-31.813971248794083	-54.79433356015886	-39.79473032354516	-111.1032695937572	-36.876914346143245	-97.84126968337759	-44.87830236281115	-64.63068673839989	-59.244962271877654	-59.321333162841505	-49.058510771129605	-56.35722142730558	-62.75142534358249	-45.34331151815355	-30.468496596913187	-74.51259436449529	-11.052355919327155	55.44474208217082	1.0351769315040866	-11.875877506331085	53.58148797144345	-12.620579194965018
Glucocorticoid_Receptor_Signaling_Pathway_Inflammatory_Cytokines	Qiagen 1.123	26.768784336823764	-27.616252531562946	-19.19436007105547	0.5438880468367399	-11.54988815719112	-26.773595145598865	-13.015046339511214	-16.670915596997624	-12.433642044669208	-15.485092154295332	-0.8473161739790168	-9.182394860154227	12.160517236856927	-16.35568100918916	-20.924948996852454	-29.428169617908846	-29.052504247872875	7.622912869679448	55.75468536647452	-13.862797162392356	7.225824484065563	1.7400483079545737
Growth_Hormone_Signaling_Pathway	Qiagen 1.123	-16.249584392829004	-16.56300360730276	-9.592187965175594	-27.27045047146184	1.1711287738941334	-25.95320282423091	-23.189712711562283	-24.93342806318237	-11.047749179290198	-18.103329192328168	-0.32302617443971887	-22.306387314625262	-26.92856395055445	-11.957157129715108	1.655296639460652	15.971968776029977	13.356588100783368	0.8886559313425552	-19.72025119652593	-4.213378560470505	-9.419228291515696	3.1356452403562156
Growth_Hormone_Signaling_Pathway_Cell_Survival	Qiagen 1.123	0.08604549117577383	-18.961159472823574	16.559623339483927	-30.202721117706233	19.69473105866165	-24.205990889081715	-45.159063545233344	-17.03352064539211	-12.816560195834034	-3.6878844113146987	10.623531683052667	-0.6449623459113689	-52.25936110433709	-6.011889420466981	12.058808820049167	6.48912113913747	7.567430890519615	3.1141647443495835	-27.88288358837498	20.17247354108782	-21.14924504122119	11.68893831450178
Growth_Hormone_Signaling_Pathway_Gene_Expression_via_SRF_ELK1_STAT5B_CEBPD_STAT1_STAT3	Qiagen 1.123	-4.337223436309639	-9.186988395871388	-1.3249329344301095	-21.915157588735916	9.449274077813136	-16.928413221251486	-15.672283483400266	-13.300896970893957	-5.2261665004642115	-8.928449729737725	6.394892415686589	-11.74743879211378	-10.258756045635456	-8.33710749643256	5.304086900424092	15.98342849337546	16.661763626153988	-5.57789201638342	-20.80094737654743	0.7651536932327307	-11.012131708182372	3.980625288351009
Growth_Hormone_Signaling_Pathway_Glucose_Uptake	Qiagen 1.123	1.4270787201847546	-17.83457334476826	21.63740712267864	-24.42473735892717	30.724155739354313	-29.64192293408758	-43.17740160145481	-4.656216278591699	-4.2965565129061645	-0.8862278038615778	23.688885884148448	18.38950230691342	-60.76971793417536	-9.069820610875714	18.019652359219013	8.952140686723009	23.60761430374553	-7.914446795685008	-25.81086957124579	21.09669101406511	-35.7122901858637	15.781160548260873
Growth_Hormone_Signaling_Pathway_Protein_Synthesis	Qiagen 1.123	-71.37444997082298	-106.29440168585096	-66.23279684906758	-194.07978747421174	-63.17070724258802	-72.21867505568922	-142.27407485335996	-159.7665387460589	-67.14983495960895	-92.3493093122839	-54.71726652821965	-169.18083913985663	-215.6326590562977	-31.995812301358207	-39.084700458287436	20.785235504595345	-53.68060546042811	-2.4766234981858344	32.48706095455245	-0.24239468164919675	11.041036803396892	-7.913709622281375
HA_syntesis_pathway	Qiagen 1.123	-45.01720961556014	0.3438397790863782	-10.785884437186473	-137.9341682038089	-14.58764982739418	-11.370142245729586	-13.799733680697738	11.06433628687418	-1.1662594189320115	1.2405916741830272	-7.774200069926791	-18.884197509639975	-55.072121256064285	-20.608308675073385	-14.540110520724328	15.185278232333957	7.348931873270172	19.051914667996286	-24.522705978471002	2.010646555861826	-10.71287466752456	-8.361190683466768
HGF_Pathway	Qiagen 1.123	-5.532509514203425	25.70856190698355	24.489366721985647	-40.18948942137134	25.882625951924926	15.245551187437545	0.48316941610473274	23.8150982004454	7.228436013627537	18.376579159965683	19.027789387260526	26.889951984485013	-8.197022556616087	14.6847664065203	29.162892088307014	20.553146575945064	20.923526173345344	-27.366337605603086	-24.77645125091128	14.721604398689896	-2.549321498009298	-1.506166793456671
HGF_Pathway_Anoikis	Qiagen 1.123	9.163030092400007	-5.820741489489551	12.788978040525276	15.109946523515507	22.952279130684584	-17.83211278976775	-29.695730193072865	-3.292126009730393	-2.37681151103946	4.251732395830344	6.086213529447195	13.811215879754402	9.700788147677066	-7.6158613139527	11.900767199151781	6.486015703241021	13.621317229716576	12.539345800476406	-21.18873817555744	14.477577144342654	-27.649830126744853	1.7143124245255592
HGF_Pathway_Cell_Adhesion_and_Cell_Migration	Qiagen 1.123	-4.127310669261902	70.86107739596407	42.37798667664327	-53.95397278221306	54.747011912321476	66.16257916908684	24.74924262578725	62.55491958678223	26.49751499187242	55.95243727912299	43.57153010605301	52.44640179842695	-25.82129928632975	44.4442408715813	63.19927037134098	55.13218117808616	45.41099746086769	-77.91902525484464	-46.63732724218549	31.67811199187987	-4.2280068099753105	-3.4369313238282775
HGF_Pathway_Cell_Cycle_Progression	Qiagen 1.123	6.842020513155463	-16.991465960232286	-11.702499675413332	4.068429043386498	6.173203710057898	-18.158255282877732	-36.95632381827987	-23.191022362156588	3.950850295702277	-7.021206185255186	-4.183640563701613	-6.013835829152839	6.985272739732926	-13.041453729812902	-4.237182334357378	14.01730569334253	7.965477418584142	31.81602249542403	-12.021158073867888	10.098717278626497	-42.32866641511468	-9.547698396994738
HGF_Pathway_Cell_Scattering	Qiagen 1.123	19.769554467392577	19.37493427028186	53.408805127938976	34.58515254404701	38.65086275269519	-7.895828206710254	-16.465132913539016	18.86554983622576	0.7571765229937223	15.954835041305731	20.357107655620467	38.970517612542835	19.54197920997986	4.987909496316332	42.71781201950625	2.89059625808905	18.927514429424118	-4.881310337177619	-35.73337794589613	28.04970807977239	-23.2026940792527	13.949563595040853
HGF_Pathway_Cell_Survival	Qiagen 1.123	19.769554467392577	19.37493427028186	53.408805127938976	34.58515254404701	38.65086275269519	-7.895828206710254	-16.465132913539016	18.86554983622576	0.7571765229937223	15.954835041305731	20.357107655620467	38.970517612542835	19.54197920997986	4.987909496316332	42.71781201950625	2.89059625808905	18.927514429424118	-4.881310337177619	-35.73337794589613	28.04970807977239	-23.2026940792527	13.949563595040853
HGF_Pathway_Gene_Expression_via_JUN_STAT3_FOS_ELK1_ETS2	Qiagen 1.123	-4.305798199852268	-3.3018726241196434	6.50190456854874	-31.72601756003688	3.279223700416769	-14.235195077528184	-27.991664194986797	-13.895874781153106	-3.384737388586262	-15.812320256436893	-11.007099103403792	-2.7423583697907126	14.150542568080645	-12.74338924118998	4.6927721143154875	10.746138285290776	3.946049486139115	33.33120118198936	-17.055595442058582	6.182869432163793	-29.15736036605986	-7.99330257746465
HGF_Pathway_IP3_Pathway	Qiagen 1.123	72.27851848304667	101.83801688111143	178.69860347175816	168.99460055958667	109.4459296153051	102.59472445775386	135.63249835059187	111.68113991884998	84.94729323980994	51.80334622055476	62.64768622600345	63.36116620270387	0.8264487564964229	113.90390292020504	171.62294024752302	44.67731226039909	35.12662127456721	-89.2507777706177	-138.9911271475231	102.57722786989922	4.216484761852795	41.64425875142263
HGF_Pathway_PKC_Pathway	Qiagen 1.123	-23.81382001365585	82.509910139528	110.44259329583824	87.52225713878916	75.80326857581191	25.27488935451615	62.368840916966626	65.50370100449786	49.14659608619787	48.79059824979339	61.79933404723948	67.85225785662334	35.5314453444685	76.45303153992634	118.64929490072942	15.305389642658163	74.40545232641647	-74.8882119025864	-71.55785087619257	-1.6764146875562862	30.091711242432854	28.31992425482787
HGF_Pathway_Regulation_of_Cytoskeleton_Cell_Polarity_and_Cell_Motility	Qiagen 1.123	4.718720549514107	-0.2972877838670259	-1.8202481609149723	-102.98465875752827	-23.442965904028313	0.6258081164353638	-5.16336586588338	4.208679721065555	-5.56063492121924	-5.585517882669439	8.74467896267588	36.94574537471011	19.557597799136744	4.200807399824001	-14.379478919941974	-6.284906729252166	-21.152098814957	-27.28316191138501	43.15280857285241	-0.9625275801472091	31.871654505050984	-19.34176804216198
HIF1Alpha_Pathway	Qiagen 1.123	-15.831824876524411	-27.682785901276375	-3.1741160842807847	-9.867834423554148	23.32458950316249	1.6405138899492386	11.385916707321858	-7.17578187618558	-3.0207722352958526	-0.46932462086089105	-4.169586383082693	-24.485018546840863	-11.881032590103763	-3.6101699346727405	20.178039049378068	10.98494373713276	-1.4242331277322908	29.15803912208651	-32.60664936058063	-4.545164924635397	-0.22053957731856008	-1.3463958689523208
HIF1Alpha_Pathway_Gene_Expression_via_JUN_CREB3	Qiagen 1.123	0.47672708817652065	-19.091255839265393	-4.052928897043545	-10.022613151146405	13.07122015425472	4.815382045423527	11.103757417226104	-2.831354521951623	3.710326118571003	-1.1640526415080963	-5.133936127980378	-30.162643040461525	-2.4752378134407778	0.4480881479285417	13.529189449958178	7.418056897577097	-1.7718846717113337	28.743383938785694	-30.41503757051187	3.8952641369979375	-3.12925131962545	-4.740531411511958
HIF1Alpha_Pathway_HIF1a_Degradation	Qiagen 1.123	-31.10528169613831	6.22450884369749	23.134729980116454	368.27777836071857	49.71419309579127	-3.0439211347389206	-105.42913744777273	-11.184609095135391	13.538367123960601	-44.07186826824964	26.582030717845225	17.22787463534748	23.938066041697365	-42.199172585028705	71.56181141464522	-10.711999998740177	45.63633209778069	41.592861921034725	-72.79406028062432	49.19933450637421	-98.37425799209262	45.451789746268005
HIF1Alpha_Pathway_NOS_Pathway	Qiagen 1.123	15.921145457891829	-4.711793142845847	10.880600634971586	39.96045487146651	26.161851856283967	20.875342202884887	20.27714638514171	16.925616091739656	18.6751124481855	18.120637216950577	9.840271792105817	-18.73382649062168	16.744515002463807	19.867146924351296	30.826246671034703	18.13571955086339	-0.4151750511753682	17.9529239802469	-32.309727195555496	12.348966772113723	-6.723517329218735	-8.989190727274291
HIF1Alpha_Pathway_VEGF_Pathway	Qiagen 1.123	15.921145457891829	-4.711793142845847	10.880600634971586	39.96045487146651	26.161851856283967	20.875342202884887	20.27714638514171	16.925616091739656	18.6751124481855	18.120637216950577	9.840271792105817	-18.73382649062168	16.744515002463807	19.867146924351296	30.826246671034703	18.13571955086339	-0.4151750511753682	17.9529239802469	-32.309727195555496	12.348966772113723	-6.723517329218735	-8.989190727274291
HIF1Alpha_Pathway_p53_Hypoxia_Pathway	Qiagen 1.123	-8.498095600046947	-19.79144384907198	6.6021630997229686	22.404270547098104	33.423927593005196	11.489702998718776	17.349741733411886	4.8699366884162165	5.548267597702721	12.084463678249096	5.646733201633836	-16.19584262861828	-0.9982557373690298	8.263697327115928	32.409825901591944	18.474869132729665	-0.49286376868020965	22.263331920335805	-34.18251553642632	-0.45252275063059133	-2.0702738186195684	-3.540025178708723
Hedgehog_Signaling_in_Mammals_Pathway	Qiagen 1.123	-29.460176717281318	-60.66183545716709	-36.678229485986165	-124.77622528733588	-35.73077144890392	-44.27831149931956	-38.887544744267736	-50.31093292979145	-22.648588882391955	-50.542372814415316	-28.53071219398086	-52.177527668105974	-62.28491390999169	-30.700184892756916	-17.181553042331537	-15.09417919288953	11.651109085500043	2.5765557046795875	-11.21678011876912	2.406305932002269	5.711008203696646	3.9659803857801803
Hedgehog_Signaling_in_Mammals_no_Tubulin_Pathway	Qiagen 1.123	-19.891549945682044	-12.636786146396881	-10.02201638753676	-83.03318014166122	-18.32964876990641	-15.690431434764399	-12.826616836563781	-18.891430293514475	-13.00042337076377	-13.040504474077293	-7.7721649177333765	-27.485590256071106	-6.4076607255405165	-0.3374900293880699	-19.894567171781425	-0.22472831723651357	-1.572748474383959	-10.601580041118334	3.2351534747009505	-6.066772711254822	23.39042889614841	-8.159752826855605
Hypoxia_induced_EMT_in_cancer_and_fibrosis_3_copy	Qiagen 1.123	13.87308315481196	56.5285037126494	14.944355873701548	-140.96891990042738	12.709230358250723	37.080052692521214	10.447909770410327	23.65620145427386	44.34816605514519	77.38227192751074	32.6153673618681	-0.7045650417989029	-107.90065640685353	43.24948698039597	3.316397851390837	59.593570620123984	16.705089850208076	-35.07493810376429	-70.84839162117588	7.15908695824133	20.70710211922163	1.7584801771450904
IGF1R_Signaling_Pathway	Qiagen 1.123	-18.45890514591197	-1.3345966289146092	-1.844713109148638	-78.03706933593914	-4.750426654885463	-2.6319280990665983	-8.487518702938178	-11.606680181434987	-3.467189360790205	-5.58293857720042	-1.0180093039182814	-10.219679036903957	-35.77747318737771	-2.9210282567603554	2.2570798357892126	11.108322364745348	10.192789123547962	-13.907645315271985	-12.915585746776092	0.8230831498208557	9.558768625911819	-4.85973220197793
IGF1R_Signaling_Pathway_Apoptosis	Qiagen 1.123	-49.54271235534195	-49.55875132779517	-28.025069653516542	-137.38745737750875	-34.13158046215812	-24.68176352483247	-42.368365764607994	-79.59384658212244	-44.082726055888365	-49.99397145604871	-31.417179349210002	-47.51405275299199	13.331608690229821	-61.21980480111987	-40.79364854970949	-5.908740075697064	14.17651528269791	-13.637170917497354	10.505020692699468	-31.552110589393916	36.733285447585665	-10.316799840394795
IGF1R_Signaling_Pathway_Cell_Migration	Qiagen 1.123	-5.513748580655072	56.60411625782541	35.90042386271296	-59.26507442401514	37.31128770243297	50.83027151264664	13.089393538650777	34.722983961581306	18.085749602363403	42.45632233108162	33.32327012961266	25.597033474111768	-54.587761732592824	35.95154639363848	54.88166655440217	46.80975987086707	38.72291502968321	-65.96416064275309	-51.51509908209201	21.631875210319564	9.3816568713487	0.9330527426266031
IGF1R_Signaling_Pathway_Cell_Proliferation_Diferentiation_and_Apoptosis	Qiagen 1.123	-28.03314302522383	-23.486247878708983	-29.113269574076355	-171.47550608583805	-30.764689906338432	-24.495817316222286	-29.294554401676525	-23.668248302391362	-27.509318357735644	-37.625893242097064	-37.44855968201015	-28.729961316044133	-24.876513776803762	-35.34582827599107	-33.82441522077578	10.252780121523198	0.07846570010634545	20.229675131084793	-18.076532683545953	-8.793476809309862	2.2166801677646006	-5.907591627623175
IGF1R_Signaling_Pathway_Cell_Survival	Qiagen 1.123	24.19214232961692	19.217115891939248	12.735632943165692	54.97081274218991	-4.738334412191202	5.132689319487867	4.319012632226237	5.9684006385728425	13.120450649428369	10.834482672737341	10.973042290008772	31.00774432490678	81.71198444124522	29.950056611851327	10.139049249975786	-5.117350684807085	-7.143469463631477	-2.5204756725586086	21.66887772113771	-7.444694578147555	6.68188380725885	-6.124771129251917
IGF1R_Signaling_Pathway_Gene_Expression_Proliferation_Growth_Survival_via_NFAT5_CREB3	Qiagen 1.123	-38.42598169330684	-41.8153759206236	-24.757810316230795	-130.88686590051577	-35.096522946367244	-28.133974740915217	-35.464393009525814	-72.74457562190356	-35.299594376965544	-33.9595802079731	-20.59847456796799	-40.41716568062825	-26.214562009813275	-38.271119953107295	-32.55384064901409	-27.93309421652173	6.664784442628424	-10.249868329724292	25.524785051583205	-13.958588455481873	31.133824660650756	-11.181843153134395
IGF1R_Signaling_Pathway_Glucose_Uptake	Qiagen 1.123	-120.04495452774846	-70.6335611364432	-47.825052207639345	-9.873219181768416	-27.95889242557969	-67.8749071926368	6.019729308374466	-75.35747003270346	-17.25765469872111	-77.16101502299173	-40.3701627949425	-78.10042274272821	-180.67391883695467	-23.345475839185582	-4.735123516767511	32.12439758183288	48.22089865612447	-9.272577264365134	-68.2984118848623	-54.325809199807	23.166992810638387	28.384509300438705
IGF1R_Signaling_Pathway_Glycogen_Synthesis	Qiagen 1.123	-41.663373744534844	-20.969327947983913	-23.18031013692452	-28.216768529020403	-27.799577205168095	-24.235892970586274	-23.121608955297614	-41.53491853607699	-20.912352366788177	-35.454878657609164	-22.220695761985176	-69.67169105346983	-53.39939008815521	-37.806324718224566	-18.230659443690055	-3.5008103212331934	2.4290587333535756	-1.8357963874079768	2.717144039511539	-5.546647142748769	-0.24187039459959056	5.978921473124248
IGF1R_Signaling_Pathway_Protein_Synthesis	Qiagen 1.123	11.671763156791677	-0.5529571691135521	4.864362705068853	-10.610900082520654	9.733983262366044	2.000620226469889	7.050217033606129	5.970152057890281	10.387900260410328	-1.3672126644546427	8.703857152257713	-22.598088072436667	-1.9775784249347295	6.3323365615035225	0.4792807704155633	5.596645160771496	-7.445671591957015	-6.526683541953806	28.47377403207093	2.3903053473198197	-17.209585506811088	-5.278783899440458
IL-10_Pathway	Qiagen 1.123	0.8024331346900363	17.07232856902673	33.74120744522311	-57.824709352095205	32.58523919203834	15.916960312568667	0.7561074264243031	24.305356841441426	17.269689989881456	24.45782985549171	10.08056606310811	13.577249255081039	-25.177805094553584	6.004186537681635	27.474010200745525	19.023000204142615	23.890719670751402	-7.975994871161404	-36.84108164027505	21.21801281116546	-26.170544492873617	6.855888318250579
IL-10_Pathway_IL-10_Responsive_Genes_Transcription_of_BCLXL_Cyclin-D1_D2_D3_Pim1_c-Myc_and_P19(INK4D)_via_STAT3	Qiagen 1.123	9.014918321707741	10.916551652819816	33.51389086556555	-68.54890748321617	42.134766400018364	-2.618344546895488	-0.7765143632828889	17.204399702243908	10.945677065299586	16.315249628126498	9.624156492947275	19.929721341160974	-7.184473069732462	-4.020279133370646	31.390054342074897	10.345022776800922	26.143511572704682	-2.744086239959009	-49.29866880864616	27.13268134051082	-32.97707391286807	21.39861327145676
IL-10_Pathway_Inflammatory_Cytokine_Genes_Expression_via_STAT3	Qiagen 1.123	9.014918321707741	10.916551652819816	33.51389086556555	-68.54890748321617	42.134766400018364	-2.618344546895488	-0.7765143632828889	17.204399702243908	10.945677065299586	16.315249628126498	9.624156492947275	19.929721341160974	-7.184473069732462	-4.020279133370646	31.390054342074897	10.345022776800922	26.143511572704682	-2.744086239959009	-49.29866880864616	27.13268134051082	-32.97707391286807	21.39861327145676
IL-10_Pathway_Stability_Determination	Qiagen 1.123	35.81511497898025	45.925003519150216	62.69873244090115	-55.15142066026043	-1.290376502441918	92.48172529221289	-43.81272453055469	43.98443105211083	63.26874453828641	63.88376076819392	18.30580636376908	18.808667614025556	-87.84409044804909	42.63876797622624	39.264749385558424	67.45866801297646	19.16799224615124	-42.10117689962847	1.6946258164740897	13.927656499680193	-10.289837233061062	-49.857928442591906
IL-10_Pathway_Translational_Modulation	Qiagen 1.123	-14.807575340555129	29.18865059792017	35.44820138850196	-140.76739100590416	18.274303838521096	35.30674683235375	21.724880109815032	17.26771819183176	35.69909312322513	14.75094351912109	-5.671226666646493	-26.15339936502547	-47.120409352671786	5.283843510367245	31.92879643722183	29.85209184332911	27.25357526043521	-13.717100711485323	-46.75689135905913	20.305086346910972	-30.47096137353375	13.534199993402918
IL-2_Pathway	Qiagen 1.123	-16.594318307612145	25.09549346543324	29.017218319003053	-37.6271796261853	12.260093667433752	25.08648861194288	-0.6357209395196821	6.189828999556342	10.16025926266573	20.6930022761642	14.718744957869928	23.007033244546744	-3.5398006819782717	23.35283471573556	26.92839757920594	11.54140266184795	19.15349348250723	-7.377390349773355	-39.03209820739741	8.108822040397023	17.056987206749405	-9.451216834330852
IL-2_Pathway_Actin_Reorganization	Qiagen 1.123	-40.65564911711075	18.042843919102612	-14.230487806418498	-46.562005936196165	8.540709095781596	5.950643524159331	-6.739009696677067	5.078087972406199	31.89542369300979	-8.067490026415838	29.867737890246183	-7.247648348562229	-57.20076852655778	3.8939150262025692	4.841626241818039	61.25540208582451	5.710048987096762	-29.211456086916016	-55.44170061587914	-22.482149344214587	57.87075071925847	-17.700895745169962
IL-2_Pathway_Apoptosis	Qiagen 1.123	-63.60360270059081	-215.49268369256544	-166.10781876273907	78.7992520494806	-147.97654441431297	-140.20077261698432	-133.33670415892132	-127.38818659527107	-45.81828320661998	-122.720171187325	-109.77232879103265	-132.87471662495037	56.702141390572955	-159.57802348144895	-128.158292280454	0.8158099699435465	-67.87871311863108	119.59189961742203	60.05205102647516	-60.99460830710529	-31.148381767612104	-20.43805742049205
IL-2_Pathway_Apoptosis_Inhibition	Qiagen 1.123	12.303594039775916	23.4667324804204	52.42252035694827	32.60603737124133	54.23346198822868	5.378784124926328	-15.228977379408704	29.198868626035868	4.936491792254525	31.032834406404415	28.996946435764652	47.94712331033441	-4.643380067011372	8.934273164360224	39.02361501400268	8.289452731227337	34.51740153968993	6.983239157675865	-62.20845964454045	28.72160152343033	-26.845936423194654	10.542701115711695
IL-2_Pathway_Gene_Expression_via_FYN_LYN_RPS6KB1_PTK2B	Qiagen 1.123	-15.286033257068285	56.829674833003644	58.56976935109529	6.816000665850858	43.18207188185846	59.67823058887406	16.802761421301586	28.011439867036795	19.061931469350338	45.278380438756685	24.575503894018937	24.6634010920138	22.580668286316094	55.801410323225674	52.19234191096596	21.40252087644047	26.886487396325386	-18.413442267670387	-38.782980748690726	-9.422096665332234	32.97972077209359	-14.650209363166224
IL-2_Pathway_IL2_Gene_Expression_via_POLR1E_EGR1_HMGA1_ELF1_POU2F1_MYC	Qiagen 1.123	-8.543824635268955	6.777874970485937	9.3136004447433	-109.32294405629402	-16.663841314607083	13.94569312047853	-8.089358079956241	1.691328111453538	-2.2458925301439474	9.177487917610286	-8.802234129170362	13.027680685618778	5.376985879592701	13.901013611696655	0.751303864496726	15.981472982515744	9.90943580333168	44.737569663973886	-47.58975815882355	-0.41573772113298446	-1.9311110377435967	-20.69187153212118
IL-2_Pathway_Protein_Synthesis	Qiagen 1.123	20.076939779861647	116.57261221006425	117.130627655965	11.990159318888177	107.42058464018844	135.5477748281076	61.069298527230465	97.94603994547207	75.48780033971825	119.96701732823978	74.64055681553742	103.83778904037409	48.7366235132345	127.10455090728306	108.3440177287645	39.54018225377714	59.08531772676523	-19.457398595716107	-70.88335525505555	-12.36042273361437	20.86439288498307	-16.788716281139337
IL-6_Pathway	Qiagen 1.123	7.604761109770286	18.38517162584992	24.744903819324364	30.489198883189705	24.96362974865293	14.174263997072265	19.966781421287955	26.332615782506817	15.367466217356446	15.478617367579927	14.491613721647626	17.89274106803731	12.17321444193087	17.58545609634254	22.309331214734872	12.642969832239178	6.631807180818186	1.5066067906657377	-22.310613143195948	17.752678430973976	-20.577097723373853	4.353648631872668
ILK_Signaling_Pathway	Qiagen 1.123	-12.454064024715342	-8.259649381814924	-15.269644832760996	-78.88329384350081	-2.6133640885072147	-6.634517155251736	-14.674884844402571	-16.964212800567672	5.487899984873634	-3.293102653168906	6.9271967000810175	-32.06856863019015	-65.94666525227953	-6.231623730875593	5.960305273091368	15.983763376670362	20.18960473024801	-17.583093632596505	-31.036322181591547	2.6530857031052664	1.530119976938515	8.262842027225894
ILK_Signaling_Pathway_Actin_Polymerization_Cytoskeletal_Reorganization	Qiagen 1.123	-54.10901029124159	-24.71243880347839	-52.390575306809716	-25.3530118434982	-36.95796260459489	-57.18115940675911	-59.834994607291534	-40.100464528717275	-26.425756505686593	-36.09195289259341	-22.74256635899681	-42.456432790071986	-70.11423649606986	-24.13143205867428	-25.563384604191562	30.157524507426466	16.55902684411169	-36.19324364842368	35.541976576885716	-35.460991114964344	10.980330234557726	-21.584623399593564
ILK_Signaling_Pathway_Apoptosis	Qiagen 1.123	-42.442237474465465	-20.908284012838415	-25.729722913805197	10.900041043811175	-27.77791988231729	-28.955288263484526	-21.95000951092822	-51.944313022441705	-23.690010948808926	-37.75779946584301	-23.447644165858332	-43.047360569352065	-26.931011124588878	-25.599541504007057	-10.106727677616453	1.1203886981306648	-1.7794871114874382	-7.838816676552848	11.347232942797028	-11.498105033579456	9.390745913154472	-0.7419587324624679
ILK_Signaling_Pathway_Cell_Adhesion	Qiagen 1.123	-6.435951840697634	-59.38509221353888	0.511862623911119	-282.065043434887	3.7630747692154007	2.9294442764382174	-33.30574505230521	-47.21564630647781	-17.297532916025542	-45.14064988813992	17.901404048607372	-111.98756094989348	-85.9496162909414	-18.530540283921006	-28.351666601143783	-67.37388239917934	21.34384119688107	-13.5864458007055	28.753994244064867	15.472976015334286	30.913353421532868	-15.523836677928344
ILK_Signaling_Pathway_Cell_Cycle_Proliferation	Qiagen 1.123	7.114557843654888	52.10478757166504	43.926364819263014	-24.59540641808736	57.88479292308368	45.506865447725644	17.590315375475786	55.145686372277446	20.193247775649457	50.984662241002965	41.1240397128157	55.03342887164183	-19.155115915827288	32.50039127087824	57.15236668274305	40.879050491979136	44.73737838938214	-57.32011475733342	-51.820363805345224	31.870099478601094	-15.094889073069432	6.748839275785732
ILK_Signaling_Pathway_Cell_Migration_Retraction	Qiagen 1.123	2.8860743181361825	52.21719325838967	43.840864062070786	-35.673486817417114	54.34481082327203	47.13011609151648	17.932530977197366	54.82352326518348	19.81327736189379	49.20100059504863	40.08667014715622	53.33073234921617	-21.321080121290755	31.173290236921154	55.538670607429964	41.440645619499726	43.71880140765102	-58.17519797950155	-50.29405028268514	30.74378942300036	-13.076138193460658	5.642150005496256
ILK_Signaling_Pathway_Cell_Motility	Qiagen 1.123	-40.44941113584879	-21.225218453271932	-41.99050725464147	-58.8616287489061	-26.977005559213364	-38.431401385561806	-52.38724705987102	-37.632327277726304	-19.348282761876913	-28.143455580586483	-11.982403249043061	-51.19922975040305	-70.74393396408894	-17.709339595863742	-22.482608874699437	16.809316414033336	18.715964501155046	-36.97184257137406	32.363417137664555	-26.16260330329256	11.712396192138858	-16.466648370325164
ILK_Signaling_Pathway_Cytoskeletal_Adhesion_Complexes	Qiagen 1.123	1.9049657351308529	15.39277574158596	-2.5488072843365526	-99.59388146322871	28.94556473990808	36.97152177490924	3.7009170070930533	8.299336206934258	30.641025108545385	27.756157677258003	34.86125032195051	-28.894977954483092	-101.02494789031921	18.01144689855635	26.422507330519345	41.077533802701815	38.122093988505334	-73.73096315458983	-53.20020582429722	11.039973636937587	11.200325451641383	25.491242099100898
ILK_Signaling_Pathway_Epithelial_Mesenchymal_Transition	Qiagen 1.123	-39.86143292433156	-2.3895336613509026	-6.732700103272765	40.783731297594215	-7.662548503278449	-5.7085781269249765	7.739572083896353	26.452525596552718	2.4907123974353	-16.12713279082771	1.0564747938778887	25.201979286267505	-16.492836473905072	0.8246384123178203	-16.918750520178975	-37.41739345093643	-16.872934222352505	44.77434845262849	50.83015617678313	-25.542756995007014	47.064854073315324	-62.836274034431064
ILK_Signaling_Pathway_Epithelial_Mesenchymal_Transition_Tubulo-Interstitial_Fibrosis	Qiagen 1.123	2.7473994927696204	9.989406789705619	-4.442260222544373	-89.94945900050111	26.878879849313332	24.913393357498435	-4.940236186750717	2.3952050226597277	25.644894612284496	22.242047186449142	27.239249543527922	-25.830190616296694	-95.1195955293617	10.601699090117972	19.950062094274998	33.49637617587366	36.329203179637744	-60.19533863787685	-54.9823744982439	12.51183175121362	8.412807464765756	24.427494564629985
ILK_Signaling_Pathway_G2_Phase_Arrest	Qiagen 1.123	7.114557843654888	52.10478757166504	43.926364819263014	-24.59540641808736	57.88479292308368	45.506865447725644	17.590315375475786	55.145686372277446	20.193247775649457	50.984662241002965	41.1240397128157	55.03342887164183	-19.155115915827288	32.50039127087824	57.15236668274305	40.879050491979136	44.73737838938214	-57.32011475733342	-51.820363805345224	31.870099478601094	-15.094889073069432	6.748839275785732
ILK_Signaling_Pathway_Induced_Cell_Proliferation	Qiagen 1.123	-51.13666178071983	-49.460886562887325	-38.47912557905742	-167.84785894437232	-22.82867953307467	-43.08579246011374	-6.090882781452886	-38.73556686189349	-52.88248696670712	-48.540209915842425	-32.949767204852385	-14.909290259982368	-5.8345683337536105	-52.62054973872199	-23.771198418054297	-34.847793480727404	-1.1410540350528429	16.859603671377027	13.678063375241772	-12.327283184694261	14.794465770245033	2.983997883610728
ILK_Signaling_Pathway_Loss_of_Occludin_Barrier_Dysfunction	Qiagen 1.123	-3.6276694531999687	49.081316327389416	29.833332528089663	-29.36397365896864	42.92473956967063	50.9366774578352	15.83515559736695	41.6809840837096	18.033472566919812	40.508344234204664	34.210670337094705	40.666829102247235	-30.92192870634909	31.802384040950244	50.08339543732446	38.9349328841677	38.93214426932805	-68.78889525939775	-32.95063448681795	26.211123393046392	0.051351609058113264	-2.390022409384565
ILK_Signaling_Pathway_MMP2_MMP9_Gene_Expression_Tissue_Invasion_via_FOS	Qiagen 1.123	-17.92674719214205	-7.284560819837636	-10.731140731571404	-60.551606998672405	-27.468415677352354	0.04009433721120755	-50.89655824411176	-30.060548873227738	-15.212451666122728	-2.9270136562228775	-20.011869084988216	19.69738014192836	19.016996165273213	-2.412066682258284	-19.519206291789317	-8.000785587783112	2.974876888681865	64.27685276667414	-26.76936470305551	-3.347061232008385	2.326795337205357	-31.46131346971445
ILK_Signaling_Pathway_Migration_Vasculogenesis	Qiagen 1.123	2.7473994927696204	9.989406789705619	-4.442260222544373	-89.94945900050111	26.878879849313332	24.913393357498435	-4.940236186750717	2.3952050226597277	25.644894612284496	22.242047186449142	27.239249543527922	-25.830190616296694	-95.1195955293617	10.601699090117972	19.950062094274998	33.49637617587366	36.329203179637744	-60.19533863787685	-54.9823744982439	12.51183175121362	8.412807464765756	24.427494564629985
ILK_Signaling_Pathway_Opsonization	Qiagen 1.123	25.11666481003666	-4.486560772280938	7.929819395766111	-219.702989894864	20.931588258618	51.567437116185246	-16.638058832252618	-25.78526847296967	14.62359120840953	10.009331517046746	39.666379678734934	-93.16465515999217	-73.76648181058046	13.11670422562682	-7.694885373137186	-47.26208243425368	29.069265254963167	-40.7091174015359	17.10633182940297	18.469658192732002	15.22631278852828	8.09963177016318
ILK_Signaling_Pathway_Regulation_of_Intermediate_Filaments	Qiagen 1.123	0.0	0.0	0.0	0.0	0.0	0.0	0.0	0.0	0.0	0.0	0.0	0.0	0.0	0.0	0.0	0.0	0.0	0.0	0.0	0.0	0.0	0.0
ILK_Signaling_Pathway_Regulation_of_Junction_Assembly_at_Desmosomes	Qiagen 1.123	-6.435951840697634	-59.38509221353888	0.511862623911119	-282.065043434887	3.7630747692154007	2.9294442764382174	-33.30574505230521	-47.21564630647781	-17.297532916025542	-45.14064988813992	17.901404048607372	-111.98756094989348	-85.9496162909414	-18.530540283921006	-28.351666601143783	-67.37388239917934	21.34384119688107	-13.5864458007055	28.753994244064867	15.472976015334286	30.913353421532868	-15.523836677928344
ILK_Signaling_Pathway_Tissue_Morphogenesis	Qiagen 1.123	-17.92674719214205	-7.284560819837636	-10.731140731571404	-60.551606998672405	-27.468415677352354	0.04009433721120755	-50.89655824411176	-30.060548873227738	-15.212451666122728	-2.9270136562228775	-20.011869084988216	19.69738014192836	19.016996165273213	-2.412066682258284	-19.519206291789317	-8.000785587783112	2.974876888681865	64.27685276667414	-26.76936470305551	-3.347061232008385	2.326795337205357	-31.46131346971445
ILK_Signaling_Pathway_Tumor_Angiogenesis	Qiagen 1.123	-77.92847582674902	-89.3788794290437	-137.763113309922	-262.2952150952163	-109.46772742572254	-124.70319324473296	-168.03596023572095	-177.8480282775712	-95.9728399316447	-95.97553238256825	-124.61132365266255	-131.56981806399426	-230.9781847352756	-129.26170030131158	-116.49393138304379	-86.896090882995	-19.577795205133352	-2.975445013771738	-58.852281032681745	37.89331348339721	116.5205199026106	13.887778748573968
ILK_Signaling_Pathway_Wound_Healing	Qiagen 1.123	-6.435951840697634	-59.38509221353888	0.511862623911119	-282.065043434887	3.7630747692154007	2.9294442764382174	-33.30574505230521	-47.21564630647781	-17.297532916025542	-45.14064988813992	17.901404048607372	-111.98756094989348	-85.9496162909414	-18.530540283921006	-28.351666601143783	-67.37388239917934	21.34384119688107	-13.5864458007055	28.753994244064867	15.472976015334286	30.913353421532868	-15.523836677928344
IP3_Pathway	Qiagen 1.123	-49.651106926533565	-17.91661660334701	-12.374665018155854	-128.23058980467877	-20.421782080286647	-31.04098475918773	-25.05892379365958	-46.038206750634956	-14.740283187153787	-18.273122794465255	-15.460470714242872	-49.32425380885193	-40.80059391778832	-17.95899412613646	-2.2575109621390075	-0.851806756526692	21.08937012635146	-24.780906412248978	-15.096683429170046	-1.5027551250319313	18.49823672393246	2.644544872693736
IP3_Pathway_Gene_Expression_via_CREB3_NFATC2_MEF2D	Qiagen 1.123	-51.81546673593118	-38.07161863047649	-31.004962750903502	-70.76844841985955	-28.694862425112472	-33.65918266044521	-32.68606420486921	-54.83698878848222	-36.23106969243048	-34.07204621209245	-24.78139863846922	-38.495007923109284	-11.406240204142891	-36.8159552525865	-22.240194332278897	-19.763947422804602	-1.8248553310295759	6.284502885967773	10.913204660236563	-9.542107640909618	21.30549030946306	-7.372287460923513
Interferon_Pathway	Qiagen 1.123	14.835846268702557	28.051790325597725	37.4393652106627	-65.61406178345501	23.442923580193693	14.020595538004397	22.23856086621274	25.507396279918126	18.88500002643635	16.830581040602585	17.44488539227865	7.154291529521825	-0.5497861769742906	22.45986679537055	7.361230026254287	10.634019348034895	16.617079464862098	-5.216959301777629	-40.488134125635405	0.22146489174119408	22.841018776981944	-4.608489054207145
Interferon_Pathway_Gene_Expression_via_HIST1H3B_CREB3	Qiagen 1.123	73.67896117392338	70.8096472507024	85.10465917771876	-144.82896870289352	42.33634868363813	42.12729453061461	88.11190350282524	68.16719871864959	43.47732149127169	34.68785875555718	46.9804753286587	15.203872425302887	69.74303475694487	66.6095764672959	-14.255182038571743	10.031410352873682	26.156615711446	-17.94861114447194	-50.39752622822476	-27.295590762254207	89.77991214017017	-30.326210069539016
Interferon_Pathway_Transciption	Qiagen 1.123	30.578910231110758	38.325957621258944	66.64152021932493	27.1054433813546	58.858108151739295	32.844115233516966	10.538437797848816	46.91900126759706	23.53207177181522	50.196160104066756	41.88717653401394	57.16444674488977	-6.504147039049167	38.13790248516191	47.9667852845661	13.599401696613741	28.97914689860281	-8.818201030732233	-54.460825067819854	31.213086924346385	-21.055625533495796	10.543016112484946
Interferon_Pathway_Translation	Qiagen 1.123	14.406686882307238	-0.2964714331215945	-8.592648596087216	-46.45825040412054	-14.53723059408954	-6.610401152153739	-2.6730211713890073	2.048829390003819	-6.129025812774532	-2.4886441089541234	-1.0356272896484653	-15.351541823331234	28.519041384350885	3.1653366016344124	1.070393602474966	10.366491215356184	-30.599657205838472	30.790620546199886	37.37905061593165	-19.07350897802164	-24.361774444392566	-4.501221749235073
JAK-STAT_Pathway	Qiagen 1.123	-22.721257703764117	8.332007065951727	8.499149670748839	-43.252341665931475	7.564536065958453	2.4676501566148805	1.7268946254705448	0.4537331200758497	11.873871439005649	11.829035486196304	8.004381165923927	-5.188681070851088	-23.694051139567097	15.45766819335071	19.107579334023313	11.468196570139472	22.241038438679375	-9.688437751710657	-34.52651970462253	14.887027090059657	-8.87306188966075	4.491757247115431
JAK-STAT_Pathway_Akt_Pathway	Qiagen 1.123	20.427611080065727	11.469984235538739	43.04315383829619	21.023214907205816	37.56385124889362	-7.466482048115597	-17.12542346349757	18.158752523410417	3.034603160401997	17.541529459722746	21.035811913516113	31.16739232653256	-2.159205228180304	6.013688346127228	29.89275354599054	9.22146818091895	23.81255533788011	-13.294647018665245	-32.763511311397195	23.533692885543385	-20.060284834114636	9.550726759834577
JAK-STAT_Pathway_Gene_Expression_via_MYC	Qiagen 1.123	47.74332744572378	57.60082613777753	73.79620502042893	22.703901298664036	35.4847880519672	43.20910897493679	28.44070860619814	63.66139309013435	47.401051535966275	38.122816584984356	33.919078856282674	35.60676983349121	-32.596805982511846	64.37185450873136	40.646000082954686	53.067892732063235	23.400239709019527	4.676716947167111	-53.79722122800691	6.696527326826149	-30.724812867768936	-3.3193426193001954
JAK-STAT_Pathway_IFN-Inducible_Gene_Expression_via_STAT2_STAT1	Qiagen 1.123	26.444084333227842	33.1418911163409	27.625876606317355	-47.82292012254586	12.386357073409414	5.07679402549754	-1.221512774069422	16.85424793359063	25.862299459593572	24.530079896307512	20.190960856808797	-3.9381231657738964	-27.067493561195676	28.992397946390845	9.208334606429158	10.550184390101153	4.448717461880056	7.165700069195842	-29.958707799620555	13.18532911326577	-9.594189356011741	4.202966121189446
JAK-STAT_Pathway_JAK_Degradation	Qiagen 1.123	-68.29948802446262	-58.31635830260205	-55.18167585976747	116.29917701667625	-32.30138019564986	-50.79515777700273	-60.4237493593405	-50.668697610481786	-35.692669366275425	-49.903126936641144	-37.54895960170986	-15.895636761702406	10.81122211134042	-54.1213454368473	-3.611821011313731	-19.36597333628913	18.62848953442503	38.91550635360012	-35.045275906132375	2.37431375706252	-17.181604417452665	11.674544014786619
JAK-STAT_Pathway_Nml_SOCS_BCL-XL_p21_Myc_Nos2_Gene_Expression_via_STAT2	Qiagen 1.123	-28.819769812290975	10.220878533001757	8.210792123422737	-46.10451110487422	11.068916920174221	6.5651161772545805	7.67383773986978	2.468172472342693	16.244616657293584	15.201782686553106	11.444386369455566	-8.890595216690562	-26.85691038907292	20.366209145569382	23.916543793838706	14.548340926480972	26.351784306222196	-15.341362736268646	-36.74156631614566	16.55423726273453	-11.774533907921175	6.40310046489778
JNK_Pathway	Qiagen 1.123	-20.295456544962835	5.573518520028402	8.440868518454831	-91.46647094573169	3.5615343233058634	-1.1697323968696027	2.9717685750712737	-2.0378568217717863	10.047881244186426	7.86018442046772	7.830867013851213	-12.226485786613067	-30.76287554929647	17.168957806133417	15.575785691978924	10.372045949240349	21.31908762641852	-12.789634610505333	-30.47717236691624	10.236825802868198	-1.717701892639769	3.056549491534256
JNK_Pathway_Gene_Expression_Apoptosis_Inflammation_Tumorigenesis_Cell_Migration_via_SMAD4_STAT4_HSF1_TP53_MAP2_DCX_ATF2_NFATC3_SPIRE1_MAP1B_TCF15_ELK1_BCL2_JUN_PXN_NFATC2	Qiagen 1.123	1.0051635357852562	-25.96845420456641	-8.847422146013363	-81.49500605148816	-9.361520941871527	-21.816238390633305	-17.709518884358147	-20.40502117686704	6.598836738886095	-19.224947836443338	-5.418223435587481	-22.718782610746814	-36.455525978576595	-5.394918748167197	5.989634089846145	-3.072302594127575	2.3749944433379406	12.530020134489742	-9.953647916374173	-2.7767099992702993	3.3255192081640113	-2.427873276219706
JNK_Pathway_Insulin_Signaling	Qiagen 1.123	-1.0548403439303844	-35.20704054723197	-24.87657701862462	31.085691907382845	2.734607065449357	-26.869629757824757	-11.281489389055126	-17.627819315358828	1.1602953171704542	-26.279999352277233	-5.818748789317597	-41.03555902683912	38.67326226494032	-24.295623623881315	-0.22880785317597555	-12.160742920635698	-18.205069548765593	-0.6319924764852337	34.87302447735829	-3.3078928329603685	1.8865260593768567	-2.45385275788839
MAPK_Family_Pathway	Qiagen 1.123	-18.00856220584743	20.66841864985279	19.10447806843194	-100.76939515023807	12.661301812128837	8.877204687570007	15.557362722667541	10.589161948046181	13.396123442193291	13.316213599238196	7.992363563462774	-6.475865138623331	-28.30822636612461	23.710932831451746	11.659795472171357	12.662437754646353	17.886571077547305	-18.806318642390668	-27.910773824152308	8.519402858883161	13.07408894275704	-5.425408167290937
MAPK_Family_Pathway_Chromatin_Remodelling	Qiagen 1.123	91.58100534487392	80.98350039787509	87.76706132662476	-55.69297303960826	50.619921893258265	37.344590952179736	66.94966136790907	68.30062702114745	50.53850735060609	33.99002199919352	61.62208014746384	23.941250002411298	86.4659337415705	77.4535878178731	-16.22002499617097	24.019588999075232	23.83089540801686	-28.85989229201443	-41.222415700241974	-33.26706897292349	97.42455750904288	-41.92566495095518
MAPK_Family_Pathway_Cytoskeleton	Qiagen 1.123	-67.59069205710233	-41.00383566957637	-46.163557809404026	-296.0220357158043	-54.77846810623765	-50.250168583093604	-46.23892298762258	-43.483609722962946	-43.63667941005758	-68.21476096923134	-78.81167244220697	-118.93879890720874	-69.55221395063198	-68.56873735203193	-50.095685499202915	22.454650272806028	3.9693511983092815	44.344892459712845	-67.21601672551633	-14.213321414011862	-6.607653097346909	17.268097306046513
MAPK_Family_Pathway_Gene_Expression_via_ATF2_JUN_ELK1_NFKB2_CREB3	Qiagen 1.123	-22.296146950113414	-21.224750977399374	-23.88029367355924	-75.82386620462152	-8.118014742595092	-20.108321162533706	-12.629570540539525	-24.74742000243487	-17.890321765829956	-31.71829399894782	-14.37388403125345	-30.372647482198506	-1.469759243749582	-22.30768464154915	-5.684182914014952	-3.1827624141598463	6.4765174128233	27.752908475228633	-8.154463358665538	-0.43366550981266666	-22.97765799899013	0.5191233935762449
MAPK_Family_Pathway_Translation	Qiagen 1.123	-42.20057595391805	-44.34673738315158	-69.09385633201734	-53.00936941437907	-32.28397774879731	-79.85774541665981	-92.32487464063745	-77.99806233630629	-51.561230773712566	-75.74047326810447	-36.7952217894789	-83.83689740679944	7.345657623584767	-61.52692188890552	-39.60246765426519	15.64686731771502	1.5748400535675042	28.891355135191464	7.206789869411178	3.150526848495265	-56.29988412809692	-0.17049509628347842
MAPK_Signaling_Pathway	Qiagen 1.123	-17.47419633023368	-10.446319149456802	-14.152917882284871	-111.76950647278616	-5.288604953469926	-11.15779062435024	-17.271255564887657	-18.831405051798956	-1.3952945848605143	-7.594698030304192	-0.008443308795660007	-35.98109553144127	-65.39234676488522	-9.100250550482961	3.195017948798965	18.04178542258316	18.486290118195395	-19.075911458504166	-34.141718700306924	3.143009448984106	2.3639345159252447	11.182610653123161
MAPK_Signaling_Pathway_Cell_Motility_Inflammation_Apoptosis_Osmoregulation	Qiagen 1.123	-24.16133602477148	-31.58838598201602	-25.257923641739154	-151.8547262020819	-11.9473813966055	-35.18551513406894	-12.425390788217655	-17.017923569312597	-24.561189616847397	-40.814272067594885	-37.686293097720934	-34.069104665351176	-16.328299925845737	-32.66830384716707	-21.879803635905816	-7.017221444702675	2.073260071477089	58.48615077271011	-39.64588521087185	-14.207113982675738	-12.743457315671616	13.054267109734694
MAPK_Signaling_Pathway_Cell_Survival	Qiagen 1.123	-29.427567483727984	0.10630545405055924	-12.145556633881348	38.98782316516659	-25.206399450728117	-22.894368558529756	-14.19321182821482	-1.3122607453035728	-15.97131497186995	-7.8975470395069625	9.006384545920152	-14.282180853497628	-31.841264093372025	11.411869733568693	35.1489989180248	6.451875502534292	-13.126277567465994	-25.26266128185433	54.87966591948277	15.101563975785915	-17.552779829088063	-20.491386719394132
MAPK_Signaling_Pathway_Gene_Expression_Apoptosis_Inflammation_Tumorigenesis_via_MYC_HSF1_STAT2	Qiagen 1.123	-7.8859017913440095	-0.017239901978302212	2.279459656132437	-56.138743792357026	6.458906639126092	-10.734648717981095	-22.047996170439507	-5.14164435156428	-7.670125235369599	-13.487565799170639	-4.502151446248447	-18.926000493419153	-20.582595819049104	5.789588087211994	9.704980826234411	12.36508860880524	8.400585580665085	18.39429809468944	-15.85013480464886	-7.379966389980123	-10.602185734642127	-5.327685354888694
MAPK_Signaling_Pathway_Gene_Expression_Cell_Proliferation_Cell_Survival_Tumorigenesis_Differentiation_Development_via_PXN_CREB3_RPS6KA5_RPS6KA6	Qiagen 1.123	-14.404777937122038	18.186568489591806	8.642123138485061	-97.5899430813256	22.417024433070022	19.899861979269954	4.661629105301536	23.813302476997084	0.3766612703359343	7.688750392647134	7.545093789909847	11.348596670458129	-26.98969808489819	5.9586354053545145	22.55190979691482	34.39631705535135	29.43263285210581	-26.008464277412084	-43.818136184568054	9.806420159847736	-6.60311778555024	2.794348180225485
Mismatch_Repair_in_Eukaryotes_Pathway	Qiagen 1.123	90.9013126269782	78.82823174282058	88.34869116027836	-206.96257991068597	58.82707510225277	55.91523519550776	96.32031873636436	77.81551870080628	67.22310665749066	82.20732473555834	44.24197378209925	39.38214685660256	65.17851226604145	80.17253619103685	34.56351676388606	-6.417368157593238	-3.932844216874534	-33.50887411697201	0.3951316669501033	1.7463797823847462	31.72230528313718	9.995269758967837
Mitochondrial_Apoptosis_Pathway	Qiagen 1.123	16.616034907390485	22.73954492443645	17.363285737428	-35.042305317273545	13.869481855441085	17.416788631777816	15.278396215712833	17.262709703587348	11.981197700445424	12.175974484212103	4.476283383979657	2.5836079640389364	-28.909731075957882	12.794623894315297	7.619438659718214	1.3736372898126423	2.5758023330047113	-1.0103140498182137	-11.162955450768559	6.9808389923065635	-5.341490121942587	6.584481007405471
Mitochondrial_Apoptosis_Pathway_Apoptosis	Qiagen 1.123	63.61458110435756	28.52389780616293	30.67555820036414	-147.51622492925455	10.175771026288242	16.291457896436366	40.12998815494607	47.12605488790798	26.768286973741915	25.278058502447536	12.428954040917816	-1.279876321757788	5.990189738793463	34.68271301180996	10.881265857667639	9.626782037696339	-4.914304711212387	-3.9170489447302415	-18.852877868625132	0.42592260531108045	-0.31564125097969825	17.947168132540032
Mitochondrial_Apoptosis_Pathway_DNA_Fragmentation	Qiagen 1.123	64.68359374484326	23.534515173392485	25.996966650165277	-79.66649977383811	34.59653098358812	27.427561141024814	49.961594740599864	56.21651584178301	25.26756412927293	1.1851310385086393	-14.040773226191188	14.517306022948928	19.464240791644333	16.412861468478674	11.497461986723248	3.2889522124035326	11.823273305364449	37.26964460068743	-38.734735899688374	-17.100674709601442	-38.981238772838545	42.4347792636733
Mitochondrial_Apoptosis_Pathway_Depolarization	Qiagen 1.123	42.90321072172501	47.5464921271496	59.11903784808531	-31.338601728238164	24.076541715038438	25.012291882587395	36.78518716174678	29.515905611284616	34.64642181316491	43.41481227132095	42.556574319443015	52.482786617244805	31.207304389338525	35.7397117540281	21.6636755170656	-5.5090882785867485	8.879384188177681	19.200342279655885	-5.789713954892239	5.930758933170253	-20.958711249216883	-1.7529719183080987
Mitochondrial_Apoptosis_Pathway_Gene_Expression_via_TP53	Qiagen 1.123	59.87732630879582	45.44282742811826	47.84494154898969	-46.99797065779013	37.91287913432815	39.004587663135275	41.35650502115189	44.25880367994869	37.42626537898271	52.044252837476336	39.51506078597111	71.05349818690226	46.23210225434492	51.519910846482766	35.097868570026506	-9.48957327439041	-4.291596018078811	13.497755069542459	3.068914186075698	4.064302798730087	-14.628249323969719	7.7784465620905285
NGF_Pathway	Qiagen 1.123	-23.161165732088495	-26.5769681893877	-7.014548368920215	-105.18601762382389	-20.419607331474168	-25.33764477311068	-22.230566431791914	-16.27382775977705	-23.554750120474374	-21.203957860234212	-20.01550838195945	-19.477125129672743	-44.922487887024374	-16.14431399914851	-12.374783645095576	4.581298920369714	0.5531404652373056	13.518659719824011	-15.931511264529224	-10.935522131448788	11.916327631160033	-3.702393340613155
NGF_Pathway_Actin_Polymerization_Neurite_Outgrowth_and_Differentiation	Qiagen 1.123	-20.413698243722763	-27.617314191319174	-6.739514730371917	-82.99187521955757	-73.72910081235108	-27.64769926376125	-37.14316524939839	-29.293618618377202	-28.624978227735447	-21.087683389563328	-22.233106694502933	-32.69302703837129	-9.457334085613658	10.518482757646188	-19.378494092388042	8.059739704517815	-10.290471898561542	-15.966231552564366	-1.4329749716932139	-28.351759318978942	55.10977657579462	-7.1280785385145995
NGF_Pathway_Apoptosis	Qiagen 1.123	3.647084164391242	-60.85798382574582	-2.748301139398593	-185.460243627366	-29.925020687509686	-42.287839108635325	-30.43075113125547	-39.8787078881262	-10.065248424235868	-7.795751374870807	-23.441623774181235	-32.58469627744748	-93.03781700599293	-20.139576468909034	-10.395623244346092	16.318739194109003	11.906237427002996	30.642521591772294	-27.05126246832329	-28.45335591690064	-1.4123172832980686	-1.9505625443624066
NGF_Pathway_Gene_Expression_via_MYC_ELK1_CREB3_NFKB2	Qiagen 1.123	-57.659887255109496	-45.598324529098086	-25.057227995895666	-149.9434427093309	-36.46903783259366	-22.086358877080745	-40.92324275495733	-39.09303508271792	-38.88823182867224	-40.938409359975566	-41.75219557854308	-70.10988973388037	-74.99185283948226	-41.05555480877514	-26.6362754733153	18.79602578774259	-0.812053807590581	39.57948392741345	-26.333015530211988	-28.607434485619176	7.741590132091339	-10.364596023825714
NGF_Pathway_Neurite_Outgrowth_and_Differentiation	Qiagen 1.123	-18.09346667301716	-21.345741901443446	19.64317287298836	2.3663494809992187	19.425726033609482	-20.54274814529762	-20.089007371183783	3.966966308203146	-18.215914087102266	-0.2195672230941716	-6.856059111095426	-3.8679376795691085	-40.962736030096536	-6.059475858739682	14.779328573037054	4.127694000380241	18.109230706502352	1.5249305555696167	-54.001267447856506	11.708589616770078	3.292999638107356	15.237822930526859
NGF_Pathway_Neuronal_Survival	Qiagen 1.123	6.89283278087625	5.245670222160919	43.87977330383014	41.32778656710904	42.08684983479072	-6.672315442536439	-4.7200159916160995	20.822331392785408	-3.391000107483629	19.507805736054546	12.454748891581055	31.5036247271285	-15.554924477034634	3.9317880805879604	31.85358954956991	4.980956615413769	27.051121272440504	-3.964674951871372	-57.47262650206042	26.60914374487379	-18.24113545397576	21.03721527517946
Notch_Signaling_Pathway	Qiagen 1.123	16.312246798951247	23.885894140192686	23.376276263533196	80.43842500491373	20.957304087622457	32.51926056219776	25.50052661369819	21.336897050461577	29.223908143217876	22.4842231067181	21.284969839214156	31.67999951595819	14.886399828743352	17.95156860427496	20.27544955259457	13.407135421789224	4.839603604709324	0.862252863356268	-24.453921633960196	19.116055395102435	-16.432869880036932	2.6617442290400297
Notch_Signaling_Pathway_Gene_Expression_Chromatin_Remodeling_via_RBPJ	Qiagen 1.123	12.258194823343189	21.104373028424153	26.33680061942411	112.72621679513131	18.400845974931467	29.113486015815454	24.63179255015015	22.83211066557479	32.2841136149463	22.027661413712476	22.365282319394662	20.398455949046557	2.4860226293261216	14.798430708813212	22.302018285867213	13.540633520989365	8.206070339797247	-5.280067756759004	-24.6758069807837	23.743836911848156	-18.160093662934425	2.6254276278425293
Notch_Signaling_Pathway_Transcription_of_Target_Genes_Hairy_E-SpI_via_RBPJ	Qiagen 1.123	12.258194823343189	21.104373028424153	26.33680061942411	112.72621679513131	18.400845974931467	29.113486015815454	24.63179255015015	22.83211066557479	32.2841136149463	22.027661413712476	22.365282319394662	20.398455949046557	2.4860226293261216	14.798430708813212	22.302018285867213	13.540633520989365	8.206070339797247	-5.280067756759004	-24.6758069807837	23.743836911848156	-18.160093662934425	2.6254276278425293
Notch_Signaling_Pathway_gamma_Secretase	Qiagen 1.123	34.55548068918748	36.40273914315107	10.053916662024086	-64.85663805106545	32.46136559473194	47.845246020918125	29.409829899664402	14.608435782452133	15.452983520439986	24.538750725243432	16.42356367840189	82.44694556706048	70.68809722612087	32.14068913385283	11.155890252867646	12.806393975388582	-10.309496703186332	28.502695653874994	-23.455437573254393	-1.708961430253303	-8.660362856998198	2.825168934428778
PAK_Pathway	Qiagen 1.123	-14.198289372341174	19.16503939860254	7.734395885493102	-96.89994034387027	6.565397325915644	5.37106161812714	1.1490927571436034	4.0262325871592	17.902496311161308	18.861442748026768	18.4306474356882	-16.477460298205603	-48.57273739810391	22.38579095294301	17.970873897808413	16.9209558270719	21.42815249986222	-25.730755993211236	-31.26292192275789	10.443954090506683	5.091447653239432	3.109167845288887
PAK_Pathway_Actin_Organization	Qiagen 1.123	-7.804829234476553	35.338174764855935	19.95965558684026	-105.8538184473567	17.164544315798626	14.6463744695178	8.49755488752025	17.073147723119092	29.912491747846026	31.58593439480779	29.513043987770764	-2.1856856045743114	-40.99646089798985	39.61036721668107	28.06518297087674	14.174260162699179	22.171297475201303	-25.45971573674299	-27.841853573088372	16.34847204516593	-2.4743099026893325	3.0818495294542703
PAK_Pathway_Cell_Survival	Qiagen 1.123	-7.804829234476553	35.338174764855935	19.95965558684026	-105.8538184473567	17.164544315798626	14.6463744695178	8.49755488752025	17.073147723119092	29.912491747846026	31.58593439480779	29.513043987770764	-2.1856856045743114	-40.99646089798985	39.61036721668107	28.06518297087674	14.174260162699179	22.171297475201303	-25.45971573674299	-27.841853573088372	16.34847204516593	-2.4743099026893325	3.0818495294542703
PAK_Pathway_Contractility_Stress_Fibres_and_Focal_Adhesion	Qiagen 1.123	-30.63382518702808	-24.317946401094243	-29.922699867379887	-98.41160858280679	-28.471608713618508	-14.888091052215513	-20.439792348663097	-26.00914867919079	-26.493325417361667	-14.716159887975314	-20.59876623862814	-53.692730710340356	-70.27327422991303	-30.068032699534836	-13.436024452881764	16.11117603448717	22.29318220382029	-16.179510058716065	-53.393594693050176	-19.435132049510884	48.69065580312027	1.9132227598494127
PAK_Pathway_Lamelliopodia_and_Filopodia_Outgrowth	Qiagen 1.123	-10.848369661920106	32.37831730394717	16.006248736216595	-104.47046414948001	14.754100985491775	11.864492939145908	6.297336451212665	14.168652336006188	27.89993320814891	28.191329377043516	27.229077099209338	-5.101512407540418	-43.52996699278887	36.27555299429394	25.06442911070507	15.21935108030894	21.4703978182019	-25.48636094774388	-27.32106538996259	14.386864370867707	-0.17255757831333257	1.9033706466412443
PAK_Pathway_Paxillin_Disassembly	Qiagen 1.123	-104.11222745518005	-0.6529855486776037	-52.15477733476717	-16.990929570295666	-45.36677458577565	2.4919225443057176	-79.52461981353649	-38.03011874586527	-67.99315948021933	-62.844890912793794	-70.81804280779458	-52.566290657245496	-84.79660738065589	-66.2005703933067	-53.61335857102241	53.555200278983015	13.557771836013966	17.325738174586853	-83.07278789387527	26.686234204042407	-11.193636432702545	-16.858520167048265
PAK_Pathway_Transciptional_Activation_and_Filopodia_Formation	Qiagen 1.123	-11.861496391836223	-0.4767714505326204	-23.519010567450447	20.567529787832452	15.415742123927451	-29.204764280780815	-12.16783519579127	-24.005315511715672	-5.165001541127242	-22.302116272180864	13.3963007468642	5.90678298561902	40.14792305897528	-3.5676241394519868	10.51915305508113	-38.942261572678525	-2.4972986172469374	25.70073543507383	39.691710726351054	13.502939697534181	-33.77911259171631	-3.6767130773173715
PPAR_Pathway	Qiagen 1.123	2.688548791134476	14.03704034052993	19.63523218346201	-14.163038040907534	24.373428637071846	18.08881213200516	3.377831657445999	20.104770932602072	12.634594347516012	20.61682216804357	12.267382665693127	10.996748242760008	-13.347692335456552	8.289862457520263	28.896222707870635	15.79875985994402	26.64844373607254	-19.031413351820937	-36.195457591934	15.407857994368934	-6.847035609986128	4.218844963355535
PPAR_Pathway_Adipocyte_Differentiation_Glucose_Homeostasis_and_Macrophage_Function	Qiagen 1.123	25.119317781462268	-16.175580498196016	-6.960976573501336	24.298870029284895	49.41054107883666	-3.880245511457723	-1.5752425277675932	13.499585497178362	6.301797131086461	-8.447711286870934	18.517209124754874	11.614817662496165	37.620641187371575	-15.753901620263008	24.858669050303934	-25.92114998478082	10.990011558501378	36.2114439459276	5.3207994950435955	15.892461229927394	-33.59461963240141	-8.898946612217948
PPAR_Pathway_Fatty_Acid_Metabolism_Lipid_Homeostasis_and_Skin_Proliferation	Qiagen 1.123	25.119317781462268	-16.175580498196016	-6.960976573501336	24.298870029284895	49.41054107883666	-3.880245511457723	-1.5752425277675932	13.499585497178362	6.301797131086461	-8.447711286870934	18.517209124754874	11.614817662496165	37.620641187371575	-15.753901620263008	24.858669050303934	-25.92114998478082	10.990011558501378	36.2114439459276	5.3207994950435955	15.892461229927394	-33.59461963240141	-8.898946612217948
PPAR_Pathway_Peroxisome_Proliferation_Hepatocarcinogenesis_Fatty_Acid_Metbolism_and_Lipid_Homeostasis	Qiagen 1.123	25.119317781462268	-16.175580498196016	-6.960976573501336	24.298870029284895	49.41054107883666	-3.880245511457723	-1.5752425277675932	13.499585497178362	6.301797131086461	-8.447711286870934	18.517209124754874	11.614817662496165	37.620641187371575	-15.753901620263008	24.858669050303934	-25.92114998478082	10.990011558501378	36.2114439459276	5.3207994950435955	15.892461229927394	-33.59461963240141	-8.898946612217948
PTEN_Pathway	Qiagen 1.123	11.026896117657902	0.21913643702079105	2.739325055900059	38.858406354361065	12.845278753425843	12.68977931734969	6.930412828143195	8.786569181207721	6.712827468666593	7.538300562426564	3.265612167815482	7.064214284490139	10.698123711912803	5.351210967015165	1.309528006381735	2.0685930362134104	-0.25601355014460864	-3.325150228965342	-0.9696021803139337	-1.1021358739687408	0.5545935823706718	3.0297152148085433
PTEN_Pathway_Adhesion_or_Migration	Qiagen 1.123	5.115561280149209	-2.8803441254498123	-0.46580354202079793	49.76849952581839	10.00778774291942	13.370131216121317	6.271820469336648	10.148171214029388	6.3207891784499095	3.5479832862453953	1.6837462714142957	11.154680926507023	13.101640933067667	4.847429716768694	-3.9269979054527124	-0.5946435509090306	-3.592993431745359	0.11294943824853351	4.336515157519771	-6.2737849388827955	7.168738078102252	-1.156780752333379
PTEN_Pathway_Angiogenesis_and_Tumorigenesis	Qiagen 1.123	-12.856469734142657	-31.213146936661616	-35.91364683354911	-29.30298741144709	-5.78269667207557	-13.899810981859112	-18.256004543869565	-30.773787114594974	0.12112360570145372	-16.17057076511922	-4.391393437471982	-46.56407464187959	-48.5259542936203	-19.516037433055768	-12.070257266236457	8.753343587089168	14.05848238703653	-10.868528386806206	-26.147553519997828	-4.636625173914891	1.1205312690611113	17.720349837532112
PTEN_Pathway_Apoptosis	Qiagen 1.123	28.703189517144224	-5.3650905956281365	4.236602131727389	2.7291810381434676	1.6159225112212159	-6.22747959183266	6.4038514995370335	5.0270510085848406	-3.2522665959081922	0.8623909058742536	8.680161500654384	-11.181211096242924	12.059851706866022	11.782162772906046	2.5885029100630677	-18.506685120063615	-10.408845941731776	-6.399185894779108	18.469433905341656	5.60563673565352	5.475521682015261	5.764124633564119
PTEN_Pathway_Ca2+_Signaling	Qiagen 1.123	-12.856469734142657	-31.213146936661616	-35.91364683354911	-29.30298741144709	-5.78269667207557	-13.899810981859112	-18.256004543869565	-30.773787114594974	0.12112360570145372	-16.17057076511922	-4.391393437471982	-46.56407464187959	-48.5259542936203	-19.516037433055768	-12.070257266236457	8.753343587089168	14.05848238703653	-10.868528386806206	-26.147553519997828	-4.636625173914891	1.1205312690611113	17.720349837532112
PTEN_Pathway_Cell_Cycle	Qiagen 1.123	-31.41742722367446	-50.79272509475711	-43.313428996533126	55.00423185058455	-21.979695396144024	-48.24214839369843	-24.15075327619272	-43.09336059372404	-30.282201213006854	-43.473050176676686	-31.2341416404862	-33.716448921466245	12.708982869949997	-41.17580454807771	-28.203436884464832	-14.497302471462287	-1.7342132638775563	38.861044677195615	0.43356467138430216	-16.199900835339694	-6.67169517384427	-0.19149760405609553
PTEN_Pathway_Cell_Survival	Qiagen 1.123	18.032514724398823	13.05836475054466	11.803970329804903	-15.129514159201376	0.8876941843860753	20.05528228928052	-0.880348320175851	15.97652800018478	11.863173373583379	19.792697250138286	28.289323681781635	32.15114947216568	6.162605857831914	7.038330380452211	-3.0160835083548823	-10.08436688270442	-7.1278230499652375	-24.929815851934006	11.187395367544465	10.494538143080886	26.99219009857768	-6.532117824599297
PTEN_Pathway_DNA_Repair	Qiagen 1.123	-25.933396295201483	-54.60085331069915	-48.353797744362446	61.604764895845165	-26.168633157801658	-50.1549039141445	-25.685693802064446	-46.824742962896636	-29.704283244115125	-46.634742991488096	-36.17362863152091	-30.886448824363683	22.319816372097414	-44.276966627607194	-32.86186229300084	-17.96507514458811	-7.951332869110457	47.3844187902541	7.762828414741291	-13.786207359198304	-13.967508056379978	-1.4771237757185305
PTEN_Pathway_Differentiation	Qiagen 1.123	-30.25987959630589	-49.74852300899761	-42.503844637150465	58.15136293955162	-21.123810702400505	-47.052497156166645	-23.16541575647775	-42.12475926323347	-29.29693755880877	-42.101619348439016	-30.02784924263367	-32.12010016621692	13.028604742096444	-39.878221829810194	-27.099907999702427	-14.520388022519851	-1.5666494269422984	37.89041063543498	0.9122432464936165	-15.551534608455873	-7.124041506350774	-0.04004031765979009
PTEN_Pathway_Genomic_Stability	Qiagen 1.123	-32.061382331777736	-61.74978086009331	-55.16604012691994	66.01632458455464	-31.730297189253093	-57.07220895647417	-32.57629390097835	-52.84000856981793	-35.593896964114265	-54.19883864993636	-40.274844838246466	-38.33344552476081	18.78942488059962	-51.76472187166785	-37.69982511989448	-18.419632753719686	-9.867619265423432	51.20129090739638	7.806417341175512	-15.465769214400801	-13.75590215047781	-1.4987848645501427
PTEN_Pathway_Growth	Qiagen 1.123	-31.41742722367446	-50.79272509475711	-43.313428996533126	55.00423185058455	-21.979695396144024	-48.24214839369843	-24.15075327619272	-43.09336059372404	-30.282201213006854	-43.473050176676686	-31.2341416404862	-33.716448921466245	12.708982869949997	-41.17580454807771	-28.203436884464832	-14.497302471462287	-1.7342132638775563	38.861044677195615	0.43356467138430216	-16.199900835339694	-6.67169517384427	-0.19149760405609553
PTEN_Pathway_Migration	Qiagen 1.123	-21.26862329099467	-47.428426743073516	-44.90211151320173	75.8014170469004	-14.457782028452874	-38.52981864510816	-17.312438356493885	-34.45747961978025	-23.9329160823279	-38.36944870948205	-29.501237711407196	-23.23793836747021	12.161532997570875	-43.44595201438132	-26.040685045051358	-13.203389819811775	-10.027416301507603	42.095598332939105	8.714113252018945	-10.401615716243228	-15.40747967677224	-1.7698100706231956
PTEN_Pathway_Neuronal_Survival	Qiagen 1.123	16.145515398070266	-27.11999767957333	3.0581033987969075	20.84681459380732	-32.191037557041966	-4.496425849346698	-53.048882876066564	-33.16281839305829	26.962729756331132	10.606121947668148	-13.215786232821255	-24.121620345928996	134.87187279347233	14.123585396407318	-3.371063561507327	-2.3486652637581713	37.24202292349646	-50.456520521073514	-20.121912390234613	35.954747520772315	-6.754091803113248	6.484419533910736
PTEN_Pathway_Proliferation	Qiagen 1.123	-20.058319591810765	-41.744054513086354	-39.54600263350613	77.01456899469056	-15.621296069207027	-34.30042723310975	-15.711117665889757	-29.710351877381243	-22.025003179620825	-34.95859885344713	-27.531036281191163	-18.969052172642407	14.002575225005318	-37.973197253311604	-23.475618991360996	-11.93201402848331	-7.448647028249826	39.83287869398497	3.685166527880034	-11.762038204605062	-10.15908141819583	-2.2162645423309786
PTEN_Pathway_Proliferation_CyclinA2_Geminin_AuroraA_PLK1	Qiagen 1.123	45.05826469260135	12.125756606569436	11.940127123940693	-75.07888594350695	5.643238867920667	0.6665255758131164	-2.14287555800254	-16.700557131617046	-2.2983133527719737	19.02903533517401	6.648561967296394	-28.658149504841358	16.33420676295862	1.4093730749996811	11.629019799977577	23.435240348958008	13.24108281175568	-40.66883630506445	-33.86283110535098	30.00261254367648	-43.51283053568346	51.36556224170874
PTEN_Pathway_Protein_Synthesis	Qiagen 1.123	-53.92072160372361	-28.454836078881662	-13.912774077383967	-2.729357995524939	-39.67668838593242	-27.092241046791415	-50.53830566346764	-19.352502581859316	-35.383097621578514	-35.79408350381998	-19.198693217791636	-16.738214249327456	10.963096692209245	-27.254046606535766	-11.149889316723431	-16.425953419789256	2.4053142352824506	-42.78427116685432	15.722878388675815	-0.439139622554377	54.36820304004926	-12.847031454809688
PTEN_Pathway_Senescence_Ets2_p16	Qiagen 1.123	45.05826469260135	12.125756606569436	11.940127123940693	-75.07888594350695	5.643238867920667	0.6665255758131164	-2.14287555800254	-16.700557131617046	-2.2983133527719737	19.02903533517401	6.648561967296394	-28.658149504841358	16.33420676295862	1.4093730749996811	11.629019799977577	23.435240348958008	13.24108281175568	-40.66883630506445	-33.86283110535098	30.00261254367648	-43.51283053568346	51.36556224170874
PTEN_Pathway_Synaptic_Transmission	Qiagen 1.123	-25.828192768711904	-54.97812621081965	-47.285920450405676	71.8042083177387	-29.120837776400254	-48.86782895940774	-24.868877055237252	-46.572372291532005	-30.4056369715582	-46.77897584009638	-35.1861919655823	-31.20833521634616	14.01592573052633	-45.109861795523734	-31.751180071998732	-15.903227484931387	-11.429978333032322	50.738426856213835	8.016047679031827	-17.70723817137501	-9.167736022277087	-4.5462945236298475
RANK_Signaling_in_Osteoclasts_Pathway	Qiagen 1.123	-18.79874749795504	-6.630740668787159	-2.6945755679087475	-74.13999401830792	2.0622979373499146	-9.629782020231639	-19.473303602710708	-5.696399812131448	0.6022269661547422	-3.8732532886109885	-1.268941221009034	-11.56246855548811	-31.36997910373429	-10.135920604194624	2.156701725157104	7.672053919553686	13.055330217694348	12.994991509216261	-28.464477913382318	7.988989764308658	-11.563404905956602	-1.6834825914341118
RANK_Signaling_in_Osteoclasts_Pathway_Expression_of_Osteoclastic_Genes_via_JUN_NFAT5_NFKB2_MITF_FOS	Qiagen 1.123	-20.915880924798884	-14.91693959468406	-10.399322100541012	-83.22757419959996	-9.503012443848343	-14.146217824465518	-15.867410011191224	-17.75424711901551	-15.583662549895024	-18.94261154024192	-23.06878513052067	-40.241858686275	-30.553394249775017	-23.511460557879015	-2.786730808052817	1.5312959508885524	13.240832270464646	31.535568244187694	-32.73767109193463	8.183624354909856	-21.527468522961783	-0.22618120555439913
RANK_Signaling_in_Osteoclasts_Pathway_Inhibition_of_Death	Qiagen 1.123	2.6744548327164845	8.907376256851226	23.951113278254148	-56.414450747875044	23.971466413326265	-0.8096037533609802	-16.207409701614665	16.986492390715085	2.512597502752224	15.93063384724891	13.855940809746887	27.412443623161714	4.094282216108561	1.0647398150533802	14.40545078875049	12.254022771684145	15.176237536301121	14.821210437286208	-31.939854086680754	12.063733665061203	-22.687410968882805	0.3120606452308156
RANK_Signaling_in_Osteoclasts_Pathway_Resorption	Qiagen 1.123	-27.825282194203222	-6.158506330895671	-2.4471076252445227	-12.063474044885034	12.33415955166396	-12.694102378875764	-13.416354530899689	3.141933797143249	-2.7819231069905923	-7.656599940355066	1.5333044869899588	-6.399598287511471	-37.100170231347036	-12.048269818266844	8.383687094081235	14.98693001046969	16.52996888025599	-8.235224573840675	-38.79673496203999	11.920005426647434	-1.1171864867201522	4.712241705227738
Ras_Pathway	Qiagen 1.123	-13.466835385928935	2.095734726535705	-2.9590699615933755	-87.64622445359149	-2.317129155773179	-10.740219257570157	-10.929636841834768	-17.249023811336812	-2.6790845803466743	-1.4650923652359207	2.4750784187552175	-25.42523360698335	-35.354751878448404	-0.9216872856285583	8.36545069669067	9.667221919518285	19.635038228823866	-13.85257157592807	-26.06090856847027	3.135251729441847	2.9668497860538103	4.509118480560527
Ras_Pathway_Apoptosis	Qiagen 1.123	-12.543899917730414	0.8748002962301358	18.64357808398718	-68.18985554831413	6.5024438964901305	0.09777772910990383	-9.646524621731354	12.34631770266538	-8.567064049617965	2.0173079757930314	-1.9352828187214135	10.753547656078274	-23.70803037546216	-4.581277392004492	11.988404485598837	7.498637950021339	15.405752555189142	-0.5929771041508017	-33.16078461366192	8.156747987421179	0.5177444758012809	2.174878749379714
Ras_Pathway_CDC42_Pathway	Qiagen 1.123	3.554265419921554	42.49345364639979	54.49657088395101	89.82014703383277	-14.394125055707837	19.047369169136967	-7.531147025313356	39.620576017016226	16.04523705552812	41.55944862817593	34.800548039403246	104.49896192090972	136.3609631562691	59.3461652085161	9.598505858625433	-24.75514008515044	-29.81094026759675	-35.74122964727805	86.80945246544621	-3.2396439436460254	39.42725888233242	-32.68975740410737
Ras_Pathway_Cell-Cell_Junctions	Qiagen 1.123	-28.873951194796057	0.9907431920460001	0.21477965354350426	-135.17510597095526	-16.363612826898738	-18.767269817327605	-31.833445495388595	-23.396163358972345	-11.235159100231192	-8.089634427967082	-10.415298040195587	-15.61713519870368	-25.280063108967127	5.021944782833517	3.971816032976168	-11.720113364951748	14.608065387692543	-33.933487272709066	-2.9851670050803354	-9.083598637335946	50.60773985830056	-7.493438965916127
Ras_Pathway_Gene_Expression	Qiagen 1.123	17.863374466813045	28.8456444196205	20.80197917269353	-81.88784443762599	14.138507806055816	16.419653700212844	18.078396671046594	8.74573243616121	17.361470480364723	19.927503279860364	15.742169119530336	7.568758689079859	3.63874810105249	30.220554894375468	10.450204413664627	-3.356695543503646	9.38911569192931	4.28392504717562	-16.385158466836337	3.540105008022741	8.70451047677922	-6.175802213566935
Ras_Pathway_Golgi_Trafficking_and_Vesicle_Formation	Qiagen 1.123	35.053564891465776	10.047000747125479	27.993520322068434	22.141932925392208	13.728352950255779	34.91225245573566	-32.933512387427854	7.18610721094873	1.4084413432624976	18.93314272326288	5.22427832275726	18.151410381298984	42.78220811366897	29.81137700640335	2.4182593681009137	-5.405180752053571	-10.422237864076067	-0.779107413214688	20.012783191920406	7.056923321690632	-3.6901323440486093	-6.773048140218059
Ras_Pathway_Increased_T-cell_Adhesion	Qiagen 1.123	-2.340933611421496	65.69986396612806	48.579686806385496	-84.6307259391439	58.63330967471961	65.57828687037672	29.53226865676592	66.78666274170585	30.254640381221236	58.78496727877073	45.263220189946274	53.486410440495455	-34.63546899002225	44.59787845791702	67.31117713987994	55.6372372211362	49.253859565352506	-85.76092944688816	-45.01621615822052	31.581112852280253	-3.9380104627011816	-1.7570535709591144
Ras_Pathway_Receptor_Endocytosis	Qiagen 1.123	-33.44229535453912	-4.161941040151584	-5.542832599788889	-214.2577327420663	-41.08480526575355	-9.165985874525193	-21.377356700334595	-1.5285876801229503	-27.364771709723552	-22.253953482291678	-11.649332733388478	13.150438408268286	-6.960380210871146	-4.350821334006071	-28.798681297289637	1.7558283176366096	-18.330796934987553	-28.324870178343154	46.11531018262735	-13.642448923819794	39.882645933542335	-27.455668396655913
Ras_Pathway_RhoA_Pathway	Qiagen 1.123	-26.77396178714248	31.112000779965744	52.297221660158876	16.908862465297467	-15.33000843488822	17.91124115227808	3.6400356651972112	19.342138720087057	5.720769498447574	28.963674147450984	8.810516179011842	-3.3177234472337656	35.07460773929939	15.9349320511958	28.877553795255245	-11.018443317519488	18.947478343603656	-22.424841544141966	-30.64581491875621	-7.491404504621678	53.79632565737542	-1.1632997159397929
SMAD_Signaling_Network_Pathway	Qiagen 1.123	-37.82096993476805	-29.03160421436828	-37.52675860896078	-33.98699748218439	-26.600946459482678	-26.889404085772195	-36.93234255969283	-30.737313598531074	-17.42444770116356	-24.673827451713326	-19.93332956641001	-21.48301165054162	-24.491292624555225	-26.432562914008194	-8.801655354194647	-7.699176488849919	4.444511736587762	16.265438295457834	-12.502822889871018	-6.896291808307818	10.382666133168284	-3.9943249781851193
STAT3_Pathway	Qiagen 1.123	-19.912425459652734	67.81146100204951	62.37042326068016	-70.7349878262217	47.61973757442488	59.630707500793065	49.33472905340043	62.82928263610445	53.497486272799854	62.92052892180082	42.79288571478799	40.35924840276249	-21.202904748132156	80.35749934570666	61.96983665326997	26.409829581480754	33.38798501425654	-28.958739161464248	-51.829977893759036	21.928878951096547	6.664776364729828	-7.602752856340385
STAT3_Pathway_Anti-Apoptosis	Qiagen 1.123	-6.888157431866514	25.538327683498967	0.6557892584596936	53.129501523141876	-19.731777100301482	-9.365756403060926	-54.91457421123069	-31.704099841413893	4.877806601343756	10.05753103441977	11.832631692526695	-11.674664631047005	-43.563786229478815	5.373132346341833	-12.328582468358631	79.81942145086161	-6.92147399653477	-4.9266445413416236	-40.682889520354784	-15.455380632142287	21.077253449480157	-32.91028620996845
STAT3_Pathway_G1_to_S_Cell_Cycle_Progression	Qiagen 1.123	56.4505248015381	72.35282561094706	62.464967973824784	-94.04004872460837	18.157198333860876	42.98911311335448	81.44770737228542	68.0619231580144	78.48514039463845	64.70333203228236	28.591198364151804	1.6831323067465969	52.249716379453425	111.5039305862646	32.43189019462305	48.2903200264581	10.278387356994852	82.30965020532894	-141.23182754625861	-25.60257509572165	20.03684083737408	5.919204215824257
STAT3_Pathway_Growth_Arrest_and_Differentiation	Qiagen 1.123	-19.703488838486006	63.356440315592955	68.55037425505486	-45.376432907412664	50.16732660073872	63.93766316654583	49.74522420085582	58.11588356466155	48.51952372174716	63.09003964783664	38.594389317762065	51.449970309825375	-20.681036185183068	74.0139334913168	80.36014864903142	38.76195529101171	39.47243622266222	-36.2475227386232	-72.60242557892491	25.21729593232197	10.869844377110242	-5.471583505558004
TGF-Beta_Pathway	Qiagen 1.123	-22.821575669631436	21.309427550741468	15.964030277126543	-97.89866902197546	14.960079794206372	10.136738511643092	12.597583608481877	10.084964147058956	16.464067561329085	23.04640227217285	13.303563522033008	1.3204012379716217	-31.557593250154426	26.537239843504416	20.476592688176897	11.458865514710592	21.93527441262279	-23.690291801481912	-31.887094617332167	19.85559909291873	3.173022757634785	-0.8453753590728679
TGF-Beta_Pathway_Epithelial_Mesenchymal_Transdifferentiation	Qiagen 1.123	4.504591719857553	5.275464097058685	35.41989589415608	32.802136641097185	40.68732675736159	-14.114741147130944	-17.82746357053418	22.064080592270226	0.7089989888876301	27.8341589500331	26.75178249495735	45.16527702266003	2.0478545350726183	-2.095440958979223	26.197640183728886	7.982172478849378	20.048871619344524	1.7740300408533225	-41.10896221635222	23.322988148344884	-27.21049986345297	15.19139979241304
TGF-Beta_Pathway_Post_Transciptional_G1_Arrest	Qiagen 1.123	-36.50884770199414	-14.45394264164289	-42.1146525811974	-152.5619306481836	-47.018013060598605	-38.986213508348385	-19.32433437516692	-48.045642882382	-39.37976964682932	-16.27390967312468	-31.406509061752676	-22.810423227218486	-7.061188330355417	-34.54175843136825	-44.72146913630241	-13.473561425191974	-7.584976300333758	6.686436916111059	2.845070481760344	-10.331442028915482	23.52989997258252	-1.6714276160125712
TGF-Beta_Pathway_Transciption_Arrested_Growth_Apoptosis	Qiagen 1.123	-10.889493555075203	-20.791684682426887	-14.539508422819653	-84.35109047199884	-4.7336787287495	-18.748798369448487	-29.145490314303025	-18.343075648607837	-1.331207981430175	-14.239336594618832	-10.081993368617082	-8.852719819249998	1.623617893723283	-23.665141250173992	-10.042993063562696	6.243359202736217	0.15459721780465585	16.39335236181248	-18.845629105514114	15.10612659618365	-24.329382083798144	5.2775758107751525
TGF-Beta_Pathway_Transciption_Cell_Growth_and_Mobility_and_Angiogenesis	Qiagen 1.123	-10.889493555075203	-20.791684682426887	-14.539508422819653	-84.35109047199884	-4.7336787287495	-18.748798369448487	-29.145490314303025	-18.343075648607837	-1.331207981430175	-14.239336594618832	-10.081993368617082	-8.852719819249998	1.623617893723283	-23.665141250173992	-10.042993063562696	6.243359202736217	0.15459721780465585	16.39335236181248	-18.845629105514114	15.10612659618365	-24.329382083798144	5.2775758107751525
TNF_Signaling_Pathway	Qiagen 1.123	-1.7277415850345816	11.095703501721422	18.28863073795716	-108.35257255849228	11.326405191774798	19.519059162032132	7.668052104682388	16.550548970801433	9.877462779353326	10.219137773787125	-1.3470028897020463	2.0914927256579046	-18.34627746941923	7.781181519054556	12.486415561731834	8.64772777847875	10.55783029798788	13.840844043080835	-29.087409343965998	9.354770431967388	-10.09622158358614	-3.217541623962835
TNF_Signaling_Pathway_Apoptosis	Qiagen 1.123	31.706839746095127	26.554880993598324	44.011722971562335	-169.69077832965735	40.14473800326384	36.63765514025519	45.02277168714401	55.01256732390255	25.621964341939403	26.45954041099599	17.59352164532975	34.777973827621395	-5.905651350622249	39.68693799831155	26.648788857590215	-10.29080690468162	17.256962668907207	-0.30757400680891467	-5.046488107455077	11.39892592891706	-11.577485173789949	-1.433534405088763
TNF_Signaling_Pathway_Gene_Expression_and_Cell_Survival_via_FOS_NFKB2_JUN_ELK1_ATF6	Qiagen 1.123	-7.762850479228707	-3.1464045610844886	-3.1829235938260396	-90.77460595787686	-6.914671567599854	2.7560669203824246	-11.006980843857255	-2.3110474591997767	-3.2895450583750896	-6.283450626861427	-12.138321158734025	-7.786956894404275	-11.302732900402031	-8.762272019607067	-0.5528732856081563	4.965387157323614	7.165510060649881	34.051496560377345	-37.2357873134763	10.337176532045486	-21.2021378881822	1.9183548912620827
TRAF_Pathway	Qiagen 1.123	1.1175530521254564	35.08613719205726	54.14655181556114	-102.72645614547673	35.087070070356866	42.340279349664314	17.11336421308187	44.634271948024704	30.752488887119956	43.19271882721341	24.822182096989906	39.44097372438731	-23.461551420371922	36.62548577050001	43.39882817427376	15.998227457066621	21.936358102199524	-5.10802104655674	-51.5504739489698	17.785916253029136	-0.3514226975839301	1.2894158808151166
TRAF_Pathway_Apoptosis	Qiagen 1.123	12.239673862527502	67.55872696745526	83.04115295841943	-174.44469651415193	71.323786367278	83.77008729988478	52.7423920654684	74.28499696203156	54.24836597640137	65.39169522538	44.30330188096158	44.556968878572484	-3.230677134292112	60.739855102927784	50.98854944350239	23.095346096111438	11.056911924529258	-34.43318937102639	-11.057280819759754	23.44759636870793	-1.8134805352026477	-10.295903663360017
TRAF_Pathway_Cell_Survival	Qiagen 1.123	24.048021174923463	11.383063804151593	41.56353857223674	-2.9511296059419743	53.05590591203343	-1.350215743320528	-18.088997083655478	29.395360133484356	5.491198746452989	27.8575838299787	27.42405530810644	52.674140516282606	14.70957876433535	8.7189893621643	34.92007642769231	8.092742416592676	25.908214525427493	-0.09046322935840775	-45.120082638443144	28.51959589594545	-32.33811382886467	15.02810685870058
TRAF_Pathway_Direct_Antimicrobial_Response_and_Cell-Mediated_Immunity_and_Apoptosis_of_Host_Cell	Qiagen 1.123	-16.94272970637556	20.63210029983734	13.953809521044235	71.41104319910443	18.425264989300196	26.286319384512513	29.869006494810108	17.550767240188076	16.96227790195428	21.31205929689221	14.753999650564669	19.455955596485712	4.159673373714017	16.583040369796315	31.70660837588708	13.058229919492797	13.87918678600228	0.8654669126106542	-19.19705900849872	11.038978509841867	-27.217311281330485	7.572508161881619
TRAF_Pathway_Gene_Expression_via_FOS_JUN	Qiagen 1.123	-23.599992355678825	-17.605327860911714	-13.92415267208737	-153.02731096981026	-10.220119158662538	-24.466137357131593	-27.586932773680367	-31.04666888152263	-10.39745947746781	-26.756379022482925	-46.05541252563389	-20.087733968715895	-23.549372115781075	-39.10403465151985	-25.39959566393371	4.846348076752963	26.20947704295592	59.07867239494503	-70.32500819914983	4.56937200268094	-30.29673055897439	5.917869240789342
Target_drugs_pathway	Qiagen 1.123	9.278419961464191	20.044412646744092	41.180521021638235	-71.09222416212363	17.317099894908033	23.45408009408624	15.563946941578582	19.784432868035317	22.394328339842307	31.692412520328535	21.431269417723573	0.9884271027084564	-11.270284154203843	29.535368569415088	29.184696351214516	16.467304108908042	21.292781235370235	-23.554434212558544	-29.852855745693073	2.460570865351432	10.928865993866198	2.25776775475569
Tumour_Infiltration_Pathway	Qiagen 1.123	-53.06346007254806	109.32825763900516	140.82301216041745	-26.5574279292936	58.090143427448226	81.97932247590543	38.81760241259211	38.75282228163617	28.12287717117894	78.41094723020798	54.182466732505844	56.77577633648892	-69.2405417525143	114.86621567348043	117.03257765500032	12.053680236985219	91.8494250854397	-61.625561483136096	-93.56361303327506	8.071721433801086	64.35396893303955	-21.13962117285437
Ubiquitin-Proteasome_Dependent_Proteolysis_Pathway	Qiagen 1.123	33.339775055168644	28.71428375610342	23.882951738130515	-109.65706498305097	12.410880828448285	9.555415040993957	22.067924279278074	16.090205308209608	18.393094423053995	29.320861693188043	18.197074061996226	12.081620286003481	-1.4454699535233004	27.605161908464144	0.44464420713935715	2.8628725457368853	-5.290338014736946	-9.549781696268253	13.442607428477501	-1.67694038493609	5.535283759453641	-5.323703637726718
VEGF_Pathway	Qiagen 1.123	-36.56919724368129	-11.828680733380999	-10.71824465640302	-104.1409251470708	-3.1714255881871942	-24.734533439155342	-18.322834541600898	-15.154867266093463	-16.235101486644172	-19.75324648724208	-18.247757551075487	-22.396151271929646	-49.11377544600511	-18.65194414431541	-8.455092385623496	10.494322747305148	15.146025292647943	-14.061057506661129	-32.716489401799635	4.389242380888045	11.716765853289694	5.0311906343298745
VEGF_Pathway_Actin_Reorganization	Qiagen 1.123	-135.14884385752197	-82.61160518156771	-139.43430606375316	-167.9212448535611	-94.71855963712297	-104.65362741946412	-95.21575184822832	-105.55824224607446	-54.34700904256473	-117.44241513669678	-74.48017425156503	-141.03043908608305	-176.8881428614509	-101.6247623104374	-103.55835622094449	28.329156802982563	-14.715811600283407	-10.782831151242956	0.29336905895170073	-48.76131512090112	67.96433150064762	-22.3268994901547
VEGF_Pathway_Cell_Migration	Qiagen 1.123	-135.14884385752197	-82.61160518156771	-139.43430606375316	-167.9212448535611	-94.71855963712297	-104.65362741946412	-95.21575184822832	-105.55824224607446	-54.34700904256473	-117.44241513669678	-74.48017425156503	-141.03043908608305	-176.8881428614509	-101.6247623104374	-103.55835622094449	28.329156802982563	-14.715811600283407	-10.782831151242956	0.29336905895170073	-48.76131512090112	67.96433150064762	-22.3268994901547
VEGF_Pathway_Cell_Survival	Qiagen 1.123	18.664272234239757	18.78533861214801	45.23048900668793	53.21025096965945	49.908445975153164	-5.9828844364163425	-4.000146364935417	27.370623147809674	8.200579115614186	29.811842358403883	29.474406976980035	51.68571274230619	18.287940700952777	15.137741612825792	38.917556809884935	12.29204409391839	21.25699691296846	-9.445024940054227	-34.58469942450821	28.84048186989745	-32.74399075690567	14.384192244683764
VEGF_Pathway_Focal_Adhesion_Turnover	Qiagen 1.123	-25.239147278602736	-0.8555350523136672	18.2425170056637	43.340748443010426	18.228722827450394	20.358820862058817	-10.355464876128615	38.40628543004147	-19.944317909405214	-22.897313790887488	-39.228952218152955	-15.723239076533485	-20.38900344441128	5.187177357882204	-0.9562193673061613	32.697327430737616	21.74233281264521	-16.996520135512252	-66.06448369769066	15.716773616839024	-3.7328955325250814	16.637465505506164
VEGF_Pathway_Gene_Expression_and_Cell_Proliferation_via_MAPK7	Qiagen 1.123	-40.63188983988097	-31.31167981153532	-25.962950686004653	-116.79356384643584	-16.542507617599178	-36.55208784557247	-21.937358547651257	-21.167503878442762	-27.431272997059903	-37.68123526217424	-38.89909119486798	-19.318801148217197	-13.309312069195215	-46.26498821267618	-32.89973483875095	11.992670853008917	7.492327690174548	49.7676543976685	-38.34178452103318	-3.517374190187852	-24.545600253256165	-2.8478939763747255
VEGF_Pathway_Nitric_Oxide_Production	Qiagen 1.123	-19.185863666426975	-28.13923740463316	35.98110991737982	-178.62788556660075	-38.89210825568756	-18.32114860469156	29.371209506847602	14.635773225218172	3.967181247370566	4.518907904148736	-54.416508072037495	-26.57206503971374	12.895967311575909	0.0073876659250335375	4.688998721172801	9.620882053586827	29.67551505081159	-36.07063181983731	-87.42232916323812	42.497136851852865	4.813537441144992	36.88588958567875
VEGF_Pathway_Prostaglandin_Production	Qiagen 1.123	-26.294103915933675	-24.997717398280688	-19.729687119181897	-150.66929684371163	-10.256763014570591	-24.94649245995784	-18.409816554709813	-28.630466109713034	-18.264227530126508	-30.69902646365351	-42.31786844351061	-45.794940297789964	-76.74251054348439	-34.33547185884511	-21.202515923934044	5.128683937783829	20.271542229487256	-11.578595082677671	-64.3866443684303	27.389010414265837	2.622019746483095	20.55398312308798
WNT_Pathway	Qiagen 1.123	-26.55324924106479	-21.455010454691006	-17.38586651608829	-69.64441766576577	-16.718214125090302	-23.385021364756913	-20.303387620904285	-30.040387090025376	-16.703743862590375	-17.07146219945174	-11.823466675220057	-30.32597285011393	-30.541801664997003	-16.536306069619066	-2.486118812654239	4.167526125126699	11.768709325308414	-4.361661078195115	-21.371396380805187	0.47389926608558197	2.6571197499095587	6.665802992570074
WNT_Pathway_Cell_Fate_Proliferation_Differentiation_Adhesion_and_Survival	Qiagen 1.123	-20.173278207576477	-29.318778385552225	-17.381056073674745	41.9969932697023	-9.400036055065577	-15.931279801354043	-15.799438909333299	-15.075542439880135	-8.099472473493556	-18.839805264966493	-11.253556107871853	-9.434963668371479	-6.649943928772514	-14.193934384396528	13.919217646894586	-2.4376151740305354	15.378263429828163	19.186527902339513	-38.35870831977829	2.0628281736218104	-1.161150230301475	5.32985421832088
WNT_Pathway_Cell_Survival	Qiagen 1.123	-26.86574304198066	-20.555722561984442	-16.828245667316814	-143.5756537674862	-6.803971991396965	-26.642228602777678	-12.800276290548318	-28.611138904376464	-22.347618944554423	-26.84351672542337	-23.408597176885802	-44.35449833495959	-49.51069033752448	-32.53001263240529	-14.812379924529065	2.134586411149801	2.70890910876435	17.22146233361842	-15.65127931058449	-1.7735592758657839	-6.928515460400019	2.2883961933174923
WNT_Pathway_Cytoskeletal_Rearrangement	Qiagen 1.123	-26.85419839953522	-58.679867128622874	-35.482582412980236	-13.5894906280229	-28.46319305891385	-57.38739869424286	-31.306593601505405	-30.036056462061712	-13.886797918848762	-49.63611550397442	-5.16805999094565	-55.65464625730723	-18.856477299362894	-32.74429957948496	-12.70488830195239	20.03260667973885	-23.435916897478062	-46.63022245103772	43.02820024990692	3.1766093850870885	11.249889288011005	-7.421166254228238
WNT_Pathway_Gene_Expression_via_CREB3	Qiagen 1.123	-58.19938860641276	-49.57588307231219	-34.469486057842644	-155.08354476561416	-42.06694566521738	-54.7840508606247	-42.91297532985217	-64.91016974986897	-35.844879189991374	-49.3463030052366	-36.25460497170804	-65.08880097889093	-48.314002496454485	-39.905308603820714	-33.52622019171902	3.060412501636777	5.125681027103949	-15.876678075883968	2.618098242386845	-13.543245394744154	21.32885008735544	-2.7131183878548173
WNT_Pathway_NFAT_Pathway	Qiagen 1.123	-47.3960239563534	-28.30853612865593	-8.014186679937374	-88.117115879346	-7.595457286755749	-26.859830914998756	-25.392480079259034	-34.263857763505534	-25.922822465399843	-27.83773533032956	-25.033912116386713	-52.509801903562284	-95.72985705156094	-18.346050700639502	-0.5864456985038563	6.1113586351528735	21.091974360452053	-37.755147712200895	-4.9271906163002015	9.654971504927333	13.449888007155245	-7.625854179186375
WNT_Pathway_PKC_Pathway	Qiagen 1.123	-47.16267907585941	-29.976012822927174	-15.069760171827987	-125.02561990909624	-25.980452024984196	-42.78336116799637	-28.184453777390267	-38.461808676360825	-23.463066207085078	-29.3097359484069	-15.575880613894377	-49.371214324665395	-44.79679320827914	-17.946819258769676	-15.94128233670441	6.697544374676168	15.061566904387938	-25.329470573910047	-1.106932063408244	-12.261657202711406	19.85680140837299	-2.917852847407351
cAMP_Pathway	Qiagen 1.123	-18.223801661093198	-12.548752254720707	-14.619045892145675	-95.95546552211964	-12.693960811626019	-23.54072875898015	-24.279824582508596	-28.959600640928613	-6.371889861933326	-12.761607106447324	-6.41784870089929	-37.99591997804641	-43.19908531435475	-14.898816794850116	-1.5472687367733244	8.555882657971285	13.205982080157147	-8.78996124518481	-21.2590037667408	4.487586339974866	-6.692129130308561	10.49164306413085
cAMP_Pathway_Axonal_Growth	Qiagen 1.123	-8.782926253503813	-10.53094634768959	-9.585319222987948	-89.20486958623384	-27.221878590960852	-8.218691345606914	-58.423340003225945	-47.403585606713314	-5.470183644720528	-13.687658219480713	-2.7975361912768935	-20.668223005249686	22.613922201933843	-3.1374333405618815	-14.37735644795033	-18.92301926957508	2.797787449245509	-25.03664308061214	24.4069980939854	-1.7732585011929825	24.042016864824607	-5.513881556675413
cAMP_Pathway_Cell_Growth	Qiagen 1.123	-29.452888384288073	-30.710475699917446	-35.68328513650382	-110.49501519653502	-33.72296203361867	-63.114763371680624	-35.108037422367964	-41.41288202018776	-22.82058817618687	-37.689528589150015	-30.661417004618063	-67.2661458519317	-70.71151601137264	-21.888791808584372	-17.29686708568457	10.953216860680808	2.709765676293746	0.2863989473155824	-13.312841649472674	-1.080115933244415	-13.761418111125408	14.204994209552407
cAMP_Pathway_Cell_Proliferation	Qiagen 1.123	36.610460687152745	-7.341656609186866	5.348307341872233	39.15437935199595	-47.29391181386731	-7.42440609981212	-10.896615595071253	-32.91670670947829	-24.5786629794403	2.0583823217804347	-6.10940307074476	21.04233674001892	-11.046402106219306	-13.229514864820288	10.13751141403919	-55.993800912870014	8.070790696606121	1.0486590936309528	16.382862112129455	5.106165241021579	28.99826842760365	-3.6129446581219686
cAMP_Pathway_Cell_Survival	Qiagen 1.123	-19.136074192636627	-20.425984520957787	-24.35757193329232	-97.46497116885409	-28.125882010412788	-46.727911635951614	-36.51412178846756	-39.1149547458647	-13.951060985893008	-27.509782830268836	-18.46460958755398	-48.11882433875689	-33.64162088758097	-12.262748838625843	-13.685427724015689	3.423306301120841	2.1719824779793613	-11.896937345718401	0.38439228453949176	2.053728316836506	-3.1713311301348046	7.034859095377005
cAMP_Pathway_Chemotaxis	Qiagen 1.123	-28.287828713225494	-28.63526412378443	-35.80650016904583	-112.71481874325855	-34.07596901529406	-63.658503024079494	-35.38424312867669	-42.305362976937296	-23.608937170718193	-38.084052342033516	-29.530778364230475	-65.99364533731688	-66.99491301819099	-21.409549983151937	-17.634192325255288	10.445378620016365	1.88108023227187	-3.0464301221543635	-10.446967978548017	-0.31953663114956504	-11.65065688669584	13.137132766259576
cAMP_Pathway_Cytokine_Production	Qiagen 1.123	-30.06624541280805	-31.914405137125684	-36.172641481120024	-129.68304498306696	-35.76205608636137	-65.00208461980388	-35.58129306420084	-42.318749273080215	-24.481507343027463	-40.67586487377684	-34.56288693893965	-73.45571705667463	-68.57519901816717	-26.131469871282064	-19.497987864343617	13.007690269611844	3.853850727000982	1.365159986130764	-20.24568539001343	0.31853736136182287	-13.188424976454167	14.888872022362195
cAMP_Pathway_Degradation_of_Cell_Cycle_Regulators	Qiagen 1.123	-5.1259794013876325	-29.62458290402235	-16.569024958377643	34.39676976453421	-38.06347806377288	-11.083067473134065	-22.579443145839317	-36.06197227546699	-27.058058808025503	-17.650768603862414	-21.872381027690842	5.097073126311413	-25.93150590848476	-17.95572791978991	-2.922780486610929	-24.55436856354656	4.210497271445751	10.84967904750448	-2.2025119017128145	-11.509915781074064	33.633390984641615	-10.426771057258497
cAMP_Pathway_Endothelial_Cell_Regulation	Qiagen 1.123	46.351975927151535	66.68130993456059	63.9869002309388	139.27687253143995	49.348295714251265	49.19914860049398	65.09337030048466	51.102201746224615	51.24741138783635	59.19847222993735	45.6291188376624	60.27075615252188	86.26389772893616	60.12085997772171	55.74415993470081	-2.755713542854019	1.9166303360391574	19.38884659905717	-20.82229538281349	30.773403387581844	-47.74527479524803	19.244403398237313
cAMP_Pathway_Fatty_Acid_Metabolism	Qiagen 1.123	-18.562740069629026	-14.412137423542722	-8.654263325208683	-119.69140658866317	-9.326174363551454	-23.957740547136535	-28.656994470713947	-21.33208204895044	-7.740805025800585	-12.019512759131048	-12.398118574740653	-39.94945889739906	-67.31119397954899	-0.8205360596605588	8.56639327890179	12.842993005999167	10.121081200622818	-9.971428011207259	-25.661887235519398	4.6946462711917825	-1.9731267115084445	9.947721480421347
cAMP_Pathway_Gene_Expression_via_NFKB2_CREBBP_ELK1	Qiagen 1.123	-1.290491159639889	-32.556829240810195	-19.019459851388937	-56.96107782472515	-46.143696299148	-26.36842573865113	-27.669398588483478	-37.371140631963776	-35.393277789597875	-25.901906148228687	-32.172591331979525	-25.2867822765318	-23.220723492025012	-34.96905210104055	-20.802767019339083	-16.46744217144666	-0.0789098480947254	25.942451811847878	0.7333634033801352	-11.84142641742412	12.243493067159243	-10.531529845421835
cAMP_Pathway_Glycogen_Synthesis	Qiagen 1.123	38.070545043022754	-5.147120000217269	-0.5125662481104498	50.37369549972459	-41.65755407037173	-8.279160712120866	-8.228126116262771	-39.00487344559397	-21.413277748066704	2.864202578904555	-9.653647900929457	22.197419581184384	-7.933498047906891	-13.264030232912521	10.23365549577641	-50.82303513762007	7.914218655263973	4.809831486073223	16.848003783504506	-4.590416094503029	27.790628111251397	-1.9492308039701811
cAMP_Pathway_Glycolisis	Qiagen 1.123	-21.33697299180429	-0.3683385263264873	-22.467792325143954	-114.53433764663517	-6.415310851994362	5.285934128847289	-29.4059850137175	-19.50382891525656	-15.993355406427934	-13.155311491373741	-14.541020483235787	-15.262267624763833	-69.28518161626862	-16.318104824788087	0.26396293623643374	-23.48778517704734	-0.2705501306289114	39.780977477960086	-2.4261961012457074	-13.630894197929058	2.2875594457859116	-2.25311131689501
cAMP_Pathway_Lipolysis	Qiagen 1.123	39.76746057399278	-24.208746425960612	3.3241985791850315	-1.5432922611062327	-61.71101189967373	2.9736668507703845	-20.815483027062168	-42.593713226278716	-33.03276689729034	-1.3022340163571613	-22.891819826552062	4.192805891422583	-24.212163137226643	-12.35143026223	1.61044055035315	-40.54821496738326	8.753976195458991	6.229057005458059	5.45450100158307	1.0548964660735909	23.33818649701842	-4.282402198209042
cAMP_Pathway_Metabolic_Energy	Qiagen 1.123	-0.3738193453651956	-2.957149285095528	9.032091233374324	-44.93470149484759	-2.0113831180809982	-38.26439334577449	-39.2354724766442	-14.599929543327118	-16.845925417994216	-7.385792530037251	5.336980012090053	-9.492696475350154	21.152116698774464	5.373140723270914	-3.16185492483374	-2.2514146829611685	14.104413834625252	-6.45595068441194	-9.355754218422929	14.387396012267503	-15.971950026990722	5.543259765893954
cAMP_Pathway_Myocardial_Contraction	Qiagen 1.123	-30.774723969305434	-25.49281248794182	-31.74375735095244	-137.15395085365986	-24.583814351034853	-40.87499739684134	-40.388335740677405	-42.19043596880505	-23.482590895875898	-30.950914396671347	-22.224048147034424	-49.60725152998845	-27.244314862572754	-30.820330794446615	-17.87917811391874	7.741037596062032	17.806571566727676	2.2829562363362825	-26.974707613660076	-4.026751468977217	-17.02961292708877	20.20050661060004
cAMP_Pathway_Oncogenesis	Qiagen 1.123	34.5804358002673	-4.507430316378425	4.33478255369885	23.81027198426402	-41.43104673391037	-3.1704646443409015	-3.647546303739318	-30.36300433542689	-17.855109009561186	2.3061792340112444	-6.2035628461118275	10.87529419521526	-26.466666670372568	-12.630131333516365	8.202111482823963	-44.244472743624414	9.979227996137432	-1.6053191345684485	8.948407964658427	7.45986303762186	19.177293205363007	0.28499967441196333
cAMP_Pathway_Protein_Retention	Qiagen 1.123	57.06844444587937	0.20888607117892327	7.0157804412054245	38.506857682890114	-29.983933980464567	4.005699195096851	2.3090633621638275	-17.34858376274864	-12.495404869976348	7.197737329270167	3.0046107655560896	37.022999291315415	16.87093305893407	-1.157138439825145	8.451262887505044	-54.691300618426055	-6.3415229101310215	32.34193869086249	11.171103880232002	-2.9766666552193435	19.566583460797773	0.9298641518839856
cAMP_Pathway_Regulation_of_Cytoskeleton	Qiagen 1.123	44.914080628999194	-4.576282000355799	-1.8337986459310711	51.89462142234208	-27.09263234414316	-18.395418815081925	2.475516983501913	-18.787808853461783	-21.246264649066234	2.151884607445734	-2.4078214572686996	24.090010244930266	-28.52859637938705	-10.131430685982005	4.634614228493009	-43.82050164190958	12.102028879876066	18.38226609192608	7.368836730903395	-6.091370482355534	16.48494604790978	-4.42620562635037
cAMP_Pathway_eNOS_Signaling_Cardiovascular_Homeostasis	Qiagen 1.123	36.50472641163038	-17.694776812854617	4.909016156807731	-8.75979894792087	-55.955356904648525	-16.051969178278704	-11.049472942303721	-37.85638923933317	-28.848715725595582	-3.645427846039594	-21.318530427468378	7.08006451047036	-12.882150964515029	-15.434695803205619	9.549013514519478	-47.703639369415356	17.995509680546252	2.318705638285799	-12.257075919532735	16.17438077687197	21.12738123946781	2.3447379537760953
mTOR_Pathway	Qiagen 1.123	-11.1041652413915	-11.73943028504376	-16.61822455752083	-84.67666837359305	-16.04278996370117	-21.167113888679577	-18.745683772776978	-24.392592914044968	-7.150323425984626	-10.467231061701213	-2.510363290428342	-38.328264136776056	-47.84324775938365	-13.530671114647747	-2.9752174721225226	10.492911615540686	9.565752354124854	-7.210741908972711	-21.80073538179674	2.9224752184896072	-3.055265699338754	9.085603801953061
mTOR_Pathway_Actin_Organization	Qiagen 1.123	-6.009285082272803	-19.59291901685	12.252442369617452	-67.25253755637281	-20.175707146300148	-7.602576578021164	-16.73440552880948	-19.191695281065424	-6.378476364712024	-6.741075388708666	-3.9732903677955256	-45.190916587352426	-38.912686402989394	-8.907982666634597	-5.684640210490883	21.43009215118378	16.686218897401854	-16.872319382552984	-43.37900934089664	9.174754937454784	4.445214483568529	8.515048253840755
mTOR_Pathway_Autophagy	Qiagen 1.123	36.71301974371727	14.373532301261319	49.6265803128871	131.61711147925539	35.35900044532877	56.2521393407315	79.02144859691997	57.79972570192095	45.98224340355159	55.24772649047514	21.31555033437969	37.727091288793204	21.484036437536414	50.646359560347065	31.78962503193396	16.31796220641	21.234782236960527	14.600142615334303	-5.20593696655495	-6.259366943972673	-46.797366156646675	6.109783008469928
mTOR_Pathway_Cap-dependent_Translation	Qiagen 1.123	18.803009695062332	31.331153162297483	10.926060137290026	-9.921086863526613	1.7231186454557332	9.477252730915799	30.613633264570645	11.720840164303715	14.573648069848053	20.5061008879862	10.57024548244017	-1.3972997430039964	50.13770007424092	16.15326530271589	15.840669330909188	22.51928676249209	-3.199453195385895	9.784650814723667	-16.794247016248338	-1.51362852791214	-8.491300785620378	-2.3053080520490257
mTOR_Pathway_Inflammation_Stress_Resistance	Qiagen 1.123	-20.05652327002053	24.20400795133174	14.275089846866019	65.41299646259066	24.175469303029036	28.130427186276407	29.35723843042359	28.14348977227444	13.693932530433267	20.574827360812588	10.226318688149933	18.17327585275695	2.079251923843782	15.776083878549086	34.298635401765665	15.206357806183455	16.97859865839305	-0.39408075315991936	-26.909272508250325	14.2015808439613	-27.928208489111988	8.84502444198434
mTOR_Pathway_Lipid_Synthesis	Qiagen 1.123	-7.986923991909818	-23.482920034347	9.116112153993415	-68.60565330076706	-12.085324598042524	-10.975802835050889	-18.333106542940573	-21.0070969243998	-6.074923500943403	-4.314608031850379	-4.7977913585436935	-45.26254928122028	-43.6626791021337	-16.99455479609091	-4.755054008508689	22.50166774653535	16.134742179850566	-13.290684514299041	-44.461945498397554	12.431758449745937	-3.4541151849379093	10.138576821502774
mTOR_Pathway_Metabolism_Stress_Response_and_Apoptosis	Qiagen 1.123	-12.470994895134368	-5.826871976860929	-5.9410124303111065	9.650531844269365	-0.9435960299469212	8.065897801535254	-8.181923884389075	-5.148353426971571	-4.901708274437308	22.474985762920426	9.913703238463539	-20.826573751433077	-55.09153171336917	-15.58991105887694	-25.98824369223595	5.35006441276768	-1.2183797782581016	57.33517869034065	-51.52025210344968	-20.16400439008632	10.194249714457655	0.023143454228053327
mTOR_Pathway_Microtubule_Organization	Qiagen 1.123	-8.534728679570918	-24.436393385495453	8.063283160032302	-76.3823205847894	-14.174691840448666	-11.262558979882474	-18.87392960620472	-23.635733187625547	-4.709026792009683	-6.870252986743436	-2.935000574516725	-49.64196582044587	-49.06825453794649	-14.439509183241233	-5.64003540639589	23.801316669239338	15.46254402727688	-18.305865788454888	-42.699137754323424	14.373362631209725	-1.749266253286614	9.117046468339108
mTOR_Pathway_Mitochondria_Proliferation_and_Function	Qiagen 1.123	5.816813403162454	-21.087714033014464	-35.32966019455732	25.387136630951762	27.811549347365798	-10.822770461395633	15.202626714571696	-15.693307139256552	30.15082766409549	-19.57937519338847	19.232770255615016	-10.555132789291	1.8299668641614781	-29.825186898760688	6.275337166523603	-6.889070748073708	14.069162721568858	46.859644179633285	-19.93419350600618	-2.995635891758626	-47.59073432968481	16.48082757432117
mTOR_Pathway_Ribosome_Biogenesis	Qiagen 1.123	30.669262388001428	-17.085821521054246	-2.0121108686374853	-6.097641986414015	1.6654404348904472	-6.343556193801014	-5.0698130496177365	-7.281432235201611	13.49092910975593	-2.2924424897946842	5.469072080757762	-2.966530607632707	-23.498522326021344	-1.6951428905904464	-1.1719467925417364	8.16006323747672	-18.72595760711431	17.733156108012547	24.459645877868414	-7.554508584498263	-16.46692000967604	-7.605479022069113
mTOR_Pathway_Translation_Elongation	Qiagen 1.123	19.484017894030202	4.413204405647829	6.222625660623535	-20.48552618920329	12.717639954475057	-3.691749359570223	26.045097811001128	23.418858049380646	11.846656692161975	2.382616646597928	3.596467076447276	-6.342199145641027	2.7748710403740384	2.7480336596552255	-2.3187176460146532	16.986770448628913	-16.86370560622995	-5.390955548760517	28.55411688153307	-2.2502019617990294	-17.606948125210113	-3.4290760881623514
mTOR_Pathway_VEGF_Pathway	Qiagen 1.123	77.69229964837292	32.70619336954425	-3.7959029175292405	76.28912159781632	54.736606895581076	53.895615438709186	74.63819337374619	61.91216162283156	91.30738215108377	93.38402598938144	14.878009596329825	17.18063074657298	-12.937772701183473	35.33031815774479	21.05265072440007	51.38595327811869	3.726065293865324	30.283533896090635	-101.76580201707858	-14.324181726911544	19.047082377583614	11.647348898331943
mTOR_Pathway_mRNA_Biogenesis	Qiagen 1.123	14.480547687209585	-12.01332881818091	-19.48153449749766	-66.30858429842617	-0.37284988817680165	-6.966610357825983	11.258115803229131	-11.687360264359615	-5.28146445307415	-19.4604138222104	-17.58716329179607	-36.852086674526205	-45.80089585653086	-22.687234902786223	-16.247332167739323	5.22490558380471	1.4847530669631228	58.43407000415962	-14.678949311692948	-11.895060873426095	-50.69272134988486	12.123002880076584
p38_Signaling_Pathway	Qiagen 1.123	-24.665186200992416	24.309514268757262	19.89454837351626	-104.46008616458616	10.916788411423985	12.474763662841037	7.105976656121267	7.930510134328399	20.49662866435987	22.539603334758958	18.813428583919293	-5.679597548083491	-40.61833143785172	28.861106138129163	30.278981990773556	18.77225551179615	25.48092900786135	-23.16676800221273	-35.757179505399804	11.709240884745832	3.101366881466447	-0.13984477825723637
p38_Signaling_Pathway_Actin_Cytoskeleton_Reorganiztion	Qiagen 1.123	-82.61454881128569	-22.5965917787427	-52.60892731287936	-237.19990136519283	-52.22503202133119	-20.609412207508154	-58.07794501059138	-39.91075158284193	-41.80195585130132	-63.11637456017378	-61.11468459042584	-83.09771741093195	-73.03613720146241	-52.38527127641819	-50.00810555406111	2.97752560782902	-10.74911420999229	28.041176178421274	-11.252127713698998	-25.089630772385647	11.948352324621421	4.123818585204687
p38_Signaling_Pathway_Apoptosis	Qiagen 1.123	0.0	0.0	0.0	0.0	0.0	0.0	0.0	0.0	0.0	0.0	0.0	0.0	0.0	0.0	0.0	0.0	0.0	0.0	0.0	0.0	0.0	0.0
p38_Signaling_Pathway_Gene_Expression	Qiagen 1.123	-12.376870693188444	5.569998228759308	9.223497041638343	-100.33967149222443	-18.41068539339544	7.437644179336169	-13.720238121083414	-6.93018815749954	-0.02502889448166282	2.2201371276696023	-7.1009758124363165	3.8010106454812904	10.168341862421151	12.972737929286357	5.4964626690523435	18.792144614845537	13.305102178978103	14.829922207321172	-28.45041020550964	2.444822802176505	-6.709895469239958	-14.211686128571726
p38_Signaling_Pathway_Translation	Qiagen 1.123	-64.02200010474634	-5.609658074730234	-37.099568497468695	-17.361737258553084	-15.92670827759371	-1.7024615126031872	-32.80958728588772	-18.008716428490697	-39.12369831096771	-26.817200690709452	-49.31053372888618	-32.60899354614588	-54.54465468059293	-38.744834120123166	-22.105014736976127	17.570331361289142	13.056698726684019	23.23597774350486	-38.334728624141334	-0.6859428486546915	-25.81609291492194	10.973756556239994
p53_Signaling_Pathway	Qiagen 1.123	-20.041563878858483	-12.148663329963314	-6.106602912448942	-81.75016833721726	-4.440360461461737	-4.420217219129798	-8.115369971251921	-13.168175769716731	-10.674191055425728	-14.867972206525257	-16.550559624650006	-26.684961566103027	-23.683815948471175	-11.219930291316546	-5.294524065632247	-5.491148408935469	-0.06556356475952183	18.191590870702434	-20.015797865263384	-2.8794457056612726	7.188816310076218	3.0715483638408245
p53_Signaling_Pathway_Apoptosis	Qiagen 1.123	-23.272632715319283	-25.590293006686583	-16.371669980467324	-48.82221412307317	9.460354742082542	-4.383508930612698	-3.6028529581586857	-10.181007687888304	-6.838267704113765	-20.010984488002222	-14.379935843312635	-24.16038820761375	-22.4506947736157	-12.56804608868041	1.0871940113319352	-10.425313504209495	-3.6612493449789487	22.981214635409458	-15.714508008619427	3.8782343133149975	-2.7114294384921154	5.653051347575415
p53_Signaling_Pathway_Breast_Cancer	Qiagen 1.123	-20.944729288657005	-31.95075334370223	-25.106914267274465	-43.20472978781215	4.948208589128514	-14.957693154174764	-7.450428375780953	-12.448025043236811	-10.388611813394814	-24.61413998916354	-20.908318902784455	-20.24727202451897	-20.753314031336092	-22.885958050167183	-0.12000984621520248	-9.538460906277946	-4.652820783009657	23.039949905138705	-9.384985343352927	1.064892436987297	-9.56903417467879	9.040458865193173
p53_Signaling_Pathway_Cancer	Qiagen 1.123	-23.272632715319283	-25.590293006686583	-16.371669980467324	-48.82221412307317	9.460354742082542	-4.383508930612698	-3.6028529581586857	-10.181007687888304	-6.838267704113765	-20.010984488002222	-14.379935843312635	-24.16038820761375	-22.4506947736157	-12.56804608868041	1.0871940113319352	-10.425313504209495	-3.6612493449789487	22.981214635409458	-15.714508008619427	3.8782343133149975	-2.7114294384921154	5.653051347575415
p53_Signaling_Pathway_Cell_Cycle_Arrest	Qiagen 1.123	-20.944729288657005	-31.95075334370223	-25.106914267274465	-43.20472978781215	4.948208589128514	-14.957693154174764	-7.450428375780953	-12.448025043236811	-10.388611813394814	-24.61413998916354	-20.908318902784455	-20.24727202451897	-20.753314031336092	-22.885958050167183	-0.12000984621520248	-9.538460906277946	-4.652820783009657	23.039949905138705	-9.384985343352927	1.064892436987297	-9.56903417467879	9.040458865193173
p53_Signaling_Pathway_Cell_Growth_Accumulation	Qiagen 1.123	-20.944729288657005	-31.95075334370223	-25.106914267274465	-43.20472978781215	4.948208589128514	-14.957693154174764	-7.450428375780953	-12.448025043236811	-10.388611813394814	-24.61413998916354	-20.908318902784455	-20.24727202451897	-20.753314031336092	-22.885958050167183	-0.12000984621520248	-9.538460906277946	-4.652820783009657	23.039949905138705	-9.384985343352927	1.064892436987297	-9.56903417467879	9.040458865193173
p53_Signaling_Pathway_DNA_Repair	Qiagen 1.123	-20.944729288657005	-31.95075334370223	-25.106914267274465	-43.20472978781215	4.948208589128514	-14.957693154174764	-7.450428375780953	-12.448025043236811	-10.388611813394814	-24.61413998916354	-20.908318902784455	-20.24727202451897	-20.753314031336092	-22.885958050167183	-0.12000984621520248	-9.538460906277946	-4.652820783009657	23.039949905138705	-9.384985343352927	1.064892436987297	-9.56903417467879	9.040458865193173
p53_Signaling_Pathway_Exosome_Mediated_Secretion	Qiagen 1.123	-20.944729288657005	-31.95075334370223	-25.106914267274465	-43.20472978781215	4.948208589128514	-14.957693154174764	-7.450428375780953	-12.448025043236811	-10.388611813394814	-24.61413998916354	-20.908318902784455	-20.24727202451897	-20.753314031336092	-22.885958050167183	-0.12000984621520248	-9.538460906277946	-4.652820783009657	23.039949905138705	-9.384985343352927	1.064892436987297	-9.56903417467879	9.040458865193173
p53_Signaling_Pathway_Gene_Expression_Anti-Apoptosis_via_TP53	Qiagen 1.123	-23.272632715319283	-25.590293006686583	-16.371669980467324	-48.82221412307317	9.460354742082542	-4.383508930612698	-3.6028529581586857	-10.181007687888304	-6.838267704113765	-20.010984488002222	-14.379935843312635	-24.16038820761375	-22.4506947736157	-12.56804608868041	1.0871940113319352	-10.425313504209495	-3.6612493449789487	22.981214635409458	-15.714508008619427	3.8782343133149975	-2.7114294384921154	5.653051347575415
p53_Signaling_Pathway_Gene_Expression_Cell_Cycle_and_Cell_Growth_via_TP53	Qiagen 1.123	-23.272632715319283	-25.590293006686583	-16.371669980467324	-48.82221412307317	9.460354742082542	-4.383508930612698	-3.6028529581586857	-10.181007687888304	-6.838267704113765	-20.010984488002222	-14.379935843312635	-24.16038820761375	-22.4506947736157	-12.56804608868041	1.0871940113319352	-10.425313504209495	-3.6612493449789487	22.981214635409458	-15.714508008619427	3.8782343133149975	-2.7114294384921154	5.653051347575415
p53_Signaling_Pathway_Gene_Expression_Cell_Fate_and_Development_via_TP53	Qiagen 1.123	-23.272632715319283	-25.590293006686583	-16.371669980467324	-48.82221412307317	9.460354742082542	-4.383508930612698	-3.6028529581586857	-10.181007687888304	-6.838267704113765	-20.010984488002222	-14.379935843312635	-24.16038820761375	-22.4506947736157	-12.56804608868041	1.0871940113319352	-10.425313504209495	-3.6612493449789487	22.981214635409458	-15.714508008619427	3.8782343133149975	-2.7114294384921154	5.653051347575415
p53_Signaling_Pathway_Gene_Expression_Cell_Signaling_via_TP53	Qiagen 1.123	-23.272632715319283	-25.590293006686583	-16.371669980467324	-48.82221412307317	9.460354742082542	-4.383508930612698	-3.6028529581586857	-10.181007687888304	-6.838267704113765	-20.010984488002222	-14.379935843312635	-24.16038820761375	-22.4506947736157	-12.56804608868041	1.0871940113319352	-10.425313504209495	-3.6612493449789487	22.981214635409458	-15.714508008619427	3.8782343133149975	-2.7114294384921154	5.653051347575415
p53_Signaling_Pathway_Gene_Expression_DNA_Replication_and_Repair_via_TP53	Qiagen 1.123	-23.272632715319283	-25.590293006686583	-16.371669980467324	-48.82221412307317	9.460354742082542	-4.383508930612698	-3.6028529581586857	-10.181007687888304	-6.838267704113765	-20.010984488002222	-14.379935843312635	-24.16038820761375	-22.4506947736157	-12.56804608868041	1.0871940113319352	-10.425313504209495	-3.6612493449789487	22.981214635409458	-15.714508008619427	3.8782343133149975	-2.7114294384921154	5.653051347575415
p53_Signaling_Pathway_Gene_Expression_ECM_and_Adhesion_via_TP53	Qiagen 1.123	-23.272632715319283	-25.590293006686583	-16.371669980467324	-48.82221412307317	9.460354742082542	-4.383508930612698	-3.6028529581586857	-10.181007687888304	-6.838267704113765	-20.010984488002222	-14.379935843312635	-24.16038820761375	-22.4506947736157	-12.56804608868041	1.0871940113319352	-10.425313504209495	-3.6612493449789487	22.981214635409458	-15.714508008619427	3.8782343133149975	-2.7114294384921154	5.653051347575415
p53_Signaling_Pathway_Gene_Expression_Infection_and_Immune_Response_via_TP53	Qiagen 1.123	-23.272632715319283	-25.590293006686583	-16.371669980467324	-48.82221412307317	9.460354742082542	-4.383508930612698	-3.6028529581586857	-10.181007687888304	-6.838267704113765	-20.010984488002222	-14.379935843312635	-24.16038820761375	-22.4506947736157	-12.56804608868041	1.0871940113319352	-10.425313504209495	-3.6612493449789487	22.981214635409458	-15.714508008619427	3.8782343133149975	-2.7114294384921154	5.653051347575415
p53_Signaling_Pathway_Inhibition_of_Angiogenesis_and_Metastasis	Qiagen 1.123	-20.944729288657005	-31.95075334370223	-25.106914267274465	-43.20472978781215	4.948208589128514	-14.957693154174764	-7.450428375780953	-12.448025043236811	-10.388611813394814	-24.61413998916354	-20.908318902784455	-20.24727202451897	-20.753314031336092	-22.885958050167183	-0.12000984621520248	-9.538460906277946	-4.652820783009657	23.039949905138705	-9.384985343352927	1.064892436987297	-9.56903417467879	9.040458865193173
p53_Signaling_Pathway_Inhibition_of_IGF1R_mTOR_Pathways	Qiagen 1.123	45.95952573752414	34.144731520170275	77.13528468728784	-151.093666444353	-8.025984774092008	49.10607699411568	-13.197809942280756	44.658812310688646	36.504789767033955	38.7386234324895	12.229562758611161	109.74992241753851	-56.18188907470542	102.97677220501676	22.700583424206545	-33.66536782205367	28.3380228535557	81.95140104227032	-57.56829169788025	16.843725842696493	-59.95104332455992	24.051553105971323
p53_Signaling_Pathway_Normal_Cell_Cycle_Progression	Qiagen 1.123	-23.272632715319283	-25.590293006686583	-16.371669980467324	-48.82221412307317	9.460354742082542	-4.383508930612698	-3.6028529581586857	-10.181007687888304	-6.838267704113765	-20.010984488002222	-14.379935843312635	-24.16038820761375	-22.4506947736157	-12.56804608868041	1.0871940113319352	-10.425313504209495	-3.6612493449789487	22.981214635409458	-15.714508008619427	3.8782343133149975	-2.7114294384921154	5.653051347575415
125-dihydroxyvitamin_Dsub3sub_biosynthesis	Metabolism 1.123	48.97722468471938	92.52792579459143	51.60437772530015	-241.30185632564732	74.56644321481805	22.15535060098812	92.61493579856243	65.15772591456218	60.04961807416297	45.51285035162957	12.530739477694071	71.48082385222912	60.787248866556375	58.92703650875154	72.56272018682067	103.270960997275	61.280661893067645	60.98646021410376	-91.92996501133595	-61.87026233035534	-100.44208184224215	28.7042260794871
1D-imyoi-inositol_hexakisphosphate_biosynthesis_II_mammalian	Metabolism 1.123	-40.58235285643011	-45.54327848174087	-28.618479161884448	-198.94257200878346	-29.04998106252119	-29.18014029657653	-24.156353141533916	-18.17448774738029	-20.624684557983887	-27.6129850920219	-46.52349662002396	-51.03681204241764	-64.10672571308089	-37.94929248535491	-25.877977587316664	30.687729818039966	-0.9236236630094926	35.38878519919726	-75.07662060141928	-16.676519877915894	14.482984418771213	12.117264706336336
1D-imyoi-inositol_hexakisphosphate_biosynthesis_V_from_Ins134P3	Metabolism 1.123	-4.384782492872263	34.59800227129666	25.84593229111634	66.08858349081184	-18.881213553902583	9.894959259570385	-10.087236890595259	32.68454924122485	7.9813301934917495	21.80386016070528	-6.046946253308757	32.92126265769026	40.53300134129022	9.041641580608688	-16.66185345015045	14.10948501776991	-9.639037333486854	36.2364379293878	-55.72049021678593	26.15392573120619	0.5269368761843141	-11.667258004275087
2-amino-3-carboxymuconate_semialdehyde_degradation_to_glutaryl-CoA	Metabolism 1.123	39.804063945332715	46.48871562626731	-29.411139886797745	-203.67282576959477	-19.48987306599018	8.883332995926352	-7.020109556400639	20.204097148537443	-20.687058940629218	81.74295134562111	67.91561155607336	-0.8738693737761476	-45.4974638417125	-21.63499051021809	-36.42155620099982	-29.89259847535497	-20.181860046156984	65.08412452011774	-11.067412276638994	3.771733615146017	-27.73617297706038	20.022185639947367
2-deoxy-alpha-D-ribose_1-phosphate_degradation	Metabolism 1.123	-6.271994247626781	40.85183108415073	26.75603453903082	-2.8703900979592767	109.01760371364229	0.7356289844488728	97.62956371948128	94.70578087581404	4.188999582605062	113.80657909235032	84.32398391740598	127.26364570069701	-17.664715681836615	-17.86302839194098	30.31377316171807	71.4235462804654	50.447078001190384	-24.06100859455476	-54.054417876156435	-58.30987715673086	36.133126078979096	-21.578446733192973
2-oxobutanoate_degradation	Metabolism 1.123	88.96182579178453	11.170182185000478	22.9206021103442	-180.79550897516063	47.5515672242471	-14.247512369954293	23.246401001378754	1.7927888769270122	33.242900727914396	9.847201987922674	40.32082801460823	41.44006618171407	43.059503850668094	24.61966823883619	19.509452843769797	8.272716488410499	-10.566735464063873	4.875479719022479	62.694375035816144	41.102887939945	-127.24501713227852	20.86629341314818
2-oxoglutarate_decarboxylation_to_succinyl-CoA	Metabolism 1.123	56.782063005654834	-21.23041237080109	20.745327962251555	17.7419018879868	8.922705964375483	-24.01347891876882	8.334099347557595	9.885339110940334	18.36608635316634	-16.921957814720553	13.49656466047993	5.407254583756218	-42.37933175243945	5.744060796456174	-10.557911704710072	39.54880136158738	-13.929678135370398	22.657877928352057	-2.3662476474881107	-21.614349775384067	-32.86807240784866	8.571668676151612
2-oxoisovalerate_decarboxylation_to_isobutanoyl-CoA	Metabolism 1.123	63.166149813790554	24.41529264594308	20.2310162945801	-110.1264064188817	38.70400910704182	-65.0608473552735	-8.287476868840765	-41.79945038603609	25.23712589627689	-8.70370443319127	41.746856252675734	72.74202289352002	63.42319665699223	27.981753936243024	32.531998834072525	-10.169517252098235	-5.226263086070781	-8.403745638300249	77.60146052152868	45.04473860502753	-112.17764918804755	13.330976037960307
3-phosphoinositide_biosynthesis	Metabolism 1.123	-13.339549961940675	-14.134041340067736	15.168912004986094	13.584535852685933	20.797861941183264	-16.747459914864436	-9.044312693357803	-0.5557816836849567	-15.595226467730944	-2.5578905918250174	-5.120105925123613	-6.340389858822346	-46.304739355137905	-15.481058440818954	9.414756948133817	-4.190691160578892	19.85157134463644	13.871761435500499	-44.899655432326	1.0933750726802574	4.728136802007521	9.545501938080273
3-phosphoinositide_degradation	Metabolism 1.123	-16.988480132912425	-4.763871377291604	6.013592342392493	-160.3065746608704	-0.48122252262672194	-9.59675644858663	3.9318449597246694	-3.6747240137280457	10.855807212639808	4.510700507510398	-8.520353577165467	-12.700822617131962	-11.860092118997215	-1.0556487297739665	10.338889547382918	13.746893213823094	9.191252067578908	6.439396337369763	-17.416861975018193	4.6937848244362925	-21.43207411942188	4.777609651231979
4-aminobutyrate_degradation	Metabolism 1.123	83.55940053344135	-8.97430642349583	12.074528021365124	-137.50641710669987	11.291429234460052	-14.469024902133778	-35.51326657812009	19.488352338850675	-31.65899144769889	12.025127017298825	6.856799499585459	44.31794137861086	52.69948945755969	33.504779928382796	-0.11155770076058738	-51.635176634140834	10.704762081950038	31.52490647255265	-18.602807643585397	-21.669538550101457	28.844540488808075	20.83331378451706
4-hydroxy-2-nonenal_detoxification	Metabolism 1.123	212.13039637842596	-124.410821386677	-82.7781530990577	-58.17642626177349	17.18856133233549	-90.58254536691447	-75.5411466177358	-4.508477793508712	-67.47201459583563	19.002051660220147	-11.276540717411013	-17.030087283023033	35.08765276242149	-37.14162673295447	-56.672621431879435	6.643220396242977	-27.55617720792606	49.18633336547297	-27.24374706506665	6.321117494030595	-22.741593412093163	15.390846429339472
4-hydroxybenzoate_biosynthesis	Metabolism 1.123	116.34256449469245	-51.9790307686008	-12.01103268470589	-51.9790307686008	18.922997652451325	-51.9790307686008	56.525284379224736	-51.9790307686008	24.929812450357133	93.68528453552088	-13.9748007993891	-51.9790307686008	49.849321758759984	57.685190312811876	1.1385801084082872	25.336273728334273	-51.9790307686008	-51.9790307686008	-51.9790307686008	24.091947771910302	-51.9790307686008	158.48790157415866
4-hydroxyproline_degradation	Metabolism 1.123	-38.15087620388031	-75.44255103930112	-28.626514417921413	-187.97407999768245	-74.71660583256131	6.337836330351101	7.544511981020238	-86.93877427638567	-17.009155059429375	17.481764855913042	19.849302427567984	-110.39544739411697	-59.65043481949933	59.86139217958449	-17.667996081291683	-42.75389800174851	18.152952298180967	24.016307481920773	-64.08230154608347	38.519342797895355	-22.96902318061761	49.11662015045255
5-aminoimidazole_ribonucleotide_biosynthesis	Metabolism 1.123	16.136814083068742	-14.394483435376015	-5.076106331779044	-153.49651378440709	-16.41958676620121	17.000050699620925	20.97336771919297	9.204856293495716	11.632174514425998	-4.214705111889483	-33.93820566641097	-28.32776522528251	-54.52906714829599	5.823979296694783	-12.350819233352901	39.28550264765725	9.605777053774627	81.9625682120225	-96.94907530699263	-24.500710061291155	-47.422559561921204	38.018497016751
7-3-amino-3-carboxypropyl-wyosine_biosynthesis	Metabolism 1.123	18.652934774897588	2.2851057690794816	7.843103943368086	-311.42240603325627	1.8306877444573737	-39.53343705898057	42.59161526890584	0.8185631148337702	17.46687958373057	25.976918566923057	30.20596000718317	75.6898019478947	75.77224808040042	36.74744415988813	25.79820792368801	5.449155462065266	-22.441808220588268	-42.82151034246919	63.321717009592085	25.009847631407865	-17.876679978883516	-10.640721561124526
C20_prostanoid_biosynthesis	Metabolism 1.123	-119.78348026736288	-13.463977636657043	-64.46770190220185	-200.35870463179393	-6.376781636455976	-24.26428714793447	2.9627828436322723	-1.9066590076445264	3.0804624704522117	-39.021801373318596	-8.9715598804256	-60.81618466035228	-106.10090777765626	-32.36369876100864	-17.049300389248906	-20.15347705587992	27.28781298740854	-24.046297758312157	-10.54450426388949	18.0965094044442	18.04078110038889	-8.680824414160112
CDP-diacylglycerol_biosynthesis	Metabolism 1.123	40.903793900765464	20.472287331717805	0.28037381342080486	-92.40127112926334	22.744301748804173	18.346546132362267	31.72312602446131	62.53349685921403	24.870522407630176	18.91319184440028	9.118040709288183	21.15818012203402	23.226312736308525	25.08983902702941	8.031549358017275	23.667160619002672	6.654758725364973	20.180190260968107	-39.14378828060479	-0.9869378982097095	-25.83253733520529	15.46115390868411
CMP-iNi-acetylneuraminate_biosynthesis_I_eukaryotes	Metabolism 1.123	50.33259269096604	51.911939744311674	10.836533517932947	73.21019336147187	-6.804105303221081	-7.277356839278459	0.2278243015198439	21.165644079143448	57.307281212104044	37.84964716576983	38.23587493280709	73.89252004542249	28.53889366630518	20.73463730028288	-2.5478005611673904	27.329154539321575	-40.678119767799444	9.654211750241586	10.945814339356877	-1.8380645162237474	-0.7805960421023304	-4.632400302794464
CMP_phosphorylation	Metabolism 1.123	3.9211673939207055	7.461393084551639	3.6168547570429572	-33.29675261522516	-40.11241876794447	-18.54207802824915	-31.784719480124135	9.696095160115805	-26.9024581828017	-11.201443213233963	19.618241098111984	9.740651848317286	1.509732058618427	-5.386491673921685	-3.6697448676201483	-11.67962548633507	-18.387005255206553	-15.929003462796427	22.800455308639016	1.4085163368299929	17.447581894223518	4.339080664645493
D-galactose_degradation_V_Leloir_pathway	Metabolism 1.123	-8.188091859866146	-7.177851817279563	-11.871438787580646	-358.8272847371561	-20.985758427373774	4.551074392255589	-0.06478101216338128	-16.118888131454423	1.3504118338418358	-12.377956776751406	-37.04738236354601	-41.541594173779636	-109.57478225770659	-28.4306591759928	-28.128016834776094	13.557833829309986	9.665721874111355	-7.549774197374641	-13.34731753487039	-36.90808019829262	31.660467391601376	2.9211488355148973
D-glucuronate_degradation	Metabolism 1.123	-60.63756099366405	-165.48053075153462	-11.74224529799805	174.47886777204462	-28.84345715669459	-45.28158206757759	-39.285283277425734	-5.503413392519005	-66.17990648439883	-63.20970418756588	-72.98806630755998	-35.7351415501714	-86.15215279689811	-105.2685793610543	3.3432481083121743	44.36487001723496	-45.35340904178582	48.4818728941487	-7.493933888761915	-29.18750935219782	-3.6722645889007928	-7.139626039737126
D-imyoi-inositol-5-phosphate_metabolism	Metabolism 1.123	-45.104818846983584	-6.222531674839651	18.752833334533918	-27.1793162222012	34.18165930232309	15.451623004337382	-5.427070583134883	13.598666766703953	-7.811269455075068	-4.516848552580535	-12.206796844062556	-10.77408906818329	-57.79446196171533	6.635112897683383	30.807516752266977	23.25232367142232	36.53747659313428	-38.309790358646964	-44.14651183150962	3.5155152228805884	12.77005811823398	6.380928584485375
D-imyoi-inositol_134-trisphosphate_biosynthesis	Metabolism 1.123	-41.59538398402512	-48.054334990147915	-31.35476091910943	-179.0938625264247	-15.356597133533104	-30.726300966609276	-26.117814335610124	-17.572890295013053	-22.65722552874174	-29.692900215836087	-50.25483679404118	-53.45875056031255	-58.75417550457106	-38.23397139599656	-19.740533679753185	28.782974970035628	10.558691373433609	28.09578573906438	-67.16530435755395	-19.293647378857504	7.698272402018483	11.323227251859393
D-imyoi-inositol_145-trisphosphate_biosynthesis	Metabolism 1.123	-53.14053206626297	-31.482270203980097	-0.645980041279641	-66.19745550908297	10.872254922710379	-16.902103720857195	-10.118384345867575	-11.054681491591332	-25.88064251000149	-28.3496909476354	-27.447150739895033	-33.363442615359446	-64.9014355578515	-20.101315294326362	0.3598760376568195	9.651466381727875	24.585600737353534	-4.158437850720139	-41.87242905066651	-12.220568025717647	23.150341590126395	0.86402621789656
D-imyoi-inositol_145-trisphosphate_degradation	Metabolism 1.123	-17.03941917023028	-24.136809528817857	-22.016079245692477	-286.0886033579862	-10.651690461159216	-18.08908721339528	8.28713307816531	-1.6071165512640633	-3.461172041046101	-10.355200650172605	-20.601048458991798	-16.212379254425713	11.790324228649238	-25.044744556684083	-11.773622016231016	17.935211629582014	-7.919387979964634	30.76340451994936	-26.493666956159018	-4.967033754083846	-19.783064073848738	10.464536614524965
D-imyoi-inositol_1456-tetrakisphosphate_biosynthesis	Metabolism 1.123	3.852345610890995	-25.988687335806194	14.799294903202679	-170.18346492149624	-87.05129744435061	2.2414929865416684	5.057621052912131	-28.64126154265314	-21.126349682214535	-2.3660303108388625	0.7722293218176357	13.477030512349314	-73.5039499335296	0.7598842707189468	-40.54586938116907	23.97106830832304	-78.42271739242047	35.78489723417416	-6.996368403170202	-9.530061063021892	21.469462319589326	13.723718996526218
D-imyoi-inositol_3456-tetrakisphosphate_biosynthesis	Metabolism 1.123	1.96131362362294	16.928332223024086	43.671898826798994	31.125977163071607	-39.74291331121733	-4.7827655519761425	-41.73275234010181	9.829286948643837	-13.451078418586398	6.669792888503312	-2.5909346609589767	44.41931372022785	69.96683479415158	12.237556760656233	-25.029577301647898	9.0927802152394	-31.31374341396048	24.118303528852202	-0.1869807289480413	15.372726277311893	6.088558601381861	-23.171644479876516
D-mannose_degradation	Metabolism 1.123	-62.33662112602371	-73.67870186123122	-50.19480537060016	-345.6413731226569	-22.069647987277506	-42.77675973497487	-56.0007523051934	-37.492138074920724	-31.09230251070373	-40.19354674104984	-54.9849360177841	-40.50365130343179	-162.80612341738006	-83.77687970242032	-42.745473258395556	7.539577383939131	6.674550545251135	80.21469299489746	-30.922199447109712	-10.690740431263785	-48.61764243387247	-4.19823861184156
GABA_shunt	Metabolism 1.123	39.79181729952354	43.25609335951071	-25.555195949674747	-33.87554893820756	7.967822990409719	19.400587191537216	-24.014906665412123	2.1943745440827023	24.09812832210551	43.3973379591586	49.403995650583724	-11.602173862097267	163.69542945139065	23.5636634847683	2.5559394045743136	-10.749576735216023	18.795398232662606	52.21562892553301	-42.25841934457446	12.463032276401101	-34.98201893063614	4.515955575829979
GDP-L-fucose_biosynthesis_II_from_L-fucose	Metabolism 1.123	-12.176941520599268	-6.7094702112127385	-2.0554213215054378	-215.78311873716652	26.5684152970396	17.592915303799916	-75.53061494424587	-39.62045522041479	-20.541481782674715	-0.5950654373307829	-7.467715555374232	-2.0889650696706177	-35.75303636373354	-8.818245528895089	-20.825958879696525	-45.90794766625302	7.1898971249855546	-20.599780318610602	2.1128174013976873	35.875774064034104	22.566302636969958	-1.2370632425235617
GDP-L-fucose_biosynthesis_I_from_GDP-D-mannose	Metabolism 1.123	18.163878119417287	-30.360840015962932	50.61932428028161	93.64513841801748	107.66638821487531	27.33049200160698	18.530258462587746	120.08680476833887	46.59992279934879	36.86638599440813	7.407553161973265	82.13146635336668	56.04054295436234	15.18609911304587	72.14728055377459	12.65682398937608	5.745526552528416	131.65684311695335	-62.104922221757974	-85.35332880872669	-31.530017046796537	28.92907441842356
GDP-glucose_biosynthesis_II	Metabolism 1.123	-139.5922088835374	-147.7469556972009	-102.81703884884597	-189.67539715176244	-186.02644055946868	-115.52859164788676	-115.17358221820255	-166.1426921345688	-89.00745371239184	-113.09719327734165	-71.11165854489077	-180.28712692918796	-199.96455157172082	-40.47738486940731	-93.79990253090786	-45.94010730309274	-14.718956432122887	-31.439383432627345	59.841853643266674	8.830626100669042	62.57251813064565	-39.14655070673831
GDP-mannose_biosynthesis	Metabolism 1.123	6.603423422427891	-7.143771761881622	-12.551834802169962	-78.88466771173496	2.8601032574137637	-12.935414056525776	6.828865918985814	9.744131696334295	-16.425894720047552	-10.907812952676117	-32.598633997818524	-17.036908336855895	-42.41842870956807	-11.85797034010324	-0.08672180546333841	6.622457761231095	-0.04358745810438501	70.8965250411024	-56.81284044060553	-23.99013179563106	-27.70492207620661	31.032498968214068
L-carnitine_biosynthesis	Metabolism 1.123	33.922656332617656	15.009369181726631	27.763190852747737	-209.84932784590146	18.563571697915506	109.51019262051196	17.10124609465281	-2.5079731539789636	5.228957183127786	-17.068310183068732	7.205334135682483	4.571923165385017	-21.385601975528648	-10.847770792850792	7.076246459033474	21.11819989119956	-36.691900149461674	7.050763534430353	51.10934838603933	-30.365365183901144	-19.479532491026642	7.2584860127204065
L-cysteine_degradation_I	Metabolism 1.123	15.620302497761745	-117.93062250883301	-43.01914304572148	-357.04841702119825	-1.3537856968438196	-63.60792718125721	-164.20541149607973	-357.04841702119825	42.32796454568097	-78.91193924562539	37.80271445661346	-286.3498020495307	27.922518513351168	-30.249274577580522	-41.64749576379743	-8.931039972910925	-210.20166879478174	-70.22098836168203	119.80258993950063	77.80662093063694	114.8019185556914	-23.05743229645416
L-cysteine_degradation_II	Metabolism 1.123	-4.819553378681554	-77.68225925713541	-97.21610772570571	-48.79592042971265	-53.928589759840484	-69.10007304987299	-28.997729743186145	-42.65757147461448	-91.1132054447226	-68.86431613085092	-67.61666590233938	-186.18683200890447	-96.8432834323277	-101.62782639840684	-27.368249556824082	-36.177874462893044	-34.804258090999326	94.74793425472437	-24.63600094540982	-91.14686953943678	77.97000735464388	14.047061429370917
L-dopa_degradation	Metabolism 1.123	28.745542799099855	-88.09372757136704	-56.30133173084717	30.098365189840738	-55.17155368552474	-20.830188399097818	-46.39962212173298	-71.79080332632468	-59.73777663881935	-75.53385894387533	-62.82650840120178	-145.3200511406799	-60.58559893477745	-85.89885856217671	-65.8546785830634	-19.484917464667774	-11.647096039746154	41.02983982753761	-53.54124310094609	-43.99943696616562	67.42484060921326	20.218013134775408
L-dopachrome_biosynthesis	Metabolism 1.123	0.0	0.0	39.967998083894905	0.0	0.0	0.0	0.0	0.0	0.0	0.0	0.0	70.6986149716676	0.0	50.964404285951694	0.0	0.0	0.0	0.0	0.0	0.0	0.0	0.0
L-glutamine_tRNA_biosynthesis	Metabolism 1.123	15.167460760686053	9.122962020786916	29.236776091999374	-439.4442662667792	28.999394007652278	41.277359379222325	46.740914207088245	46.824760815736596	25.04858378109255	30.59103631186146	29.344763932226826	-1.80471492331854	-65.17276556601435	40.20908711110788	8.584121028844322	-35.63298925929671	15.740470359369194	12.871566625696751	-29.124269658231896	13.321310135733516	16.379702602887797	6.4442091938410275
L-kynurenine_degradation	Metabolism 1.123	52.723021799816074	134.48395743106636	110.74083289057775	-107.93942771471183	77.57476149922788	72.45932179200736	76.92224996601202	64.69407554120758	63.17349786690756	118.85400353653812	112.15891812861128	102.39098002901075	-50.019929467657676	107.7148976272147	86.90499992901165	-31.014542811122066	62.96073776941362	-28.523197424743294	-6.430651143701905	42.99395355876244	-50.95611211377435	10.969812165165505
L-serine_degradation	Metabolism 1.123	57.49357460988698	25.466596204698043	47.475427667574216	-254.0944795542694	74.05140911892727	22.541171549757962	-31.057863615574277	-55.991292183495766	41.289945207971925	-78.95855181023327	-14.391596205461033	-124.64021703142191	-57.89110259652366	-18.51927565748944	12.83904318844749	-31.191948889767808	-0.04139159804524918	72.2897646312042	-13.266424158694612	-204.1085503339986	111.48419749234107	64.83435285696137
NADH_repair	Metabolism 1.123	-25.030418396107336	-25.555466957585125	-44.84120637940019	-271.8198758875487	-55.27457054747299	-32.944697372849035	25.596960335397284	-32.83809403418706	-35.625190817995716	-45.49260102690323	-46.18151563068365	-76.57561609549332	-88.03307725082283	-23.551032244187155	-61.308193893042464	14.818290035515238	-26.639686251136517	41.119232834658675	25.9519152895689	-73.3743154151865	26.777112024661076	-8.652548518080714
NAD_biosynthesis_from_2-amino-3-carboxymuconate_semialdehyde	Metabolism 1.123	-58.445781476603266	-83.15394998516885	-51.23911197069854	-122.43517181575005	-78.33758522862144	-48.19293177572811	-99.0001048003392	-44.14618884306586	-34.91870273429202	-20.55545983809834	-71.32769346104502	-90.75783425673967	-51.82326636400244	-47.415099397884795	-54.619865619742946	-58.20329957439123	-8.57712854316445	15.465613302062057	1.2106209731210327	3.4625787276082542	4.465600833668211	42.17601428109587
NAD_ide_novoi_biosynthesis	Metabolism 1.123	34.82544486481808	74.936822144704	89.89500838775348	-77.50913345155624	43.724067984018724	56.01812691611103	37.94421214248118	51.56267847119441	62.0633698232667	89.17864715250053	47.511944690466066	57.465180212942016	-52.91300047616835	83.8942506266798	78.72327791789178	-52.77360044706325	64.67697049105111	-30.38434264408057	-25.279280643180908	40.50701925504529	-13.927857679464703	17.181091667692904
NAD_phosphorylation_and_dephosphorylation	Metabolism 1.123	17.52604330635054	-59.66546812257452	-15.495242586606192	-486.77540256350136	-8.678692631062068	-62.325244735737996	18.870251408229784	-4.610528849715871	9.79177646191156	-33.91534676686646	-42.80242673376573	-18.023013573525354	-87.57398734275921	-39.85469135468496	-29.658268104023765	-0.500205202614562	-10.577448641886662	71.99816184547232	-13.601006697594	-34.72393454665864	-23.35776475030767	10.762197993590132
NAD_salvage	Metabolism 1.123	-38.24770537133374	-55.763557708287884	-28.36371026718261	-51.151542292772	-55.49023621188811	-82.03701258172997	-110.37143711517963	13.765368821653453	14.762499835542425	14.592443014714018	-16.513876531436352	-50.513083475797806	39.33760793190429	-34.74275365865554	-60.295955517307334	-3.0161355715599623	-11.535762531492463	-22.376295003069345	8.185147538071417	13.150675532352324	11.42316413566348	4.169205900034305
PRPP_biosynthesis	Metabolism 1.123	78.44829058636755	0.4740065351065498	13.145440608570965	-9.618767916197683	-23.92858344585885	-27.45212088039751	23.06634361444817	-0.7350778560814276	15.583195382382156	-1.6047518862723857	15.149659750013136	33.82210219098647	75.35593087655108	10.368592320648988	-24.04560946409262	18.086693770366036	-15.877630743934887	6.252378613392871	34.2256643526887	-32.261544227387546	9.419911974053676	-19.845473739179088
Rapoport-Luebering_glycolytic_shunt	Metabolism 1.123	75.42944735607287	19.49548664988177	22.30233951915595	-76.07780045506611	-21.07347316437494	27.519247521998754	8.58326938976315	0.8955725636205571	40.67327142087183	24.010655644082725	43.787310477240624	70.63560718619475	10.427411324110402	58.41737505611562	-27.133877738450675	17.849541315171898	-81.20566379607651	-5.202705607094272	56.08597723891776	-1.9115333102696002	8.37737544076356	6.007008718587417
S-adenosyl-L-methionine_biosynthesis	Metabolism 1.123	157.00101267691366	17.868164720413393	36.046230268944065	98.7881300755551	18.71631636680493	-8.491760688216303	13.92628490246869	26.318032143143522	50.5046223542423	36.020204813347796	38.94022433689214	15.88494241278372	16.284313312508125	76.73977595825595	-7.207352239167037	7.040502406508818	-37.21657992140038	8.219345233362558	-1.832647164603877	22.949241679754348	-58.10596636345671	58.946104129835156
S-reticuline_biosynthesis	Metabolism 1.123	0.0	0.0	39.967998083894905	0.0	0.0	0.0	0.0	0.0	0.0	0.0	0.0	70.6986149716676	0.0	50.964404285951694	0.0	0.0	0.0	0.0	0.0	0.0	0.0	0.0
TCA_cycle	Metabolism 1.123	38.95591891694922	-5.896259963772442	24.288237963583896	-56.36616428785253	7.990879859889579	1.1831546754719904	11.81339511236037	15.713188714995352	22.87024461356556	-1.6264562429452272	11.602529087452771	-12.273849757256526	-14.036991488573669	15.628646283334227	-3.966537560404135	10.893860414539299	-7.803862947811862	0.9816014913884051	22.226024244989752	-20.654307816142115	-7.840330075790806	2.197014688827361
UDP-D-xylose_and_UDP-D-glucuronate_biosynthesis	Metabolism 1.123	132.44736814440154	19.566112809629033	19.54470894991788	-146.92979318569414	50.57561117519537	17.48785388580621	45.166832791621424	65.719684793037	20.038322141972444	22.356827417307514	27.330555378612086	51.72944476773349	160.22313591255383	11.091401860983217	-19.973728499543746	15.944888656997916	-27.324488773658402	17.124741096402765	29.146307298330786	4.102636609136175	-29.911582560724366	-9.082502326484466
UDP-iNi-acetyl-D-galactosamine_biosynthesis_I	Metabolism 1.123	78.55053497004904	-54.194112795822925	42.32452255558888	133.26183749621092	145.4564847146134	50.77820135867513	105.62376581235826	154.18712831916682	22.960331349270984	-3.4530660420390795	57.95233436218559	49.431267983919746	72.7859515081119	-17.712384986200792	35.420835340637666	88.85596415038172	65.9687890402705	32.42361959728328	-51.26348526022093	-99.70940735173106	-41.30790426205642	5.032424086073482
UDP-iNi-acetyl-D-galactosamine_biosynthesis_II	Metabolism 1.123	90.6233092115621	48.38594801588326	68.86526901033955	52.93252331537742	77.76204669251815	70.83521559972766	68.51434472045814	91.16433625185638	70.57721377520319	63.63445018153999	58.99308658367115	67.59348332066331	83.41860169356741	71.88260676470401	59.818991684823665	77.18814451208588	-15.557927516695807	6.429394090396169	-19.53666050061011	-1.9473729466344651	-58.154947115299024	11.579369476757472
UDP-iNi-acetyl-D-glucosamine_biosynthesis_II	Metabolism 1.123	82.10971361951685	49.388616447829676	22.67629975594446	61.30840515177197	36.152214372303135	28.23777307457665	54.17199176739217	71.18727307534417	67.28401892090888	67.49141787134644	41.44027091218131	73.37929861550109	76.43254362826161	53.753614549580554	2.6210995965219004	28.75825790751031	-33.36760279397971	51.51343865842597	-10.465231327333886	13.69722847952953	-71.84412623053421	21.708035306382282
UMP_biosynthesis	Metabolism 1.123	48.82768837060521	-24.473741632311956	38.47745751974163	214.06112705664634	34.852387805599406	39.90096090430609	53.613078490776964	38.55413915328768	-16.54576135517804	16.41036582313533	-9.877450887561166	45.49363128659468	-15.722501230391329	24.9422611005173	26.26061960359355	-14.009779968774891	24.87820353019471	12.895175380060017	-7.460979890761263	10.7916696970908	-72.76683043675098	45.672541688941756
UTP_and_CTP_dephosphorylation_I	Metabolism 1.123	53.01441721004957	50.537478965033834	10.535059256932874	11.670143046851763	61.557407751829906	85.0342696452316	83.17431465553189	40.443384500226216	51.49840475403212	53.56629986720277	21.939566693066315	4.827670780906357	9.867846868284762	41.378520550042545	27.103558985464353	18.720453585709045	9.999207177147422	-30.125671089688428	-8.772786588612513	16.858372905401207	-5.755926640704656	-0.9236493492522794
UTP_and_CTP_dephosphorylation_II	Metabolism 1.123	40.14971089486425	56.592953553114626	22.25834695830564	57.652963889197565	71.85538848312412	76.52824841353404	101.78008446926525	83.8361168752617	59.55435998605913	44.88205689994889	28.42648677973072	7.00130407727775	-27.79961259705293	36.242349477709176	45.340042930018605	31.572954063364904	22.046286810132415	-13.485709261829834	-60.76022446637277	23.639697599957238	-11.695032818516115	8.682028073263869
UTP_and_CTP_ide_novoi_biosynthesis	Metabolism 1.123	17.035691939317932	17.282739967467833	6.304092035554907	-18.160662098109416	-19.90333133389175	4.665683141038338	-7.92226477976536	22.163748168429194	-10.720739625876979	-0.7368577697606755	20.733152299476252	9.086875752174688	1.691646762063274	6.013634451654818	2.476560159115955	-2.103048075815096	-14.157926415450634	-17.857271132625474	12.170350952152537	4.693164629655116	14.070555699765972	3.184174342317487
acetate_conversion_to_acetyl-CoA	Metabolism 1.123	85.76332738491162	-70.26542217022475	-26.83230310707033	-99.32889928375594	8.567060677606685	-42.02550801994606	-33.131633137160605	-6.435598722054496	-9.057319361974026	-72.3697278114526	-24.707255301744112	-22.15538990442604	-142.55228762029785	-16.531444328140736	-1.6560121731830388	26.627338347870307	-6.1429731024541026	57.24946454703949	-49.155016745285046	4.338390379360621	-67.87844321517392	34.96123978864283
acetone_degradation_I_to_methylglyoxal	Metabolism 1.123	-21.444880970989054	-50.25642299734652	-34.48287457983684	-39.12464043727441	-14.311206588034853	46.62235584092236	-2.2289363339167285	-100.87843872101399	18.878635354827956	-29.93871686279673	-15.871239526514897	-6.265738995194637	-146.28078030653776	15.347439532391355	18.106187026601674	-4.793371357082604	14.077221337780216	43.585868243410786	18.53348233432132	15.043788491205687	-139.976768383302	53.52977933366674
acetyl-CoA_biosynthesis_from_citrate	Metabolism 1.123	45.19005969342749	11.415190080978341	18.340518027055722	33.0447418080159	8.384855559074115	68.8208346225577	32.24954399985865	43.63613476012066	91.60885534405249	65.72974623600464	0.7666624285113441	34.19532094948465	274.8978549058161	10.03281277009497	-12.42133831794502	16.5760750526049	-20.234515816086653	57.044136748211294	-66.99132164322029	-15.071262397787205	6.920311806963118	21.756576249314953
acyl-CoA_hydrolysis	Metabolism 1.123	57.871645127976734	12.815716357599008	14.180179847495653	-416.3314075360969	-13.966593753633664	36.57151917362537	50.33524844174026	26.356706718574586	20.65898695047547	27.796700825478265	-26.246601704833104	-25.5125125039999	-82.05008316635296	54.0620340460502	0.9099814861912305	12.504520873345992	13.525932170897518	21.291112621076337	-39.69127875245902	-13.678170057980878	-33.7120401180125	39.759923263132556
acyl_carrier_protein_metabolism	Metabolism 1.123	78.05397899732738	61.69221143811531	66.45527290090527	-249.7137119415938	51.53978147578455	38.075869204172115	65.64607593132338	38.12552129958839	84.55421373685309	67.27765577619442	90.6883563526884	92.5234338581768	243.03800548003065	85.98713259844652	-0.8886503131423846	9.406473117294652	-19.389669589953098	-44.35935398035887	34.79380528411856	25.7170784833173	-27.35877917544548	21.190445861027175
adenine_and_adenosine_salvage_I	Metabolism 1.123	-67.6946790198587	-13.830335522445125	5.728137027744653	28.854645431893527	-38.83250234483885	-27.615048975800967	-73.77410997687782	-43.19161097872998	-84.24394462412117	-87.04095541606759	-65.02976965880231	-53.016714038621394	-24.079043262277526	-80.05782943590292	-39.29405912729956	-24.918888354335632	-46.98097289489739	48.538568851831656	-39.78883027873796	-61.66469508294104	105.30891054286127	19.505907216219022
adenine_and_adenosine_salvage_II	Metabolism 1.123	30.16634554661719	70.04278422663018	77.23225899248814	90.9979899245668	38.916033878574275	77.67827247695836	46.56308747809534	7.063477530095448	49.153832784460896	101.75615283234234	46.65912529160813	67.01089495837273	66.38719028090108	31.2533493597548	41.136188425401045	23.731903790188056	-3.3428925913034395	-36.94295349927065	38.47215742204605	49.87830630153978	-114.8903483366773	43.09382691347757
adenine_and_adenosine_salvage_III	Metabolism 1.123	17.100585195806232	19.666034756709216	30.94236965776613	-251.82748040557712	-13.687171342519722	35.326904528796874	8.537403308479108	10.139874220118706	-15.56535673281972	4.5321954258011745	45.82001469365137	-7.7133687061698275	-3.958006559000471	55.71153495114073	-23.608324914500155	-0.15297658162391664	-1.1431955343457192	40.406439658362984	-60.05002260003809	-14.57457324135503	8.570460969901648	26.94386732909832
adenosine_deoxyribonucleotides_ide_novoi_biosynthesis	Metabolism 1.123	1.6858999152235252	-3.4043021411973866	-24.62065904180207	-71.46899409146104	-58.84395165614498	-45.346306035839035	-26.004843992784732	-1.2870447138326566	-39.91581128103018	-30.899060815737677	-7.84375475274848	-22.69619681407636	-24.57804524869364	-33.09359223725104	-25.564779712660663	-15.446770095552973	-17.12074205798701	-19.287617351952708	38.212273467061195	-1.8969848981879243	8.850858039275764	6.688982897343672
adenosine_nucleotides_degradation	Metabolism 1.123	48.29140811673713	33.275405982144285	37.715250387410386	-155.50881098415158	8.420026162630844	41.71262302114383	23.344235707120472	18.021433278629843	13.6402704023874	25.323908317997258	31.658616472815027	35.5375711486712	33.60250907244947	54.754421331120696	8.470211066122735	18.398181353118932	-9.024560050796	-8.167142796283816	-46.9565635929188	20.295881947483483	27.864765507872974	-2.410562368476726
adenosine_ribonucleotides_ide_novoi_biosynthesis	Metabolism 1.123	13.179937509159007	5.755108383319056	-19.979301337221266	-208.28626849860825	-17.541796870194208	1.1921103563041915	13.667784984850384	4.6814275188032495	-11.466401111005414	35.4385908540638	1.6487498038102917	54.08735232891061	23.427696694555728	-34.59089009348506	-23.090786514026323	26.705145004100906	0.0740176870470942	-16.898475266863976	18.113721708116874	26.188724524072427	-60.3205684759064	6.137434819432998
alanine_biosynthesisdegradation	Metabolism 1.123	0.0	0.0	0.0	0.0	0.0	0.0	0.0	0.0	0.0	0.0	0.0	0.0	0.0	0.0	0.0	0.0	0.0	0.0	0.0	0.0	0.0	0.0
allopregnanolone_biosynthesis	Metabolism 1.123	2.506254517396836	121.45747709370376	16.2146314738833	-167.77220116940575	16.387955910737926	53.385115841215516	51.99136910499805	11.858986149991873	62.256203860796255	45.40574743676207	50.6525312444107	-1.1026064085675205	80.34704785458746	56.89211517454117	-6.353467939780725	-17.948739128266908	-5.697558489568036	15.503820949372269	-19.95237445884951	9.179132130631013	15.895394001884771	3.0203249947962463
alpha-tocopherol_degradation	Metabolism 1.123	-128.07112909415488	-128.07112909415488	118.82050216008051	-128.07112909415488	253.42715672223983	-128.07112909415488	-128.07112909415488	180.05134439685992	199.53598207918017	207.4401880691524	-128.07112909415488	53.400786088089724	23.152769955222865	1.6422324742008114	-40.44665103904762	336.04015683480253	-128.07112909415488	-128.07112909415488	-128.07112909415488	62.124284794917074	-8.300494075248583	-5.650560272006244
anandamide_degradation	Metabolism 1.123	58.284816193993585	74.71163381243483	17.607124096846583	-104.15514820987961	185.2218946187999	156.83280570871923	38.57780936433722	152.8221992368779	50.12139729808117	125.98661964916391	89.33683956136113	183.06932946917917	202.01717647465625	21.493972149712416	47.32036479587723	65.91251609871523	44.07204692826804	149.53427533875129	-207.0978264770364	-49.75873569477113	-102.84571356105508	100.18343736712796
androgen_biosynthesis	Metabolism 1.123	212.8403251999501	2.234739695356223	-10.873176531874488	-118.8702086014445	26.4449361730824	14.304655022741725	32.39067861055444	-3.808413922292216	-0.964809730032796	31.26741454966748	8.088253762729778	-42.81445685926226	-21.853677869426853	-23.38079096551721	-34.04691914854965	16.949304791827597	31.29847896333114	-52.31960137287028	8.639028596147062	-16.40889998222565	54.18936370739084	-42.34767470360082
arsenate_detoxification_I_glutaredoxin	Metabolism 1.123	-1.7019927280048086	-14.487365001752659	-3.08752918930121	-189.1835436713655	-6.151818897643865	8.525722382111134	-19.46058713135402	0.6434725787857125	-17.75650332214237	-17.697197952601005	46.246213666963094	-32.204571451814694	-32.84360190318031	-14.674457336004384	-20.725599630536937	10.039975695664971	29.851040604042815	-44.043113000548	11.47084352457936	27.440472525014364	-7.589580901845704	-27.169638446908028
ascorbate_recycling_cytosolic	Metabolism 1.123	84.2819420981862	52.77863088605632	48.06968709414037	-491.2240469493496	31.610991107444764	88.27465331074606	32.02528526887238	43.588559079092946	62.104040050489594	47.531115565828735	26.370997915469115	8.486570003312726	-40.65711146019403	67.18092722200925	18.641389318473404	102.44261465659447	-66.30171986854742	-86.01876560443311	59.87213703073645	-8.57009367811016	40.553867530614596	-41.97804006685508
asparagine_biosynthesis	Metabolism 1.123	127.89970821124558	36.97682343542209	76.81836703782676	-204.80556606963813	126.47383926393564	75.30221245857014	38.021544625443525	118.73034116145982	65.89425353449975	-35.03231867869063	5.76370797985786	-53.968137006790826	40.56079614384314	88.81297189890833	-4.046221961500591	159.04263659003325	6.0910026757401665	169.438242625027	-129.85579813534267	-62.0124635897765	-266.6366559230566	123.93303575737549
asparagine_degradation	Metabolism 1.123	119.3313413103126	-35.30254793548402	14.583201437607974	-156.6573479184774	42.42837285281669	32.251446996008056	7.922960768246915	84.90525787453296	49.26232327647443	40.05524319825328	1.9700378914412218	-30.046343843219926	-26.430429727356604	-36.89980550010701	5.14307233283214	78.8677692879272	16.012034641644647	91.49906181978467	-108.4452647303527	-50.111942079352936	-51.334377020728425	23.51271808107746
aspartate_biosynthesis	Metabolism 1.123	0.0	0.0	0.0	0.0	0.0	0.0	0.0	0.0	0.0	0.0	0.0	0.0	0.0	0.0	0.0	0.0	0.0	0.0	0.0	0.0	0.0	0.0
aspirin-triggered_lipoxin_biosynthesis	Metabolism 1.123	-107.06114036840427	122.0847178922566	-2.4435215479815087	-42.62830529608519	48.97200416625543	99.44326243537598	167.78773908536274	179.95033247411186	160.27202080570206	100.59014590427601	53.40372641534091	52.88061733371845	-64.7241209940005	60.1348787027832	16.498884017795355	39.23971671738735	49.51931137312686	-69.20497137131886	1.0514859085802186	-50.43941958514372	71.28900036204287	-41.45512340467445
aspirin_triggered_resolvin_D_biosynthesis	Metabolism 1.123	-107.06114036840427	122.0847178922566	-2.4435215479815087	-42.62830529608519	48.97200416625543	99.44326243537598	167.78773908536274	179.95033247411186	160.27202080570206	100.59014590427601	53.40372641534091	52.88061733371845	-64.7241209940005	60.1348787027832	16.498884017795355	39.23971671738735	49.51931137312686	-69.20497137131886	1.0514859085802186	-50.43941958514372	71.28900036204287	-41.45512340467445
aspirin_triggered_resolvin_E_biosynthesis	Metabolism 1.123	-107.06114036840427	122.0847178922566	-2.4435215479815087	-42.62830529608519	48.97200416625543	99.44326243537598	167.78773908536274	179.95033247411186	160.27202080570206	100.59014590427601	53.40372641534091	52.88061733371845	-64.7241209940005	60.1348787027832	16.498884017795355	39.23971671738735	49.51931137312686	-69.20497137131886	1.0514859085802186	-50.43941958514372	71.28900036204287	-41.45512340467445
beta-alanine_degradation	Metabolism 1.123	64.04709763702024	-121.46644169200627	-26.608889265386843	-590.9916239815092	-67.45817532821067	-105.70986423074939	-48.35133169987792	-84.93014692096159	-73.71255085667092	-80.04831230726553	3.7852822397807024	-59.42971286280911	19.973889759167946	-73.29470128489758	-69.52894915477489	-63.86956184336504	-13.053635643621833	96.99400242558058	14.45699710730829	1.661661098799649	-86.04564580120412	49.856182656502455
bile_acid_biosynthesis_neutral_pathway	Metabolism 1.123	51.83583869220224	12.045415040710896	45.35398118706704	-79.86429245621439	64.38498708679816	42.018746470748134	0.6931430042397091	20.09203056815524	16.312302483690473	57.91984889302102	-3.6660053054740764	33.830952239078144	-3.774154717146495	11.2537484361282	6.325911887734814	7.418875200271543	5.938000872383642	-15.15929794128365	-17.11422853467152	13.798512295299597	-14.2705045366838	19.388642644684147
biotin-carboxyl_carrier_protein_assembly	Metabolism 1.123	0.0969865002491493	-33.26769454359842	-28.54519464217197	-369.5988883133375	33.654801313383295	-15.73777318024514	33.75129258211569	-12.847439488236201	-9.998039651176127	34.32757799170661	-25.168721905868672	14.76611446734449	64.1558954394721	10.188662963574288	-15.61704036653668	1.7398377481841556	-7.39562129312782	95.07465220071968	-73.97068123602783	-32.37985472313396	-45.5935434609604	62.52521076434564
bupropion_degradation	Metabolism 1.123	230.35287522753603	7.970782593689004	123.6389870625467	-60.2128319561569	110.84092080179009	91.77414371128259	38.668644587113675	79.5389413809216	76.07860951149664	101.40775361629525	88.65595233482892	144.1772159549671	63.96116140263868	131.52514375819885	155.51634682961804	77.39337454742527	44.02318018865745	30.984304692906335	-66.02300592049968	4.863683889754812	-127.03404018849199	35.792502790247894
cardiolipin_biosynthesis	Metabolism 1.123	-18.714533069055765	-28.212957266058524	-33.49925359666746	-181.09388419959666	-32.2939753924533	-57.79932750539801	-23.01559090760199	-27.523126752430095	-20.4765668227776	-27.203862859526467	-3.7849142139129675	-22.991053069818193	12.127870955237285	-18.8525648594409	-4.946466587490436	-29.109602890679696	1.9478904905690697	30.14497908856621	-2.8373513813863864	-34.20388823018217	-6.674149516620149	40.732122439733104
carnosine_biosynthesis	Metabolism 1.123	-316.4159636727507	-248.55736934073082	-143.4879307864917	69.38038870548206	-63.65673235992556	-138.8910164340781	-207.32068591004384	-228.23811174088075	-261.58154111333056	-156.64692913530854	-136.98231491429496	-92.83300469092555	-162.9148759938207	-223.90098727182362	-119.8215220939195	-92.19970129383552	122.38798224367218	-3.217046631776456	-95.71800353543223	-30.39421064934946	110.04126989746949	-10.900290030747074
catecholamine_biosynthesis	Metabolism 1.123	47.62199806388003	-90.53410851811779	-55.34230090628166	-162.668247301935	-20.693445258999105	-101.96114512885796	-66.80339132760916	-14.921515856531903	14.559770039356648	-68.75642157934696	-55.601776020245076	-140.4696338020589	-48.021079218150106	38.26453785403109	-40.28212805485564	2.5386589374710193	11.53693405015239	-94.16351339414905	-42.39708214658299	-85.99488018791881	215.6616215403452	-7.1817387993177135
ceramide_ide_novoi_biosynthesis	Metabolism 1.123	18.97641200757687	0.36445667309051694	-3.879004685016934	-209.89180000149977	11.200450819792206	-12.234292798941	-0.5443155468446045	11.251482725460361	21.204139011185628	29.414477875511913	27.785540189004376	53.62165486449369	0.27606047741732176	0.31103875908824463	24.054576632278255	4.857169215025927	22.949643227354397	30.13518539299828	-72.8857051386953	33.753617774315856	-70.70772750702504	51.89781703602582
cholesterol_biosynthesis_I	Metabolism 1.123	102.96383910776625	11.30285857121362	12.168689551250683	-182.76575614625713	-18.340512002789875	17.07095503270063	53.678876007858086	30.61583943911884	48.178616923370015	41.075073787907115	30.734061789196364	30.899647666371276	85.02559960296003	29.473162145160664	-18.131580284093427	17.06849456635629	-1.1843717169546037	44.20512367958238	-37.38330158583491	-25.74731311415751	-20.64239704945136	23.683765220459733
cholesterol_biosynthesis_III_via_desmosterol	Metabolism 1.123	102.96383910776625	11.30285857121362	12.168689551250683	-182.76575614625713	-18.340512002789875	17.07095503270063	53.678876007858086	30.61583943911884	48.178616923370015	41.075073787907115	30.734061789196364	30.899647666371276	85.02559960296003	29.473162145160664	-18.131580284093427	17.06849456635629	-1.1843717169546037	44.20512367958238	-37.38330158583491	-25.74731311415751	-20.64239704945136	23.683765220459733
cholesterol_biosynthesis_II_via_2425-dihydrolanosterol	Metabolism 1.123	102.96383910776625	11.30285857121362	12.168689551250683	-182.76575614625713	-18.340512002789875	17.07095503270063	53.678876007858086	30.61583943911884	48.178616923370015	41.075073787907115	30.734061789196364	30.899647666371276	85.02559960296003	29.473162145160664	-18.131580284093427	17.06849456635629	-1.1843717169546037	44.20512367958238	-37.38330158583491	-25.74731311415751	-20.64239704945136	23.683765220459733
choline_degradation	Metabolism 1.123	-11.518543349596888	40.17992558070844	-22.56454577094871	-103.53406101750204	78.4373994857185	-28.63942199510463	22.560006044930724	11.366634499217072	35.3255838969174	-5.2780289806684255	13.228548781155574	52.4477053437492	46.139040078702266	3.916438882981088	58.39637430709141	-24.061115755150265	47.08893108628323	91.58472064989691	-85.28641153040208	-29.8296038522306	-78.09603128788656	78.59951068948969
chondroitin_and_dermatan_biosynthesis	Metabolism 1.123	-93.02098677626401	55.78202943629711	-41.70174545238056	-145.51306709160775	15.447269654994889	-26.738720417077992	10.513619661283954	-21.408320217628	48.88457357129552	-22.603824076025774	34.52689458215248	-7.055769509713028	-121.57289255226186	-17.064143703349565	19.582698843745586	12.0342424528896	-15.232846966606486	-82.63594691276361	18.217195629076343	45.33625707901348	43.738263225786646	-21.457164507396087
chondroitin_sulfate_biosynthesis	Metabolism 1.123	-32.820224175127166	-30.39344682507431	-54.965255921283664	-194.42999670094792	-61.45716683741244	-70.54380001952583	-34.61601597206633	-58.960778308708974	-43.81025397126684	-42.183859197991005	-39.64352928873362	-79.4734262796166	-120.91616796184456	-42.413488023046284	-22.700728654489367	-1.9916536898139394	2.9554443931604277	14.14176262779375	-48.753562110203525	7.647353107479479	0.41205893664721904	25.588596734936512
chondroitin_sulfate_biosynthesis_late_stages	Metabolism 1.123	7.196438662058122	-3.604675349077249	-21.47620377568621	-144.02640471848693	-35.65454992396748	-31.732700825870445	-10.302737286073716	-32.190426703226734	-4.06460764651367	-10.109119758209879	-1.7838042702168002	-69.23217439287426	-139.88415354544495	-3.9680007343886374	0.024784062951605384	12.545849456990418	14.863123858177799	-52.43908512443804	-33.332510060207426	29.956373313582368	21.812869168103965	6.593379387790832
chondroitin_sulfate_degradation_metazoa	Metabolism 1.123	63.23260420948264	45.296716246845534	26.01463993495382	38.878704313648335	31.590888601359936	10.932376858360042	26.24788048335444	24.29947272930668	11.900774742913779	25.951727302376078	10.108374292135471	0.5159631444862042	-5.366971450653042	-6.538675942002562	25.631157683529228	-3.023870316241863	7.442654728792074	4.805475790029236	-46.01591130653973	30.065476923097506	-27.767544332766462	34.49371851362945
citrulline-nitric_oxide_cycle	Metabolism 1.123	-46.016198090520696	-33.67721838024781	-30.349751368746077	-152.56049158459166	-58.69444134403562	-47.64163479549481	-4.759604451799797	-57.89108994453189	-30.340630383669776	5.5211621899841825	-25.87016841205306	-89.12477093862513	-43.05831368854774	-12.610403823932415	-1.012582039291574	4.584535360139728	-18.19202384052821	-17.68356538366469	52.16383354133789	-91.93344241559537	79.77883353671247	-8.718170798401841
coenzyme_A_biosynthesis	Metabolism 1.123	33.48283871750531	29.98003199494217	35.89235835773323	-89.18588427977645	22.88738229831891	11.19813262222769	27.872017582975932	31.33205920722754	35.47777674768357	47.611050906324266	17.23146811402986	13.856444456182116	21.447327647666288	37.53512383298626	27.902065270186366	-17.353741355857018	15.684050432089403	15.883583584328356	-60.68444391298636	12.333069078687203	2.9221079655532356	31.215374208185025
creatine-phosphate_biosynthesis	Metabolism 1.123	-209.7146305127943	-135.85409325280074	-199.54958394407825	-74.76141474556425	-248.4820173713307	-249.94065741017005	-167.16762788696164	-266.2201871388024	-193.15098188952518	-161.37054835313654	-177.04814438054183	-260.53797845729207	-204.4774216538632	-199.05374202613783	-206.13570489261187	-74.70118349034227	-13.117577225508237	46.605776588852414	-45.63011168179272	10.07425612131075	65.95629841443974	10.812541273040425
creatine_biosynthesis	Metabolism 1.123	36.24537995190866	-185.92438327358803	-82.98127127247528	-450.58731241920606	-62.28398189284309	-90.63328300397112	-130.09665895727	-117.21271997083097	-116.4886829708905	-115.43844578438262	-63.95175990569504	-137.93777605650206	-204.86581375506526	-130.95651523386084	-108.35058619725967	-122.61943499818919	-11.070466599073029	149.86142712584262	-32.30462850541418	-81.20375506980851	50.825041410509584	46.51181663613259
cysteine_biosynthesis	Metabolism 1.123	98.9290323300996	-49.01650771727304	-3.5181620074463793	-1.0555935442304896	6.896048442236735	-44.54881982369614	17.844090362952127	23.77794925743951	-12.946275077578107	-27.468440388985528	-3.894904117637292	-3.1601858842791186	39.2296271052609	1.0607594281997943	-37.28069475263817	-10.658917582202426	-34.204896349965466	93.1240824785403	-84.99816496836766	-17.551264650128175	-39.22995182927025	93.51911290139363
cysteine_biosynthesishomocysteine_degradation_trans-sulfuration	Metabolism 1.123	62.65283997975154	-137.7224255049464	-56.98952708811847	-68.3722141901248	24.329268124796076	-100.25581300150547	26.22172193674233	39.124006485654675	-105.32923457227533	-132.94940402993342	-54.205520592071025	-23.095666608884446	123.86547455504318	-125.1166014329776	-78.99002962138549	-28.95933503612761	-21.15469207662618	203.29538683976568	-245.5763408455224	-45.92743362698016	-53.112051536790396	191.4344662822812
dTMP_ide_novoi_biosynthesis_mitochondrial	Metabolism 1.123	340.8989826851335	339.5788354983339	307.57701971742614	-32.0543173845138	233.175476886041	219.99425471282512	373.9784227361435	306.6677857880052	273.03830485476584	357.5781784726334	237.01363319746554	228.90668445252982	409.0662675981321	319.09502633848217	209.1393614161354	37.34858682476371	16.726590696534558	-94.5225209549656	-206.8798692960019	-16.68445540692998	295.05530367085373	-31.04363553425419
dermatan_sulfate_biosynthesis	Metabolism 1.123	-67.41348899710708	-44.28763897814125	-79.42589669261939	-201.07248829741403	-50.83967472830366	-72.0007314678984	-44.20358730081846	-61.199258947973526	-56.34781260206264	-60.33502473581231	-48.62081441605479	-77.51368540214145	-114.5503868820485	-66.22569591757271	-34.726531190483634	-8.444883621428717	-13.897764131683793	44.0596144736757	-41.87939788010603	-4.052021109599708	-0.7224151582947467	24.936867427437264
dermatan_sulfate_biosynthesis_late_stages	Metabolism 1.123	5.145124549442941	-31.9555314086176	-41.06829818075673	-109.7857324824798	1.0110461177402392	-24.874587854468828	-23.566668046984468	-11.257221958394494	-33.19640935492204	-39.629192186867456	-4.662861049007723	-88.04416406507163	-172.79916964384537	-32.93469210050473	-6.063570003009275	11.774378439745078	-2.855773342604748	-51.115834054425704	2.668807828146938	28.47660576838244	32.00021201358581	-20.948396652830002
dermatan_sulfate_degradation_metazoa	Metabolism 1.123	22.823034370012227	12.312157031006194	17.442258240854315	90.07703488380362	23.97125851299732	0.6815182393217285	6.169749381260478	9.411894344007187	17.7631238388055	17.5045834104603	14.676080284649878	15.038371692526509	25.55688824063087	-17.442025148336967	24.637962160372428	2.723199888774623	-6.840502430039569	30.12707924360076	-58.88775624334818	10.360201757664877	-3.3413312686899213	25.859109052037628
diphthamide_biosynthesis	Metabolism 1.123	95.30828239479443	53.951999561103506	71.53099209102301	-310.5193821533847	64.87475120582322	5.244440836543066	72.41402489955917	31.725567851788057	55.07115729438772	53.48294700038815	86.55929916721237	80.92815846283251	53.64523965560033	49.10143420539502	37.33756257538937	24.226440412220597	-1.9192992546339327	-59.43972751121499	74.32382191543887	60.286639335742166	-108.55616429968774	11.078289402134796
dolichol_and_dolichyl_phosphate_biosynthesis	Metabolism 1.123	21.819302105210756	20.800562181213987	4.395309704302522	-271.93210366786735	28.399209180652203	25.853755043633804	57.14148867350074	66.28517603986151	5.272191919491235	53.59924260750258	2.096474705636575	52.99267297061607	48.8669394417306	7.064108701604887	13.165397971999923	-0.5757714590575603	-31.061626244295308	118.51635475999052	-38.66726150697199	-30.160497868214737	-47.46605559772395	29.41485791627308
dolichyl-diphosphooligosaccharide_biosynthesis	Metabolism 1.123	60.716590472785036	43.400241642861594	43.19574313847346	-168.48903637096598	43.97864223877008	28.52208288419896	76.76226526579279	48.48563463769878	34.43815300392826	48.91940022686657	39.38279728004523	81.07757115803544	87.50768375946635	54.397165472362154	14.527184339392205	5.969541703196443	-25.383965567214062	23.329635986561186	13.58117294187055	-9.882603344358351	-35.663268796427275	28.049487076371378
dopamine_degradation	Metabolism 1.123	43.023546269091995	-79.23540338087992	-73.50616443703638	-24.527176396310296	7.265392043094969	-5.256438336855986	-16.555427402051574	-37.3143071329896	-25.227914409904972	-45.622698468887904	-12.940719585632696	-6.658416791373167	37.39876799483454	-46.194533489058585	-30.850520030385702	6.665824696830783	-20.544812130911737	-23.3495304899133	45.78265343874753	-18.994573242567643	18.228544853223656	-7.788107125409215
eicosapentaenoate_biosynthesis	Metabolism 1.123	44.48857477989681	10.023859973006367	-14.790510735685741	-142.8665527834695	2.0674582276046087	6.968515753050262	-16.831128648885944	-1.8445388909938538	-1.627792620388983	19.23841306640403	13.48099787538166	-15.303275257642813	3.59814367086169	-15.637690875858294	-3.2308178519049235	37.742037261089976	-34.255060164400945	34.05618874598246	-44.727056487654856	-17.308937588563612	-8.490374523487498	32.98320275703453
epoxysqualene_biosynthesis	Metabolism 1.123	207.11286314280463	29.790040935872682	58.27092010315007	-33.68980065096305	43.49989635925154	92.05872387498748	138.19356240291688	181.44403096664016	92.64591340463002	138.7057076996203	53.63474842395758	111.42499442674125	179.2642674093733	75.43889906648405	23.5950490351934	31.884054973866306	12.726488080544268	34.30147057772033	-36.93457262875454	-45.00543801326136	1.9678521964140994	1.0601448134710034
estradiol_biosynthesis_I	Metabolism 1.123	152.11248929615223	10.202527326927036	-8.091032846100871	-144.86079169195966	18.496391616990067	-2.42112391920009	-52.17548021697483	-38.43988500246754	30.511872114094107	40.01203283026091	13.351843897172582	-47.25573461534286	35.660117174691734	-6.838405945529044	26.743403759871974	40.84276382826122	12.472165385317863	-77.69947650175504	57.80386020861125	7.831087769967993	-47.31770846567787	6.06730777527461
estradiol_biosynthesis_II	Metabolism 1.123	304.8163408076554	24.128979462938705	20.15728760792949	-61.84296267824776	29.060855952771682	92.81936384170804	-61.84296267824776	-61.84296267824776	41.985554788998456	76.31566376000238	38.720861478462474	19.73150022302901	52.490968182889716	11.360215184600673	32.56694932910315	89.98149373483513	36.41309327391529	-61.84296267824776	62.17150482530616	-61.84296267824776	-61.84296267824776	-3.0372037993132817
ethanol_degradation_II	Metabolism 1.123	40.42455627796978	-64.03596449035291	-22.123481806352228	-41.42900876300089	20.29238547793782	-30.57920489566254	-29.728749145612426	13.751495535848138	-23.38337215945927	-49.79659605502122	-13.23568976361527	5.82798218969907	-89.35090964274943	-20.599856511384125	-1.1685098350505037	10.399708319697757	-13.566225680851558	34.28163659208579	-17.2786249162766	8.827106250131814	-45.896177944865116	23.232577380077917
ethanol_degradation_IV	Metabolism 1.123	41.54905817367426	-60.63994086260853	-9.62400781564774	-33.76590674864297	24.975483646322246	-5.873498992250595	-30.288178496999645	23.966075278702384	-19.100337977651968	-40.006665511836175	-7.7892503140383385	12.111213624380328	-77.22374312618223	-19.45104414654129	4.637683389026228	9.207263151290658	-17.333039086968537	18.115244677373276	-8.355576312838224	10.264407352582849	-29.632980055904522	17.7346802744645
eumelanin_biosynthesis	Metabolism 1.123	-53.612926367778236	-8.617307315879623	-75.8181044501024	-83.05056705144581	-37.66512482101436	-80.07455862106119	9.692488204571006	-106.34666595878815	26.97408938392235	-33.00773909550187	75.37007183600274	-80.56733431800795	-99.90683370898748	5.990818259760972	54.097393436081276	-52.48323125315596	-2.327714939386591	-15.168438412882281	49.6504146554728	84.3117242616253	-87.5056101489391	23.52285583726596
fatty_acid_activation	Metabolism 1.123	95.46924172803281	59.91279535505123	25.99551909794323	-152.35616311441862	74.8193548626372	44.97876787041386	47.569540431301945	93.28101755305735	78.27379790842872	64.65146495077465	56.0630360384368	62.414824334695965	116.0786294143129	48.542758336784566	24.752828668951402	85.6037507157798	0.12406550813573239	1.397707093994694	-71.9640115473442	4.578011537778698	-28.169531313911268	8.430008005566537
fatty_acid_alpha-oxidation	Metabolism 1.123	62.24835704904594	63.46297919108037	37.62961510663758	-127.31461383772076	96.3982563359966	58.40332737138716	58.7157034788937	100.31178333484631	49.73440494982646	84.65624129193976	46.871579861304845	101.98601378755625	45.19412483839799	9.246541658591582	-14.897826393923253	40.96094580914071	-34.88554829484071	7.084135844127842	-6.127953044077352	-41.17709204394681	24.3514882302838	9.794023499312395
fatty_acid_alpha-oxidation_III	Metabolism 1.123	-4.20367226079828	-21.06326860382669	-6.4453021654718485	-71.88149491089213	86.1981845846587	15.268314437597022	-26.621503154834407	76.1229252641475	-40.61711929420178	66.2275114917504	13.142258270598607	106.88134220986714	70.24333865224378	-34.47041385309898	-15.499527721386485	19.265709126303335	-2.3025804555809715	55.2326186792328	-70.26199588627745	-34.99713129552881	10.699920954242808	22.36345887760807
fatty_acid_beta-oxidation	Metabolism 1.123	92.39648820059949	8.240715120912853	15.141474491782251	-154.04402724283776	17.157888360684204	25.311632216958955	3.4788879233080774	37.703498548140345	11.272193110183133	39.50738661776723	18.267059721677764	8.536070643592069	24.878998423130856	6.808245856080814	-8.990485328801	44.49351783465535	-10.768463778718647	-19.5925476922036	-13.629280427785723	5.347391109380855	-9.948470712921504	4.097853667593236
fatty_acid_beta-oxidation_peroxisome	Metabolism 1.123	96.37521496701999	33.174658194195786	20.081140801580563	-69.23012321053143	62.79350826482213	38.22696470480722	43.283387976569784	65.63986290884678	31.503649419637526	56.06909788872332	33.192589265700406	33.95571936089637	59.19084334663069	19.287442048140775	19.011707188648852	33.44850577315121	2.180107835293853	-6.616610063122173	-31.948413251123203	10.182286765254128	-23.273234641219968	16.027357581766125
fatty_acid_beta-oxidation_unsaturated_odd_number	Metabolism 1.123	103.613727220936	14.602134665901016	-15.471284856046937	-117.25831356648993	-3.2587987563144294	21.295359476550036	55.757600716062214	7.82896820386599	-62.59533212509694	6.349906296518477	0.3476867848932197	-9.791637382355889	-8.03737449215424	-39.65930878003853	-18.25835465236221	-52.90623341104238	-10.838040246033831	38.74615441266527	14.620270681414338	8.167383156861058	-16.755478519759208	18.965943925894724
fatty_acid_biosynthesis_initiation	Metabolism 1.123	-31.766208791004836	-54.09801781783721	-56.84152841249257	-123.73878178175777	-30.210356494295514	-66.69632200015606	2.543178106853255	-57.138718029428645	-29.854733652751097	-25.88804002549156	-57.87712077952094	-70.07704762035702	-215.39346295407103	-53.6679161874906	-37.173914416691126	-8.77134044397768	12.161445617325553	79.60063315646826	-60.33744140985707	-54.92839942402593	-7.362593627688918	39.637696131756016
fatty_acid_elongation_--_saturated	Metabolism 1.123	-24.086987741872335	-31.959001111335155	-5.712794508877293	-368.6661506952266	-58.885969315938254	-3.5301486053500226	32.40991452904455	-29.406783845989224	-37.436461180443374	8.375811546412237	-28.341744275149516	-12.016973060476102	36.2469112776147	-29.72271262394478	2.7825924736247454	33.074478411097694	21.267555437429824	64.35072752425157	-22.613050475804226	-42.96924541157069	-95.03623629662633	41.925770811222726
flavin_biosynthesis	Metabolism 1.123	5.963695828523133	40.46029053737353	8.14053597910701	-373.14676767427517	16.330311700335166	-1.3480253542336382	27.32506358021714	58.196956570971906	48.77539166465336	27.246516977423376	20.22907804784358	36.56210632954634	-19.068615879754866	28.787271525607917	-0.41952486935351374	-36.8996471434234	-10.768090409451363	34.86722561355231	-2.216877845431714	8.276096512005518	3.924128747161268	2.8171645255873843
folate_polyglutamylation	Metabolism 1.123	-11.592201103047655	38.65760328804304	8.354264761579351	-38.17617026289595	22.27173317806085	77.51591595377056	47.4291125955989	56.01394988986167	19.7913508650594	71.58690283755469	-3.4308388696311884	-9.476016609513122	17.381690897295556	20.150119093353016	8.752042941706195	77.84664834645515	-39.06025698396257	16.590745079773598	-38.76582436302119	-38.44494903758459	18.1403798866457	3.693257071694203
folate_transformations	Metabolism 1.123	6.313634731627389	25.08325100082901	-2.8243431878460967	-232.32119422358997	9.166578431342511	49.9049716197916	15.025434113514663	-5.01999406654767	43.42920885079574	49.218810244592795	24.4464118017328	-30.222178133501497	-40.92629428609025	8.081237289533899	11.835730426590048	80.57139676568607	-48.044839765565435	11.305698474909338	4.387771343328779	-34.09669788048326	-36.49819505140579	22.374866113530203
formaldehyde_oxidation	Metabolism 1.123	24.608481618534523	-31.320248829745662	-10.661229567291507	-408.2161982935478	-35.3641271292664	-13.543699796676165	-5.975220831506306	-24.934712129483174	13.494496293544794	-8.384288528926016	44.073542966621524	-42.897523394186365	-28.72919831501286	-15.528642291115338	-23.00131059650133	2.3207534629200346	-53.00059655935874	-77.29646369745056	114.92757758953607	26.786666259664965	7.903412251195967	-21.64134930650831
fructose_26-bisphosphate_synthesisdephosphorylation	Metabolism 1.123	94.27217535092494	161.84391299258812	135.66311700960938	-212.89772112369215	71.17278618201078	59.10283928190388	99.19817824900178	107.51680382283408	111.0920123891165	156.77388874020298	74.50652997423744	137.40199678495304	157.66512860150516	151.7465157890509	80.46261655181877	41.656512498927455	74.13251581188204	-17.345141630344248	-38.75143336832146	-33.018558229293845	-26.208064034128043	-0.46583104872158093
gamma-glutamyl_cycle	Metabolism 1.123	46.09523678498084	-1.5662774401929036	36.6371058682263	-85.0856136987718	16.456512915269503	-2.762525764632992	32.5190107227164	51.409092295799574	58.89065418856239	55.84495898834236	39.47262060532878	18.543453286835916	71.37686487629954	45.450041857743926	39.39927037680697	29.554933144610697	11.68952660642422	36.61206122764057	-90.59946486882096	-7.218487478079591	-17.555803005412397	37.51723437363748
gamma-linolenate_biosynthesis	Metabolism 1.123	62.1082533474124	11.216496771900704	-9.632450105802866	-117.84499286354617	22.763502155291444	4.7558567501095155	-24.019726583256787	16.45536956215259	8.654434587701468	20.224347217161775	8.413209328450137	-3.1588283019841326	5.6918484502817845	-19.86542262835679	-5.133138444175247	42.561897958921776	-28.755306990373402	34.541096299923936	-44.93670905284263	-21.08676694764354	-16.336657227958824	34.012445959972695
geranylgeranyldiphosphate_biosynthesis	Metabolism 1.123	36.79052475160677	9.170776918742728	57.2621667061001	-494.33806606240796	29.743422281364438	48.45456228168559	18.381038860731476	-19.800173415689986	60.74539573231236	59.82987317805922	53.35364250109191	80.10468764187718	128.81669801753662	22.226788045731354	29.38521635663529	-44.734923085367015	-39.38067076924564	-41.794283664425706	164.55454980528995	9.921995085881022	-20.444024918190117	-28.12264245394262
glucocorticoid_biosynthesis	Metabolism 1.123	96.14910703217457	-162.4063628917326	-97.93928296194903	-181.31762464451054	-26.60738691174238	-75.84730335655664	-181.31762464451054	-138.0256008185641	-115.72675610487725	-147.59785686111826	-146.41417613896132	-181.31762464451054	-181.31762464451054	-144.76288428403964	-136.78491691893672	75.40123646003417	4.971830333548444	-143.86517519749847	85.75595942274484	-141.72702146656553	179.67028599088405	-60.20711554314756
gluconeogenesis	Metabolism 1.123	-2.558082398284861	-12.280805247603183	12.538490814429801	-152.1285426485261	17.441221397726153	24.684590559147036	-18.426166092311178	25.40249198122162	19.592750683875632	26.256101261476577	11.559711484743772	-18.610836646240834	-8.45287553163994	11.922347631561063	-5.139077401963281	39.29248135204174	-4.904250172545856	1.3848962006380157	-35.083961761156246	-18.97525575398406	-5.809853451838916	24.095943586845472
glutamate_biosynthesisdegradation	Metabolism 1.123	-66.26871168625567	-234.51352240603524	-71.98378750460435	-346.5448852432304	-22.40155266153094	-129.29064265050002	-145.39539477352386	-95.55458786303042	-165.6947628321759	-83.48741032514724	-123.4497118134243	-225.3990705257393	-18.808744159720447	-125.69726297180188	-66.33476445990887	23.96592354076071	82.5629318882322	-17.31575892054913	30.996565670667607	-117.94817669020551	-69.4080072285476	67.14652173964167
glutamate_dependent_acid_resistance	Metabolism 1.123	10.613428476911668	78.07635988151506	-50.64167859703467	35.21169650745397	5.752085494376163	41.98032858731788	-16.34933339027348	-9.334943985762612	61.26954150197511	64.31214525373179	77.76879308458257	-48.88225068923602	237.69272278061132	16.936252522358643	4.334270808130913	16.507489864067185	24.189155666470988	66.00944389418659	-58.02882714523384	35.21807949406947	-77.53305854359894	-6.362283229961409
glutamate_removal_from_folates	Metabolism 1.123	256.4879232620247	243.68260899461723	198.38024486450684	-195.03231034442143	129.88098439454456	-195.03231034442143	272.99214389956364	216.42063536211484	225.42875351953188	238.10267359316208	155.71618983353656	181.41897520486478	263.73359542863113	251.2662474381535	126.17969465348737	49.196145776344196	-48.185562118004945	-195.03231034442143	79.64964374608502	47.07692329968984	12.127921558718732	55.16723808158851
glutamine_biosynthesis	Metabolism 1.123	-75.20290989606866	29.50189815435666	-66.40206990605229	24.56965065373062	-10.58272582660908	-30.63329265162078	-101.23874624653884	-58.558370267452034	14.642443905480087	-6.540572131560032	54.713557498638565	7.32190288459324	-30.760815112171112	-21.825910015685224	-77.38467716589888	126.17582004756778	-51.12665524586515	77.71458758352577	-20.117826483400243	-66.47664166360097	-78.63052067849556	12.461236440268443
glutamine_degradationglutamate_biosynthesis	Metabolism 1.123	-46.73634241572633	17.655526825386218	-68.67020563240041	-262.862901692571	-129.59299337760876	-105.5572020039858	-113.3294354671021	26.56408242453072	-30.952646072178602	-1.9988076043544245	-46.94860287953878	-144.16409373606578	48.800624805312	-7.5927759187686465	-78.40604642451916	-35.4571906368229	-21.79931740746173	40.66888389988318	-43.70513533546735	-33.876531490802805	61.54545415231736	32.62383681835438
glutaryl-CoA_degradation	Metabolism 1.123	17.830239739082952	-46.54484045818246	35.72325346519412	-86.43373544659325	27.140847253791577	-48.12266707068573	-16.454844752910482	-29.72555018668761	13.858792580738863	-59.24851195350397	-23.830932231315582	-51.72028710572082	-67.50669593779688	14.17771257027207	-30.040085502045127	4.737338275283163	25.686712749732934	-45.51045911067401	-3.4005478271128133	34.22037661342098	-33.601607682792654	17.868186982142344
glutathione-mediated_detoxification	Metabolism 1.123	103.59682346570973	-38.79278480659158	-32.87176010935266	-153.03198485339047	16.23550346608684	-31.75883109500508	-10.709782184393097	6.5192280190527	-50.53383584187567	16.05425540991064	3.5903919734996363	-12.305612393034414	-5.146555307469295	-1.7053562242531448	0.5947572596331449	27.702271454790093	-16.578432933753028	-2.4628123680298946	-10.71233002396417	19.414947781374554	-8.679631557529586	-8.6840123528879
glutathione_biosynthesis	Metabolism 1.123	104.31435496381695	32.170554251458874	21.94669298051789	-94.62073855259094	25.985510264044958	-15.463485846245748	42.69874046124306	58.545816472338196	48.379801615257364	66.78233053809967	78.8322121781691	63.18362978855754	158.09657666392238	43.66125308558344	7.976674477588149	4.524212088819794	6.1902017010278785	-34.90380613557334	-33.35714474988706	15.607625541325962	31.433193404127586	10.505718150159156
glutathione_redox_reactions_I	Metabolism 1.123	35.83630728081035	-61.475358938133084	6.091976706404005	44.416010016656934	-8.841806515241913	33.936076991961066	14.71344320675805	6.017447142759725	-31.351057844233654	3.799208753291125	17.088022705279595	-30.51688625456679	-31.398063102482176	-39.795450321651124	-10.08218003978983	37.19766616427418	-42.308173567696606	-5.449121800316323	-2.06736012501779	8.280438383701174	53.790474936048795	-49.443923990993426
glutathione_redox_reactions_II	Metabolism 1.123	126.79401330165105	45.185254665815066	50.169679393657	97.77083509361496	54.768699623731365	19.676219841508495	29.243504869998738	51.48400455944989	-6.620447301744886	38.20393891943165	38.14180088311912	31.325699306131483	154.3173481820926	39.49553461238178	32.79087024661573	-1.171291663092887	-35.58964012745003	61.38499877226472	-53.24137308217891	-9.088896131846765	34.106501488527115	3.5997007437769617
glycerol-3-phosphate_shuttle	Metabolism 1.123	0.0	0.0	0.0	0.0	0.0	0.0	0.0	0.0	0.0	0.0	0.0	0.0	0.0	0.0	0.0	0.0	0.0	0.0	0.0	0.0	0.0	0.0
glycerol_degradation	Metabolism 1.123	64.65161313852616	79.08279722016253	26.87448997234275	-93.85420322693747	94.48412065424877	58.328879621115206	57.813388126582076	97.46995766650176	74.63991602616883	63.26318853958932	52.507550882060606	70.06618310584204	98.83216872898916	61.978979812720034	33.777731902766305	42.95123938089993	9.253966982036735	-12.9885283748339	-3.953792708732623	28.93725050082148	-76.51078709175792	12.31065131156618
glycine_betaine_degradation	Metabolism 1.123	11.266765783098215	-74.21551859045493	-51.98079209799199	-228.04259307152407	-37.62021610139026	-69.3405969712205	-124.49006447539557	-175.04800777283165	-71.90873703471925	-74.70567011898402	-55.83729973431632	-17.65650069171508	-169.21838145974638	-118.26856624770565	0.3529961862535442	-46.51931555320844	-1.784381497554129	27.721484530090652	-37.75465856152043	-5.642067996025166	-47.91899646799019	111.89793554620768
glycine_biosynthesisdegradation	Metabolism 1.123	236.46576398409715	-27.727926621854927	-7.743927579907475	-27.727926621854927	42.772599495926876	-27.727926621854927	68.69357614070432	-27.727926621854927	-27.727926621854927	-2.4381007843106954	-27.727926621854927	-27.727926621854927	-27.727926621854927	-27.727926621854927	-1.1691211833503772	-27.727926621854927	21.400101354226596	28.450747548663237	-27.727926621854927	31.657978145062586	-27.727926621854927	1.67495281761231
glycine_cleavage	Metabolism 1.123	0.0	0.0	0.0	0.0	0.0	0.0	0.0	0.0	0.0	0.0	0.0	0.0	0.0	0.0	0.0	0.0	0.0	0.0	0.0	0.0	0.0	0.0
glycineserine_biosynthesis	Metabolism 1.123	0.0	0.0	0.0	0.0	0.0	0.0	0.0	0.0	0.0	0.0	0.0	0.0	0.0	0.0	0.0	0.0	0.0	0.0	0.0	0.0	0.0	0.0
glycoaminoglycan-protein_linkage_region_biosynthesis	Metabolism 1.123	-101.55912594394796	-79.9258914219943	-112.1228533394663	-269.11046910760683	-99.40778503555691	-111.86195954723543	-71.62960029218144	-101.10640543640311	-99.64358193567388	-82.94727209514839	-97.49613319671234	-91.62710213544659	-79.25893796953218	-99.29528444567529	-66.62228902167733	-25.849926534761842	-19.826020915465328	134.64431688585915	-84.50597071601698	-36.750744522336134	-32.124110223392606	64.4124560261138
glycogen_biosynthesis	Metabolism 1.123	56.84563965126978	14.389852521604599	-5.9177685122496575	-235.4402159429716	-9.643584300727486	34.57037308501988	11.045419661391083	7.032025836158207	-15.711778707009447	6.3933022302036	8.431368682852785	-2.476927283053763	10.110718977455464	11.176907696588449	-13.197365338461017	0.7779700372776217	-46.2349222967988	32.38205583944078	-1.5744821932910047	-7.682415274337258	11.339445523623104	10.992348364085396
glycogenolysis	Metabolism 1.123	-19.84915359670515	1.1637307608626766	-16.73379667418413	-308.54420215674827	-5.2904601973614716	-5.575552537703483	-19.36648846751502	-12.766260838388904	-14.026865716588338	-13.214576809935322	4.887801845096261	-24.43968094529479	-46.12496322733588	-14.108627805273045	-15.258321298113376	-5.433049440680182	11.921269925584717	-7.156137636637612	-8.642113740789647	1.4494472054507914	-5.671939383526538	13.532523070598609
glycolysis	Metabolism 1.123	-55.60342834216495	-57.40166322628054	-28.746103213937495	-81.78964974486732	-61.50384409366504	-30.786627232776837	-35.35427746814533	-57.197065983051665	-28.95604308077956	-30.78367102541827	-34.281152711918914	-79.85222320744765	-76.33589025984173	-10.217954274280746	-29.25564580429073	18.985256889130312	-6.010772640444017	-37.8035457492434	5.882389993180021	2.06580889834028	19.31554109387253	-2.4346784848357164
guanine_and_guanosine_salvage	Metabolism 1.123	81.19607486214207	64.31052873455134	63.95216443679361	-129.08836166174694	26.20872987663217	65.0404102846518	45.9298932452963	65.63551027406668	48.14661268582561	59.47844605537114	146.3489411648369	43.22982786852479	80.27831016427028	58.12752910515662	24.307987646681863	38.69213690779408	-8.29437006599497	-16.36690147276818	-8.67433396395953	-15.172631327587347	7.574161823313316	2.241938099202694
guanosine_deoxyribonucleotides_ide_novoi_biosynthesis	Metabolism 1.123	47.065050607193086	42.35523097326805	24.32132863672332	-50.94908908619028	-27.294997770448013	-11.06668203213346	23.198932931798684	35.52793113955188	5.851490813312943	22.306393661195376	27.04590403484954	29.492116117056042	34.507571144910884	18.595238175838745	1.5951819477020532	-4.304017256614352	-9.354237149532363	-25.196828807904858	29.95269124165234	-2.5996857707753294	15.982515991507166	-4.480438248332523
guanosine_nucleotides_degradation	Metabolism 1.123	67.12012197743174	69.16016409401921	41.49778411300646	-196.40261937654535	87.05916898543016	54.45543700168156	57.4856416483666	71.00627608361391	19.043613441969914	68.83002044433306	76.22112714401702	84.96082718538909	65.70179388866593	44.29737450151375	40.17771332812215	86.35762477018845	-13.150747630654141	-5.862172023325699	-41.704393872658166	5.568173528428705	5.248374402884696	-36.456859174863695
guanosine_nucleotides_ide_novoi_biosynthesis	Metabolism 1.123	27.048579155449982	14.656804102916196	14.715767300826954	-92.2170181168847	-37.06928563956416	-23.780290346300383	11.4049718263575	15.698567157505886	-11.230737224235202	2.3484832076629836	2.9319526938796483	6.216086265402687	15.203378699812795	2.233153104283492	-9.130687147923238	-3.121679573563808	-11.192360548966885	-7.156345162064086	22.514319748944075	-12.392213360624238	17.252405622667357	-5.904126726392402
guanosine_ribonucleotides_ide_novoi_biosynthesis	Metabolism 1.123	-8.208305835465508	-22.774158024315394	-20.31361481883073	-116.21393704473884	-60.54549353064117	-49.81177509397916	-24.346036399725072	-13.802091073595305	-46.01282896318432	-38.11129739034215	-26.356307666428176	-34.39512981826559	-29.01308034053141	-36.316588438998515	-29.918795528738034	-10.254597045426918	-16.829561337795283	1.2932500533642066	26.161115026039578	-14.37187800969486	12.81543939563647	1.1862319178767577
heme_biosynthesis	Metabolism 1.123	-21.628612302663125	-51.82002601361211	-25.836978350121388	-348.13284716238263	-45.16130957300171	-44.527732598318046	-33.393606692457226	-26.68897455516042	-31.12759559019247	-29.923838470029523	-55.117828974256035	-49.60251551708599	-61.89078023308122	-46.89364893457736	-39.80898318123667	24.51824275953317	-5.538795287206322	13.435995532671175	-39.81075841243034	-32.61339609466473	40.686269195306934	-0.6775576932098027
heme_biosynthesis_from_uroporphyrinogen-III_I	Metabolism 1.123	-14.701510971636807	-24.74397505706674	6.951981828520279	-353.7812300076111	-18.35409179129569	-25.000883342137925	-18.660209853417413	-20.329811948126338	-25.399837007199356	-22.170163096584982	-27.479428785346826	-9.363209969551617	-33.31868660285401	-33.60687706002768	-33.56053898428352	-0.5100845725374794	-11.557099581818065	-4.789458675388053	-27.072108456460153	-1.9412354242946572	40.00840218292285	5.861584527575539
heme_degradation	Metabolism 1.123	86.69757241456422	-25.71304092325416	17.638802455972158	-49.54885261896563	-29.555022764047983	6.736997334784689	-30.17121534869226	-5.559091903479923	-66.85385928270962	-35.1101027475649	-50.203327954132234	-55.855912777547665	-101.49767118591562	-29.297620248324336	-55.57793275940768	74.48493616197558	-25.782362868679122	-10.654285737305965	3.0935072141317574	-59.556728005905256	56.63215989570887	-38.21722665992585
heparan_sulfate_biosynthesis	Metabolism 1.123	-36.06306192044858	-41.92746002655307	-74.55666538703615	-206.95619683040835	-48.463536823733314	-78.01214929365132	-56.593892425220375	-52.40834641592217	-30.13537042470474	-41.9673353481703	-26.744547761254502	-41.94383380206838	-45.15513742029028	-65.36564026401808	-33.20547187377499	-24.677577925933377	27.510293726792824	65.45310553700753	-38.317193678797246	-23.577225683763594	-57.397601569710865	51.00619959440469
heparan_sulfate_biosynthesis_late_stages	Metabolism 1.123	-14.231040579282123	-29.26131622807266	-62.034602736226084	-186.2381060713422	-31.482120753125454	-66.72887920912328	-51.58198980290001	-36.17566007576186	-6.965966587715028	-28.30735643251094	-3.160685949435224	-25.38274435760898	-33.78720390387632	-54.05575887013235	-22.066532824474212	-24.286795056323893	43.2890652742122	42.389368420723656	-22.920934666390664	-19.186052737572744	-65.82209868515028	46.53744745050166
histamine_biosynthesis	Metabolism 1.123	-31.148883715988017	23.96754114294005	-10.975021367016033	68.28250848005607	-31.149485589781072	-46.33910257188605	-60.44762135969961	-28.101525601823496	-5.376569678069263	21.99303233815319	18.628160563034772	24.413948420264525	3.8170258810541493	3.0995369656929803	-27.695977936756677	-0.22910808920466225	-11.322711190191875	34.078225518169106	-22.175481953312815	-6.941686235665936	63.272090833773746	-56.68132888356834
histamine_degradation	Metabolism 1.123	109.28957122404346	70.97120388104004	209.03046141270244	12.705932152006802	262.0994073961401	218.46750155964526	207.27691490872377	260.6741312882208	248.27847883939316	201.33324968431657	204.047043154109	282.22716346278963	95.71390614404038	175.9197233103715	236.22240659603673	144.3256249849396	-95.65512407264161	-104.56029075012292	-29.26637629156148	3.377062755503318	127.67425341066007	-45.89515003677701
histidine_degradation	Metabolism 1.123	18.00470994876641	64.01584485299074	22.70111124247556	-57.09404428838955	-23.02912277341274	27.36754271631604	29.252982033502644	28.208129801072225	51.06754159878084	57.892790759241805	32.584928238215795	-24.63258118778228	-57.139673834511306	4.801013774027087	11.213189979745142	17.385158910467048	6.5794512076787965	-33.18995334588407	-44.95236538553893	-36.51481613899423	68.16063150677019	22.53189324550134
homocarnosine_biosynthesis	Metabolism 1.123	-316.4159636727507	-248.55736934073082	-143.4879307864917	69.38038870548206	-63.65673235992556	-138.8910164340781	-207.32068591004384	-228.23811174088075	-261.58154111333056	-156.64692913530854	-136.98231491429496	-92.83300469092555	-162.9148759938207	-223.90098727182362	-119.8215220939195	-92.19970129383552	122.38798224367218	-3.217046631776456	-95.71800353543223	-30.39421064934946	110.04126989746949	-10.900290030747074
hydrogen_sulfide_biosynthesis_trans-sulfuration	Metabolism 1.123	62.65283997975154	-137.7224255049464	-56.98952708811847	-68.3722141901248	24.329268124796076	-100.25581300150547	26.22172193674233	39.124006485654675	-105.32923457227533	-132.94940402993342	-54.205520592071025	-23.095666608884446	123.86547455504318	-125.1166014329776	-78.99002962138549	-28.95933503612761	-21.15469207662618	203.29538683976568	-245.5763408455224	-45.92743362698016	-53.112051536790396	191.4344662822812
hypusine_biosynthesis	Metabolism 1.123	-98.3611291581035	-55.1213369971319	-18.168749625896897	-167.74079035393146	-158.96417168040853	-101.70030985534268	-61.57254616369615	-64.52607567801164	-87.74687827182379	-98.2794691227426	-72.14303996488725	-125.49025275467909	-59.47348632398288	-57.59681939068828	-38.872499314050906	-7.742377058210821	-0.16633579295527515	41.492757842521385	6.538594301113449	-72.32083392146649	19.254036396177785	12.944158232820119
iNi-acetylglucosamine_degradation_I	Metabolism 1.123	54.102457027139664	39.649162211598075	44.659991701198585	-92.62537117160083	13.319055627119244	22.432038299140185	22.199434214913605	7.52275369808479	13.680227873853626	2.30290662540313	32.74566735831711	51.01220418402802	50.950339366192686	23.828234453655714	40.716839169067626	10.349037647164435	6.293599661861944	-5.863207187549096	56.78632405362346	29.505859977262368	-99.70271627338974	2.6311021210263768
iNi-acetylglucosamine_degradation_II	Metabolism 1.123	48.13041359734163	52.11882080985679	54.71514552854217	-28.63187386663362	31.646406498671976	47.734357687753345	24.94817434736539	15.12012285446821	11.69304497714615	16.034506256295483	26.190451260255067	47.75247766017131	43.43077602872177	29.908548367325636	58.00084155770327	-0.6104731934524155	16.672930830543265	-17.21954530760093	35.989312793223995	28.409031082295755	-80.80951388034676	17.568257675336866
iSi-methyl-5-thio-alpha-D-ribose_1-phosphate_degradation	Metabolism 1.123	27.454435276189553	-29.378420850182884	38.71032199944442	-71.32539446159328	4.209857881668591	-22.03222332791731	18.013218085131903	15.793969692455462	16.883675092667872	14.527888831035444	12.346889099153813	24.91661128528372	-30.298018464445555	3.3076991928226205	0.18034789272791257	-37.37705543840191	-5.311768407049862	23.95544409950436	26.0559282200039	-1.8781626984544317	-20.185064537828172	14.740678762226041
iSi-methyl-5-thioadenosine_degradation	Metabolism 1.123	60.41773744562319	-30.456231035340974	56.78537657164797	119.58456964944573	57.66881994509506	78.42571706240072	33.95880658510519	73.10761252039654	65.60161781830402	66.98719380474817	66.5250016458191	121.7917245631727	-59.96615419290641	54.43481241829434	46.64407416786997	21.95607363452727	20.975406547243768	-22.943864554942024	55.1277312648606	60.69575610542422	-126.437998169352	-9.373104827762074
imyoi-inositol_ide_novoi_biosynthesis	Metabolism 1.123	33.96683493464789	48.35532985363991	11.655858253127453	-354.2206294184735	23.49621802630002	11.724368064511747	37.589187342379105	32.0998997874802	-2.6748742550785116	40.53689724931626	10.281531363480127	49.12365366502995	63.18540764144417	6.260109056944081	-1.8724663302892204	16.240429678523896	-3.397176439106132	-25.591242729225662	1.6375794896267573	4.996070835179363	10.839436934941908	-4.725097769940425
inosine-5-phosphate_biosynthesis	Metabolism 1.123	136.42493356317547	118.07783098684783	75.60662627068065	-165.2992168376483	60.212035092977665	66.66928406179441	131.0444061648795	105.20024624255073	85.98000071840166	104.96966741788691	57.29808634870446	93.01264662803342	155.04783380698456	116.06037279382815	74.65550213920605	49.88338978475477	11.948851286795128	-11.065160017936233	36.550789808387044	6.442791726424329	-99.3933285189216	5.6326659304965405
inositol_pyrophosphates_biosynthesis	Metabolism 1.123	1.2633448900583362	37.83458799335655	-19.472145459996764	-35.414839958006816	29.208244109866577	7.18823653362101	11.080558376370076	48.916019952547074	14.372710758578494	-3.630977845699107	7.02664685387037	-6.429360645316676	25.25826374407013	15.065145658736387	1.7978512916868854	7.148573121593212	17.23277809362663	0.5523171716567655	-21.50526534337585	15.459283973938795	-2.345247139599755	-16.54243987783971
iron-sulfur_cluster_biosynthesis	Metabolism 1.123	51.81068375213502	44.08943965169902	59.533436508153116	86.51375279539457	56.92607052062837	53.73079292942708	40.28786636420072	26.855086999288368	46.296468020714926	50.45944452807011	34.98722959057261	24.86858321127809	-18.033716602959355	148.53853030492564	28.167284970704436	52.230971358131264	15.446937118588021	38.78898712863526	-40.47742530742729	20.19722988633193	-123.93219699908369	37.74549681482491
isoleucine_degradation	Metabolism 1.123	44.67516861843423	-21.19643617637231	23.48318641395327	-85.93494787293189	21.374398235474228	-47.654096720237874	-9.650810699975914	-35.38109928175412	10.836570066959997	-31.974170015766106	6.260354007181918	3.8164313378886163	-5.006776246245227	18.342294905902794	-3.887302431614571	-5.923813942831814	-5.3397706565652925	-18.035433147706588	47.097733259913724	23.327009363318197	-50.06378320428227	8.938058328153971
itrans_transi-farnesyl_diphosphate_biosynthesis	Metabolism 1.123	26.52018942597014	1.8174127310722668	21.810123769454286	-30.114314022245537	4.104234613315101	23.818414519046225	37.14553905471704	1.6757950776342587	50.63764799321626	41.02120659743554	21.956362900741155	56.046316980970545	86.91447975230446	22.64427918328577	2.5267333144866435	-18.983089471238166	-18.21504060367608	6.044267130990511	41.32230011033041	-10.929684964569814	5.441485543787997	-4.680237745624893
ketogenesis	Metabolism 1.123	109.10009541824263	-99.41894729755279	73.61249439868178	-210.63428953494147	85.25707856700542	36.80823678127638	-13.935482284186012	56.0519956221566	12.198012508309827	-16.13690623093203	16.985371035501768	-5.119019537621421	-34.59001934719399	27.562182376982207	49.066709144415135	34.06321624040154	27.851427351383933	13.91245388204631	-80.50644452570597	-33.275664137910354	-13.26318962368101	51.21820081346533
ketolysis	Metabolism 1.123	14.655857265941908	-30.159420470431424	17.746243886690195	-291.4975162584812	45.50044272386757	-44.46091383744457	30.812233792161454	28.262607883653633	22.17382094565109	-16.977667831565192	18.903192729742948	-61.07667272167667	-49.13271385611455	-4.387843149450897	-4.2842691655033125	-20.088200807053074	9.648406896013768	-25.539611350808556	7.9997579335566105	-1.5882806587493248	-30.767861141738084	60.33578912877869
lactate_fermentation_reoxidation_of_cytosolic_NADH	Metabolism 1.123	0.0	0.0	0.0	0.0	0.0	0.0	0.0	0.0	0.0	0.0	0.0	0.0	0.0	0.0	0.0	0.0	0.0	0.0	0.0	0.0	0.0	0.0
lactose_degradation_III	Metabolism 1.123	78.59228691703537	45.83873663492453	41.91437947132616	86.13579979589669	78.23627707424579	85.97902232947979	82.16300097660019	89.82389122739337	14.866778434643956	49.068742064978856	51.987520804820164	58.668193075968524	43.658796284309346	38.464839298999024	44.86401028340998	-12.274134419403614	-18.811846427648227	128.81674622556764	-41.38097154684813	-39.553140026145236	-68.05451748307587	51.25786367755377
lanosterol_biosynthesis	Metabolism 1.123	-50.912216634880345	-110.5269800721604	-110.93874136939401	-452.8541110413479	-91.52209283332469	-115.99326511604102	-61.887095296509976	-83.88677411380365	-88.34298662145979	-127.95453305619844	-109.47342786494694	-166.41587001995754	-145.23466928085827	-121.30975643067106	-93.81740905274341	-13.744648973944312	-0.9877678397025871	66.65486551949819	-23.6225237400196	-29.775744091638924	-45.54276660669537	47.01858573250268
leucine_degradation	Metabolism 1.123	27.21336923132427	-2.8649383039473575	18.036022816965	-67.15980352878515	17.397665839767058	-47.86540938814039	-25.132982109759062	-30.58244607630855	9.049011579990063	-6.911309806465189	21.38627509446911	25.318623497823488	64.21035350050465	3.1805831545594425	12.297730387159003	-1.0695636002226585	5.121551675055981	7.622532759752601	28.762190643162555	17.189510689114066	-86.89802240028612	29.271800233423452
leukotriene_biosynthesis	Metabolism 1.123	-53.596836481894464	3.431406829379556	36.02555024781046	68.01046068580816	10.286981772074508	88.39315207222216	-29.445666399023068	-22.124880000706288	53.664916952303834	46.2979130572452	31.117637684307613	-6.443202382898881	-32.43608600171575	26.483974289723495	36.45970361237522	49.63529464690253	30.841968811667087	-86.39416544335138	-55.88677789024858	3.2563237756370094	53.27066387155188	5.276692227841436
lipoate_biosynthesis_and_incorporation	Metabolism 1.123	40.023946918492946	20.192050042539698	33.23661946445121	-88.21799484672778	70.4774944672444	-153.82835423866692	69.628855748664	13.42086885510938	2.528569793204177	20.164387978707488	42.8993749641133	49.220558102811665	91.20120800313106	5.0678302590249915	19.011119727251867	-24.74010694365519	-43.748339317309544	-69.71184226820459	143.83064198708445	53.64208782942421	-86.50766585069137	27.2352245633519
lipoate_salvage	Metabolism 1.123	49.771650221292894	8.147939797982653	32.34091440701024	-299.1967334358818	47.251731826547896	-299.1967334358818	79.47301877534903	-6.948531881596384	-41.502229341242405	-9.517443415186985	59.53867354237998	29.25748209734434	109.16276245342151	-28.667633027617978	-15.163660816224336	-7.426132783007929	-95.26774479180686	-76.15977280297189	166.17533792131997	50.19382188221084	-66.46855453502799	28.953045109283632
lipoxin_biosynthesis	Metabolism 1.123	-106.24637198111213	5.596578608500361	-53.49902086673348	-36.40922583046304	5.279068898339467	20.750240848248428	66.49461153174147	-63.20375218584867	-20.312131642728467	135.9223335221444	11.42160765269356	107.69708468516109	-63.829637051568774	12.130417876228076	90.01492290360848	-20.620338771685287	-21.127448575879413	-55.22499825938561	-97.55354338706267	41.77500327337718	223.1356590869853	-70.38433336634954
lysine_degradation_II_pipecolate_pathway	Metabolism 1.123	30.532931791913015	18.813578390587598	8.478594520430923	-196.25178801153788	39.947018724457536	-12.857614315733896	-39.85126191175925	-38.952174653513836	9.50950066999829	53.06626265114692	-3.4543762998628824	13.840951541529767	-7.17673410733868	17.1007504583231	4.486981585027441	-5.980304721685173	38.188691631190096	-50.130245350199424	80.0163493294677	15.183286650274743	-112.34630563152817	35.06852809248023
lysine_degradation_I_saccharopine_pathway	Metabolism 1.123	35.332956830837794	16.06477626508895	-12.17382732678024	-349.82689969639677	23.468923009041294	-16.808247466663236	-17.75452425446791	-28.865744810452355	-18.60030487171781	-3.0405939962899127	-12.54367043140422	-30.339230429596398	-109.93746734218712	-3.8205025162054667	-40.32144312279966	-1.3856510668597055	-2.3458794535259715	15.433302056288179	48.990333477103206	19.97373009070565	-117.17418545222546	36.5083503485142
mRNA_capping	Metabolism 1.123	31.915417105735923	50.37014636285748	40.428168874345225	-168.8241216408639	46.45480643881844	49.05895277523109	23.595566375576055	46.044644180472744	28.943130885725477	45.72845167044829	32.76613117109891	50.39391547803063	68.71280258967933	60.35233960633511	22.777784657917653	18.792201240327135	-2.3196520504187217	27.947711195883574	-19.919498146710303	30.403472429711538	-83.63083135462671	28.72659668583351
malate-aspartate_shuttle	Metabolism 1.123	78.02062693041235	-5.447328657085565	36.23994687347465	-219.6275814565213	33.01639627288142	34.248278954087944	6.419942493498826	44.80861572368985	20.13398200585721	-19.986238241880983	-13.673152278609857	-43.26230578910903	-38.32884251035796	23.618877599170208	-29.756949071237127	51.12346337699357	-3.214217443266285	75.61246331675714	-50.258175652400126	-62.52669368520948	-53.34998278480653	42.61314287193175
melatonin_degradation_I	Metabolism 1.123	68.22616986537025	-18.162606613329864	-5.435322215334907	-112.4766767899295	28.766317922774036	-37.807107102784634	-31.654820108371595	18.737134305539087	7.701221687437278	22.27460021560957	14.141385860306125	29.35130608507737	-4.591870225695749	26.250277511543867	54.6225254578239	32.69095587915574	21.930429524401738	24.661212204322585	-59.16919916136053	2.2015671145210263	-34.494274981101874	12.179309420061358
melatonin_degradation_II	Metabolism 1.123	151.210207190714	-140.19452480388495	-197.4290323039186	-267.077708288595	35.98623959389959	-46.156703925187514	-108.91894826139293	-33.12985483733201	-18.932806069512832	-73.68835037752496	3.6479258958917486	17.258983697280296	43.3975951599874	-72.42782039303981	-37.664137377471846	97.99520318025198	-42.71745197591814	-53.75927329413695	122.83369884272739	-51.221296956323755	2.7079506620289595	-75.83883045862967
methionine_degradation	Metabolism 1.123	117.06712850527366	-4.663548823436378	23.21752053288967	32.60271677871667	-1.8205613990429388	-16.69532323479148	13.655274576057023	16.104920643331926	33.2452046697705	25.272041431488425	21.260404119579572	6.807554478023545	-3.0882966196302206	64.1494398587885	-16.426027318264513	-1.5087088552398362	-40.729998486635125	38.03843029792764	-4.709077029790267	-3.3631801617021813	-32.288901975510186	44.561436210949836
methionine_salvage	Metabolism 1.123	-28.756990830020374	-72.09340111421042	-77.80036831783258	-180.05897073386797	-5.852906994831578	-81.6104112389091	-85.1806782542304	-47.939223831600856	-45.24759455615047	-82.37879672972808	-20.953034757864756	-28.010580233662534	-56.470425815877704	-111.04712529036198	-3.381694330808893	17.45052073376365	-17.693526296498174	-85.20541886440974	-8.012242291419387	9.150392162346344	47.80412498525165	36.50614957096569
methylglyoxal_degradation_I	Metabolism 1.123	-0.3050674010529978	-75.4139452045173	-36.291947173308614	-296.58105709840737	-40.64848369430902	-43.38776961301865	-57.52673437926249	-24.915130874567918	-76.76480644972014	-51.00008096766352	-41.40792817614742	-21.84556827392096	14.527463415305228	-66.19176441187903	-62.17968876473242	-1.3898403357297555	-15.145693233921135	57.056478331553215	0.17290012245267938	-57.87382017851268	10.675752614349639	6.504222679807752
methylglyoxal_degradation_III	Metabolism 1.123	181.54325229269534	12.877054801615198	102.17239837410173	-26.385632166125944	102.33616172631062	-147.64343111123662	-14.334024567416389	139.35826989014936	-76.56350487147736	61.346590297659645	60.58815600987438	48.73334209863802	213.521059748452	-13.37310326401496	39.33313256589157	103.44339529557296	15.637210363262113	-81.946278245298	-119.77568869822382	-3.91403482036877	185.66060414339248	-99.10520803833718
methylglyoxal_degradation_VI	Metabolism 1.123	-42.980542324845	-222.37290819857586	-87.99435619423355	-369.89870141783996	-32.95293311509283	-91.76456358644973	-124.56061872230431	-11.510166628380126	-258.60924950085655	-163.08913271773645	-143.51993488069252	-115.00651051832725	-80.16256553467322	-235.235743797965	-96.01085316598018	7.465223776224109	17.987681297125356	140.85640756689108	-134.0596571752627	-120.36237889472763	23.36474949588184	64.74797393386802
methylthiopropionate_biosynthesis	Metabolism 1.123	40.16384470425066	-30.72198609965458	53.7454971978215	-47.527351028072125	16.696828726330263	-1.9137533652391026	7.239699450132841	56.19368183004349	-4.7073711137065075	-13.547143314512706	33.0599399501593	31.563305024165018	80.65721467116329	14.560643907425721	-28.6284053692562	-108.25493308376473	-21.11611729689034	77.97984129946511	21.859048544817323	4.416283996052363	-2.6809164318206045	27.796792972140842
mevalonate_pathway	Metabolism 1.123	89.16015237062201	-58.802205758314464	50.71284924263074	-159.93594198443793	48.996656532015656	3.0212584990345697	-14.105164007033217	9.277840326833218	35.99635562205323	-14.847528721432024	-4.216871990080214	-0.9687149392336364	22.457797561998806	25.47655551445427	3.4508483536304917	25.970387410626287	31.789780289889592	13.420943452366602	-64.67659975176755	-16.95063501405426	-7.009931728522973	17.45605534146221
mineralocorticoid_biosynthesis	Metabolism 1.123	-59.569742485985486	-118.0951300188334	-64.91189782227458	-118.0951300188334	-29.15052165219348	-118.0951300188334	-118.0951300188334	-74.80310619288696	-78.1405425521861	-101.23524612713726	-83.1916815132842	-118.0951300188334	-118.0951300188334	-81.54038965836251	-73.5624222932596	64.77330587190585	-33.37765584856005	-118.0951300188334	44.62259806097852	-78.50452684088842	97.96411006655643	22.61729870884107
mitochondrial_L-carnitine_shuttle	Metabolism 1.123	-13.509837362376103	-34.06658164749362	7.795244672802163	-296.77267897313897	-14.882116929961517	-10.098635138804427	-0.29348966261036447	-25.96732183075386	-20.748853006522953	-32.22161648125782	-50.18957992973173	-43.20403052941392	-133.319719953343	-63.23502890250313	-12.575769059663983	42.18696407514012	17.851520086994853	7.742208968669688	-58.40835455838308	22.679036928397483	-44.94484321989627	12.893467719077245
molybdenum_cofactor_biosynthesis	Metabolism 1.123	22.225013546206267	-7.522854374062216	6.778002170778631	-200.58474223567043	6.371698112479293	-25.73907836585912	19.574877943962367	-19.017386637554964	7.776696016697962	-6.701590703474003	18.492533540268177	57.46483053881748	11.818369822958807	37.84923606821725	-0.44557777039020696	-2.610670767302734	-9.643043073766309	12.764197127452867	32.57920456887741	-4.320740319911841	-41.30531914217649	12.536371606827423
mucin_core_1_and_core_2_iOi-glycosylation	Metabolism 1.123	35.60502521005486	-3.4987456109841233	2.683383833459255	-151.6306571574052	43.01674130037852	16.10401534955256	7.116934530329831	33.687826198468755	16.74223218367163	19.044534712701036	40.46261787226226	22.680099091321356	21.534570596016366	6.213613627044823	24.313605324201536	32.70077075249736	16.394177146758466	-0.8388376294934635	-67.99715955396627	8.21601780281831	-1.6431348630667812	13.168166344452468
nicotine_degradation_III	Metabolism 1.123	146.5193898045082	14.68850852586333	3.7144403160832256	-63.47204940584509	44.648624700883346	-29.193760348122304	46.8750958044561	28.18947240403844	34.50319081877924	57.38327244074649	38.2014260681667	8.15142468313717	30.505410826391294	5.701358911047426	55.853215319596316	38.78873030418822	60.35307143152085	-10.120346005917447	-28.394687886114987	17.389605366151255	-93.69827468435388	15.681901474526033
nicotine_degradation_IV	Metabolism 1.123	70.06812611951172	-20.135976624447448	16.269011240937353	-124.85067104602467	41.75124355024393	-21.242849261747292	11.89447372935998	22.54665295517472	32.38610427375696	29.18047686387778	35.90205534693669	6.6480406564746035	-54.83650580162537	-9.850643044394825	54.118491812194534	2.5626849836959305	34.839976541244106	6.743908882292798	-19.60965762186942	42.967909360855444	-92.65244908532405	25.147626939105184
noradrenaline_and_adrenaline_degradation	Metabolism 1.123	-12.734991188372891	-109.68229232312312	-65.66916190155166	-77.28251677874542	8.913858275517821	-64.27062354883718	-27.68410671462702	-58.8746840191927	-63.101672292089525	-48.712349573099424	-15.210812198469359	-93.16021974192086	-103.10597627118729	-62.22188953322234	-4.362640040493624	17.689652865698378	-44.53582226654284	-17.311128281812806	33.74874219007538	23.482671435570655	-0.8086749940352033	-12.265440948953515
oleate_biosynthesis	Metabolism 1.123	22.87140076963845	-28.43798569279727	-52.38245112688787	-131.6763444328871	-98.2650166127368	-63.873487840963925	17.255965668347603	-26.94961883540174	-19.18721963379184	3.8282833020636673	-14.852105720157994	-1.3139685297743628	-34.001418882320465	-27.373362507179994	-38.21549880868783	34.51444367113996	-22.934739997051086	-33.777140802586096	5.2343681007302445	-48.710059645183115	48.51674180373113	17.156386869219222
ornithine_ide_novo_i_biosynthesis	Metabolism 1.123	122.32407908124449	-34.09749503262663	7.565196273058566	-151.4916291962434	71.9409930964208	71.3988838841328	80.42688346120197	98.18825414739511	107.69507567208754	23.37923561607134	31.963424576119092	17.920995241519527	-92.15190056571333	76.50225698032975	27.893998809957683	-3.039955416620178	-47.030288791788294	38.57211555286379	-21.810232228930417	-19.201242632255017	1.3734328744595907	51.136170642270216
oxidative_ethanol_degradation_III	Metabolism 1.123	41.514624286093415	-62.15325608751231	-23.289313388207074	-55.83999801882994	16.20946379601618	-31.551750953148588	1.2066481134280231	20.02330151205532	-18.09067021715973	-12.211990398214152	3.70370964114683	-8.739272808002317	-123.64622633592641	-31.546179653456814	16.889497315484675	8.181558438386109	6.200672678135292	37.60396963160977	-1.539390622852897	6.757675307104918	-92.60713226600905	35.4026468336259
oxidized_GTP_and_dGTP_detoxification	Metabolism 1.123	42.53615472106987	-2.7546424147519093	96.72398902277571	-382.3558121261975	-15.529009211442435	31.20325184973997	37.582958792499674	-50.40220251492234	-56.95983928493937	-33.92862808952643	-37.309877038584276	-75.28386589743761	132.70626069691912	16.867771124029744	13.091130775435794	-41.68867152260797	-56.279927481329885	-108.07341307486217	89.73603316925507	-23.081439640450544	182.2334883867841	-42.846069836788516
palmitate_biosynthesis	Metabolism 1.123	48.584922124155575	-5.092421938151597	50.762935422767875	-342.3776554604999	-49.85314595324496	37.383971269825814	53.99580292040713	28.415127263087257	0.06624311474268636	40.503571482437465	2.2439602652735804	20.80579448563328	-37.77594982863977	24.474740234263564	19.154134828762018	19.937891350824714	31.40994269104881	-33.9507110666443	17.218317692828805	-38.79058071935945	-37.134909253762785	41.31004930506448
pentose_phosphate_pathway	Metabolism 1.123	62.36717120058214	-19.80674316651712	7.855080877489816	-185.70178865736236	-19.963397352736415	-0.6987689482957352	26.521679903158564	4.402647830083068	-24.998078684574544	19.049263418093847	-13.891144938627791	-38.23649867242874	-23.277614476422553	-5.4203262200937266	-10.535650657254383	-16.178574829107756	-13.13476415220474	6.705969030876754	-0.9833712241228264	3.726483595608411	27.124031346868527	-7.259773767918408
pentose_phosphate_pathway_non-oxidative_branch	Metabolism 1.123	35.22474295855607	-8.940507134912574	0.459759816578615	-315.129028610382	-14.058456783328404	-1.0469049195709914	33.63717157978464	22.31456281331447	-8.348550849676249	10.834445616431527	21.044391070973184	-8.699324442792127	-24.92411285139648	27.43025776483712	-2.262208762773467	-13.419348319892055	-7.779406215462198	-38.150885257750176	34.04212886195471	31.30130945005931	-4.997298905357642	-0.9964996135520262
pentose_phosphate_pathway_oxidative_branch	Metabolism 1.123	98.55707552328356	-34.29505787532318	17.715508958704753	-13.13213538666953	-27.83665144528043	-0.23458765326205971	17.034357667657137	-19.479905480892132	-47.19744913110559	30.00235382031028	-60.471859618095756	-77.61939764527753	-21.082283309790647	-49.22110486666818	-21.566906516562266	-19.857543508062022	-20.275241401194798	66.51510808237933	-47.684038005559536	-33.03995087699279	69.95247168317007	-15.610805973740248
phenylalanine_degradationtyrosine_biosynthesis	Metabolism 1.123	413.3787412711521	4.108548936836854	-52.62523632149699	-52.62523632149699	-52.62523632149699	-52.62523632149699	-52.62523632149699	-9.905809535145055	283.36771279627897	-52.62523632149699	12.851405406259905	290.1529820707286	-52.62523632149699	93.78111940419986	-52.62523632149699	-52.62523632149699	-52.62523632149699	-52.62523632149699	-52.62523632149699	95.97478275590167	-52.62523632149699	167.15139885158328
phenylethylamine_degradation_I	Metabolism 1.123	-37.84238730829968	-32.268609563594644	-27.377495472012736	-37.87045672675212	32.30183457962234	-59.51510003296686	-15.186078191809882	7.443847615955606	-16.180383019017665	-29.65744380312927	5.099656111659863	-14.728473479160598	-100.74506298128496	-15.995067435984412	8.124749538695195	39.34180902721025	18.85278321485201	-55.359952620029375	-50.261712199826434	31.12617321237504	-11.722247500785747	28.02314686620423
phosphatidylcholine_biosynthesis	Metabolism 1.123	47.04848723094789	35.75457601863367	-17.94041389663773	-158.96039892587402	28.33648699035715	-8.334264676778307	-23.314254478564457	-27.613391785357873	8.260036348936438	2.0960844283918716	22.172215460624187	43.63959574708701	29.57753722923447	12.770528797847394	24.548763946349162	-5.909410088735375	-11.018508010465037	-28.656084425924146	-5.040933423043881	20.20403832974302	13.780444486661917	16.64045313176341
phosphatidylethanolamine_biosynthesis_II	Metabolism 1.123	61.793451445701784	44.3368810362059	23.68704324432665	-124.14714435262565	18.80639720399483	-8.639803034647308	29.00169728905419	19.872972223180412	6.5503050713305475	37.348064158228404	22.880234013416878	72.57334681377824	57.133663441013596	20.511208019638445	14.937471235175146	5.864988257007746	4.6778956355781185	17.03243158208648	-7.5079569249100215	8.066845863065492	-38.52541375617061	10.391209343342943
phosphatidylserine_biosynthesis_I	Metabolism 1.123	78.44148079391944	73.16055002429079	68.20727533949076	-354.6220305647354	72.5906060278279	62.3821570919861	157.26744193175082	115.02094339583415	41.220172099593235	70.01087616434224	52.871964046437924	50.74805427907013	163.2710156921841	95.70429234064135	69.48092398501214	22.95800592127664	-31.96008879603861	46.29281470784471	9.867161758476788	-39.39831754535817	-10.673641824854467	2.9140657786532422
phospholipases	Metabolism 1.123	-26.99875307344355	4.3566162498001235	22.677440845961495	-140.79729224689478	24.096948889206065	24.428360474754452	-23.74597430956933	-0.805090084822418	-2.06615405036611	5.067890413234436	-2.2666163453801524	-10.248860179548034	-61.15624358939593	6.480998835471693	38.807634901445844	6.329479806323823	32.84205583445485	-24.25098506368806	-42.700017635995614	6.682646089555837	18.304216872490322	2.7926040968587786
phytol_degradation	Metabolism 1.123	41.86443546140093	1.298510522445437	14.147667506061984	-140.56662233072643	21.11425096275657	60.210462226371895	83.52643583912256	33.67914018973331	-20.16019295759987	31.093194303670668	23.592089525806433	-10.592009886187114	18.51928632604887	46.84578976569073	7.566574253844386	-26.17616595962068	-33.29483615679406	-62.68413338577321	57.91341329485798	6.6519937975240335	47.07226033799415	10.517468071811637
pregnenolone_biosynthesis	Metabolism 1.123	365.6610022855021	44.4338215586526	-102.093838447415	-287.7989368907739	-287.7989368907739	-287.7989368907739	-81.63953586275419	-132.39261102604934	-125.81469077862843	-203.78837137178954	-123.68361453690684	28.381428639475242	-287.7989368907739	-84.36778795992906	-154.20081371405243	118.5255836169677	-10.280480964061558	-287.7989368907739	32.93627227680289	19.08214453387657	107.0852047291201	20.450212698068373
progesterone_biosynthesis	Metabolism 1.123	293.94588003804023	-68.41015675785019	-48.426157715902725	-68.41015675785019	-68.41015675785019	-68.41015675785019	11.246478866513785	-68.41015675785019	-68.41015675785019	-68.41015675785019	-35.671835893971725	-68.41015675785019	-68.41015675785019	-26.12968375969843	-68.41015675785019	48.35549891422109	43.393073238418076	-68.41015675785019	83.97124809905276	-30.37466748759462	-8.524839248397022	-68.41015675785019
proline_biosynthesis	Metabolism 1.123	3.7041238426124945	-20.063787192481527	3.8540645110298017	-149.01139597206557	5.9309987535648405	8.566080888635213	48.99036193415866	17.962977768609115	20.83584578256845	-13.58643580919149	-26.09433344793011	-29.353253120203192	-4.403270182892138	2.013247134065299	0.19024401312543088	-8.905108729829385	-21.326147200776298	138.89337905055712	-118.62216041942564	-53.83483223488806	-7.886501926456611	71.68137146081843
proline_degradation	Metabolism 1.123	-18.335800223846654	-74.27331247697786	-24.033256586855764	-243.0706059145499	-73.18439466686814	-32.550324606943256	-38.531172061298555	-91.5176473326047	-67.61534156324296	-47.75563923486254	-40.41224727461198	-126.70265700920164	-50.58513814727519	103.2004002083747	-62.86707940321657	-63.89798516911649	66.11994252924525	74.91497530485496	-57.23293823715139	10.89701634379468	-55.44833819840576	24.647327426778737
propionyl-CoA_degradation	Metabolism 1.123	114.7575017697785	-2.0749282759421246	25.610187926108296	-251.46461153143957	56.3991253414524	36.565822615364915	54.78027887159828	45.38502813989012	41.2486755595519	28.398108409036617	38.89479977654074	10.138109469908146	22.695811044343955	21.257582541429354	6.486906853467075	26.714950228919232	-15.907207842056964	18.154705076345206	47.787289550103615	37.16103727486246	-142.31238507650949	28.401610788336058
protein_citrullination	Metabolism 1.123	-74.81007259391042	97.39087073244835	-18.56287995274486	-165.9076935481407	11.314698869409376	87.15112657687101	-3.7785500190417305	10.210429592320729	63.78531985986358	35.72967683922061	24.108836751775833	-38.61328766528399	61.16813240022173	-14.012109119219879	51.17836508687728	-32.32110891188994	23.919475146231658	-106.31316228189446	-31.177908269790617	-40.26313717483241	160.18846471605073	25.96737677612496
protein_iOi-iNi-acetyl-glucosylation	Metabolism 1.123	-78.25972262907555	-73.46243103285346	-68.26127173512752	-94.00009265495078	-88.00192908522769	-65.07771608806598	-80.68682417747083	-75.3135089529737	-31.957050617491806	-61.99426132995165	-42.76190650174947	-61.441302270781286	-33.870218555741054	-80.12634477589742	-59.0601776782934	-19.11085418688011	-21.75144844373686	-3.0201418468331296	54.717324593797336	-40.10996527358467	56.8869841557699	-27.611898998532663
purine_deoxyribonucleosides_degradation	Metabolism 1.123	-111.09039413686543	-69.62295319897504	-35.07721990028885	-497.30571789323744	-93.47897378082351	-24.100106982912994	-66.24757656515527	-100.85139788777724	-142.9892955701104	-105.36030583333876	-155.2378382487197	-109.59976185555907	-172.430640005542	50.87954664310895	-119.4409500368642	-77.84320356045991	13.159153528952782	153.9531219206253	-162.80139987219522	-13.3784570688904	10.56305926307831	76.34772578888958
purine_deoxyribonucleosides_salvage	Metabolism 1.123	-3.6872071237738315	-2.5261266787327252	-20.554882700874007	-85.6567139776437	-52.99793287672615	-42.37172295234903	-22.087538942679142	-15.180860213232513	-44.94626847296628	-27.592255793081193	-8.746280220871567	-17.809648404332666	-10.30653640555565	-34.88861632160391	-32.808891328254234	-21.11157668704387	-14.872082677485436	-20.729310528307657	47.32691252003529	3.313464261643415	14.069727320522961	-7.997134209364769
purine_nucleotides_degradation	Metabolism 1.123	29.655978349712186	-4.748999794138556	12.30288607137784	-216.78814658794647	-8.336607793588303	5.067172441337053	4.518101038542556	1.5668696162334521	-7.629077997890711	-3.6552395294183326	-1.6109352238366113	2.583853075336664	8.07092791537067	20.225506336775034	-4.8170796764394135	12.645520858033448	-9.94070115992538	16.561414725936626	-33.1254419237823	3.563852111695181	14.026576749268404	-3.731221361225961
purine_nucleotides_ide_novoi_biosynthesis	Metabolism 1.123	20.680398020198957	8.597249773921124	-2.497644303765993	-146.1013763025975	-27.132221932359517	-9.61294387053732	12.501979283328357	12.28481380234889	-10.141939155810714	10.631525978696619	-3.9673612045068687	14.097718695517356	10.369971384957976	-8.467907217079071	-14.016055061680962	13.373402469509982	-7.117435742193	0.7719017261497527	8.219541352836043	-2.3718768274288466	-16.48730869653855	3.6117757176646217
purine_ribonucleosides_degradation_to_ribose-1-phosphate	Metabolism 1.123	-27.989520461984167	8.445913926841582	15.804154451954696	-317.32852401881695	-9.516044067757058	24.929655787739648	16.2465960971937	-0.43989848616097965	-23.666730272478485	-6.071997986536556	21.964685050698787	1.5853066656131694	-12.67065950780152	47.287948816652566	-30.412509167299078	-11.465920844887068	14.997777345136488	19.474950015980152	-42.525791559289665	-5.641426741517642	-3.110261083373555	28.27067286795126
putrescine_biosynthesis_I	Metabolism 1.123	-1.6585472676531967	10.01207102575807	-107.25228494510193	-147.22028302899685	-76.31825460794471	-147.22028302899685	-147.22028302899685	-3.7665451126614986	105.97451358420871	78.517318172415	25.47450937423892	-76.52166805732925	112.14887972999061	-62.65933703269335	-13.622159852275392	44.95513565035156	-48.9642270768338	16.711461004930936	127.46167106150963	58.687870331179084	-147.22028302899685	-51.631627942140625
putrescine_biosynthesis_II	Metabolism 1.123	150.15927387916946	85.3631596798458	174.8429226983594	-8.277893976819373	123.50936515855999	173.80366321259606	112.05045267039961	115.31692287778372	139.95936513265923	136.2784777221514	79.13199986773186	131.2778327247205	118.80006524588156	157.09292220616234	177.165820741129	117.51555245536653	24.30989168996173	1.7589167825103613	-129.13436827548915	27.335072659335545	-30.55337224925666	-11.231693062428338
putrescine_degradation_III	Metabolism 1.123	25.59321176756869	-15.71876271907999	-31.180720925964795	47.07170666688025	62.92219568093888	-18.369880555769853	18.362841442878036	36.05323464444455	3.13754016479898	41.04589458135166	57.07801312574323	74.93587650346306	17.137675137479963	-28.021584259892833	7.40733398010868	26.914076871508925	11.695201829202903	-9.827108519581538	9.529095087207445	-32.21634312343083	14.987755079787194	-21.082677224694248
pyridoxal_5-phosphate_salvage	Metabolism 1.123	-27.633310638835084	66.90013535942543	43.41359895315845	143.46638652209117	41.5042403097493	119.11085321676784	-21.507855013109182	-34.26326797687001	13.261906337626925	59.14905774845792	40.31405159354616	25.109244902352778	-8.416817046513431	7.912560800717585	35.547699221496224	-141.8713876716513	97.93090187914324	65.46805995250152	25.788058143899402	1.646777593986577	-64.38298197241403	15.420572074534736
pyrimidine_deoxyribonucleosides_degradation	Metabolism 1.123	-36.29389768815829	67.63718022355589	51.26075260572276	-8.001529864045686	0.6119869609749418	92.6274931125961	-6.427156157717934	47.63258266736893	54.03237068757129	65.52485724880775	6.434915162907219	-5.923088526844505	-5.588638190576392	74.08973264447907	59.793521621188006	100.36045383382715	-2.4438819877729974	-104.43817399510652	-68.84374050262178	8.792018530347793	60.57643803995143	5.996886081374924
pyrimidine_deoxyribonucleosides_salvage	Metabolism 1.123	71.84029523960687	129.33563106794156	104.77851777684096	36.56664869944035	45.78862109460111	86.58156506399376	79.45061544008398	83.26662563707353	64.95424529952295	113.20629008092449	61.516224803716376	67.0486440347935	134.8784020366501	98.4977187882049	47.65995312507471	24.073384396994328	-16.58890783669075	-66.25524384810022	-10.484499416607136	-21.504638013858862	111.71842672012649	-20.958522001863972
pyrimidine_deoxyribonucleotide_phosphorylation	Metabolism 1.123	6.896962208909417	11.397306322453739	6.283633109790521	-61.7969672559759	-44.3621918342097	-12.271168227025472	-27.13166949565227	8.161755777322822	-28.426541661273514	-13.306883978267548	14.043735873459894	-13.525641586051096	-5.872253385050598	-6.23103484499929	-7.331646434790717	-11.106814453602237	-16.873644951381102	-15.518762019027191	15.550405755429257	0.8875301896164679	21.231467242811267	5.829818236153516
pyrimidine_deoxyribonucleotides_biosynthesis_from_CTP	Metabolism 1.123	56.58508522811475	54.482623594643655	37.954144119394535	-62.58928890251847	-13.819454342074664	9.399691572757533	41.029631619719986	40.09605008852609	14.992474597082298	36.989418795145774	31.301328601931772	16.50019478849455	45.63716704991245	31.31800496047884	10.01278856716617	-5.292991999740567	-5.724805329314429	-23.294415220551706	9.505418249804167	-4.9001549074278525	33.30378192258399	-3.596832715353494
pyrimidine_deoxyribonucleotides_ide_novoi_biosynthesis	Metabolism 1.123	60.31545281092768	54.69571313570142	39.6394724752705	-93.64093104627955	-13.350123118617011	8.620726696588683	41.70385519014893	38.67364088202396	19.443591755839787	40.09960939879882	34.11718176339779	19.494290427746805	48.55425942688233	32.93525778461067	9.731468398027692	-6.390443880646722	-4.686271997479679	-29.44168709963591	8.483839407002414	-3.296135261430884	38.070396789126875	-2.739697956935942
pyrimidine_ribonucleosides_degradation	Metabolism 1.123	-9.97460747362126	26.113094569269474	23.70805446474209	-3.6299765529514048	7.911313513967968	63.03615281973938	-83.71935084133152	28.294534980741748	7.432245803553421	34.23007535354215	-21.90498697451693	-55.23240706763629	-71.58899542702282	35.61564959231547	30.133984225209957	58.40929557840598	-17.816333160141077	-35.642837557115584	-4.454850027678183	24.743352582729884	-29.216499967605763	3.977872551404804
pyrimidine_ribonucleosides_salvage_I	Metabolism 1.123	-63.461320893923556	-33.53182176824758	-53.165409587171375	-40.38042579347826	-41.37902817173475	3.646993760445627	-16.189688684179306	-19.939958980459316	-24.173373768784064	-29.681131868640886	-61.558933348886434	-64.46387437089959	-25.33250789156162	1.8593894182847737	-42.77714515098608	20.628408534902242	-6.798396153212327	17.232756818462242	-40.69024403888951	-38.741257629720366	38.10384575115353	10.26488671730415
pyruvate_decarboxylation_to_acetyl_CoA	Metabolism 1.123	72.30558048277567	4.3883218020113945	34.53659438384618	-81.31426383160797	22.614769316113794	7.534572441099733	20.60608754635004	18.402813790979128	57.396495571933826	16.295603559492527	42.291918160127636	10.61901233352085	63.66894912355345	71.21391875858743	6.869391965782788	0.594820577721745	-11.549127278834389	-11.390176795541493	44.74786950044056	-10.041959927798526	-22.090115178526972	9.728689102538983
resolvin_D_biosynthesis	Metabolism 1.123	-152.829128891006	10.891422166246583	-7.763522447278659	17.87117010712702	80.40361220033077	103.61037012519422	117.97476857652103	-22.320619425951442	42.01681138872888	160.16937263263614	-35.02762137675199	59.41177370994721	-98.87139624922047	65.19843352418783	180.94858776972976	2.8968484468261058	-32.629538124205794	-10.352488536256832	-73.84530622777244	25.405530670141736	182.8267293790443	-94.30177560777705
retinoate_biosynthesis_I	Metabolism 1.123	-7.178673719960687	1.931565258248427	-6.985880785573018	-86.7135621683752	47.27536090536385	-12.385551189989041	19.702188904007578	0.6545822191388218	30.74523776139741	71.52840639119448	34.07054029521237	19.58671422547736	6.097156297554285	1.2604724651795864	-0.7328530694085456	43.68066108886172	6.736252685969038	-77.83966063714101	-34.799449498030924	44.1679898642552	25.697730807444387	-7.643524311358418
retinoate_biosynthesis_II	Metabolism 1.123	-2.8610730681177587	35.15607255597054	-14.467614212677793	-82.18040019676671	56.38293456843668	-20.178488899493317	112.37097666172929	7.786178009778	3.8154586873475282	77.02826127718538	1.0438113427284401	26.93587555168145	11.034958680876528	35.337550938874294	-9.214863078316531	108.07189475549266	-17.870306689676458	-42.98297643829775	-112.33193347790689	22.83092007346024	74.13751525007856	-31.855113473150386
retinol_biosynthesis	Metabolism 1.123	-10.236984556055594	-62.8616821028727	-55.04601947346324	-142.6494477060865	-6.641735134457229	-20.754360424376824	-44.50050551382322	-79.11745121078836	-27.128670207761324	-2.9630169318845585	-34.36499226707962	-63.526785519246985	-85.09004864986298	-56.278536771462306	-24.182469945384074	20.3686115434037	3.3723220673553893	-87.61406026504568	-32.50615042803856	4.63575172912044	71.52437831560798	20.219147037596603
selenocysteine_biosynthesis	Metabolism 1.123	77.99067644543054	28.330026649865403	34.52865169085321	-91.1133542966952	-10.381928964904114	9.848053743668663	-33.041573721447214	48.818365433373515	41.070000718781934	57.516705493787825	45.349118593060346	62.939030011955744	-37.03489368538239	41.58277178899404	29.908817430144687	11.931026692318989	23.94588638856941	-28.64512498327852	-20.24051151675666	14.759331558076145	-30.984416108735502	29.233807969806026
serine_and_glycine_biosynthesis	Metabolism 1.123	62.196784237343095	8.86627636970058	-20.203933719419904	-169.10188925534098	-2.9043485761104404	-85.82403327781523	-5.877601385694628	11.051307493951867	-12.074899288190961	-1.4702839221984894	-13.383143876056655	-44.122879305141254	-18.236111857428806	7.004214555306057	-35.415311023039685	-19.18793120642507	-24.81975284973318	51.59475849734023	2.0499488940381028	-35.57163459504077	-11.849594742579843	37.78420600240041
serine_biosynthesis_phosphorylated_route	Metabolism 1.123	68.94333996261646	29.39120676198813	-25.59531183479549	-268.3232839276872	9.22729669023461	-115.91975872747027	13.038352104393713	61.67488558834727	-5.4746891531365	4.208511806705702	-4.674479467472939	-62.99586714802241	35.41126712172222	13.681637282097697	-39.74965662242992	-15.883578211175617	-16.53128051753071	65.5667740666029	-10.21856881275961	-31.046619577554846	-34.038114805386336	42.15138785780405
serotonin_and_melatonin_biosynthesis	Metabolism 1.123	171.8829432809698	30.705520511979493	119.04312054259063	-95.30252251805209	156.33233999359703	22.933090985720522	27.547210846171875	90.24528782592562	207.14694629375035	43.78366229037084	62.40447538756827	78.29948808329901	-3.584788051024183	120.10709692908542	145.3104628944612	86.1379288576129	73.36081235643445	-48.96210139488715	-119.61434144800678	13.021397612650834	-46.86253013749907	42.91883415369483
serotonin_degradation	Metabolism 1.123	-13.175684247086917	-84.25971735962712	-43.370375645708236	-36.911101859910694	11.728876001886906	-45.407038090294826	-21.571381109641017	-16.91597211951225	-61.481967771629286	-26.5121622243478	-13.34999508758375	-23.287526707459673	-131.38524407495927	-51.788363484984345	29.171387037201757	52.825915254821744	-15.98918268343002	-26.425348147320825	-11.864049515174695	1.5619212067394386	-8.705427268248606	8.596171152612882
sorbitol_degradation_I	Metabolism 1.123	56.07701799421514	-37.29078564047747	-48.773692795456654	-241.96970819782067	50.80794818920785	-76.91481600244194	-0.1242381516939552	12.425338719801465	-12.775628641461784	-39.35607841078499	-71.9037697367384	51.76130120238981	-70.23006155832897	46.01572560073062	-45.707620265667735	-14.215255753859935	-40.0043140760726	134.94639833427186	-67.1975404613315	-105.49777974328691	94.4086250083074	-2.4401333080280323
spermidine_biosynthesis	Metabolism 1.123	57.13453403456966	91.29562785841915	17.181530394735383	-51.63187207155555	-61.69053259140399	132.6930075672687	149.11824363606672	137.55700863773947	45.052343501121975	166.14762860521424	48.74423820183405	94.94650555767645	16.070285702260485	114.1197225952759	71.22099164681163	-40.06754670404046	24.716512885738855	170.94101858608778	-35.81957171966567	-51.869540644447056	-66.76482182280301	-1.1360505808702632
spermine_and_spermidine_degradation_I	Metabolism 1.123	-41.691326285778565	-37.67865947532411	-26.110639044034084	-104.12299986159836	-28.226626203349035	-15.269493490126983	-57.12408451668502	-83.38879265566234	4.783145678523124	-29.98147441999337	-2.019961138211823	-55.20664828407972	-114.1229567128565	-17.36152522545979	-18.347511356174437	18.598995034479312	1.0210924247742326	-5.750640217872829	-10.576933744973479	-15.932092739978327	10.771506427845315	1.8680728157257065
spermine_biosynthesis	Metabolism 1.123	-29.354262716776457	-33.501628410272176	-59.33496890516433	-63.933020080907774	-58.94820301170365	-36.36247707043424	-21.550671553963056	-36.18669208073866	-20.340975532347	2.0364374046708376	-44.022405841874765	-44.801093064585196	-51.319211756275486	-24.4616215658165	-39.335155585934125	-1.6105644463812823	8.101726611755527	51.17421155780835	-10.094309089546494	-42.92821632833571	-12.088351060451108	7.445502755150633
sphingomyelin_metabolismceramide_salvage	Metabolism 1.123	11.922015594829439	31.363289963439573	-20.68798101174992	-139.2115182023102	-11.460136946492137	26.229647451523697	-29.253770198982366	-23.571942434141995	9.131415619264425	1.7466415050690056	24.21658979506037	-23.178722682171173	-32.79705321285026	-2.4601674222868253	-24.081348512326088	-37.1145941599322	-24.235424379794416	9.640859253081985	14.479859669325378	32.530527615373614	-6.214531851804589	10.913303853750222
sphingosine_and_sphingosine-1-phosphate_metabolism	Metabolism 1.123	55.375459629875664	4.38605163898651	1.1886418285744904	-73.58039310754799	28.381548631420088	2.3955599141030315	-27.886946712375487	31.23534741288093	28.53252427439022	9.993264252260673	12.899725836223816	35.20787250011978	2.6346132117330345	18.81139581544307	19.31429142942131	17.180360880995075	4.069083219774724	-38.017500008869625	1.4489154972793798	11.754606010519204	-22.513667327347935	26.078201727649176
stearate_biosynthesis	Metabolism 1.123	100.31531993094221	43.046655372779234	41.19266722677437	-143.5908438730068	43.658832778221495	66.96497142465819	48.84981824316557	96.32877400549232	65.27581815010704	69.54389229531498	47.204369265116995	64.09052198322291	47.405936865299054	44.49805979674129	21.207498851643226	73.8752853531768	-1.9920952018504499	-15.074638699739792	-40.33933451489804	-18.329809944604	-15.296162874913568	17.15675588282914
sucrose_degradation	Metabolism 1.123	-53.97599585388657	-97.50399517280051	-51.06552788900418	-216.07407476619852	-27.007875089480194	-69.69543932241754	-93.47550558421861	-7.92927446622955	-31.109484714526136	-37.30660079855507	-67.87608306734053	-67.69044110668932	-0.2344695151675965	-24.763226288819425	-46.90946036957057	88.53992296154813	-54.11873601367482	14.093870784027187	-33.064338478545935	-35.058122228067376	12.834656961792687	6.772746012919955
sulfate_activation_for_sulfonation	Metabolism 1.123	139.46398749312422	17.126407274349678	35.08622510822671	-178.12235533750004	54.91777977650536	66.77870788589132	35.10565679881331	63.22074722547837	42.14436507483488	27.115965126928355	45.3115499538635	-2.243981747153699	-149.82794221220735	20.995475275177718	2.8787356605878007	-21.045863837702164	-7.265518767157849	21.769611797555864	-16.100705794315118	-5.432101546892151	19.542447812176373	8.532130336335191
sulfite_oxidation	Metabolism 1.123	-9.775328577059899	-17.075905840721894	-24.728323919531253	-343.7522020785706	-0.6965170582375176	19.85427669726449	22.32352003607792	-17.36359007423108	-22.818161070923605	-12.523020081375218	-53.596287920885274	-62.598061207274014	-88.84106695599286	-2.39312205586009	19.036163275478444	-17.299045818534804	36.8647143202019	67.14089592598779	-12.397825523291441	13.177080439587186	-143.3332185577705	55.84739921381991
superoxide_radicals_degradation	Metabolism 1.123	-85.10233464333928	-35.812974369228904	-33.06534207976758	-18.186388453749274	-56.045824234114704	-29.679392921971754	-38.86412921213227	-38.731848918554334	12.254336507008569	-60.42497022917367	-16.1367957027264	-22.566628387011146	-91.26433049669784	-17.39926237592137	-33.40350880548889	46.611884792168254	-43.3146584570456	-53.477037838932496	46.9286713878809	-7.483078250018924	41.819381366386615	-31.085163000438698
superpathway_of_D-imyoi-inositol_145-trisphosphate_metabolism	Metabolism 1.123	-23.829961691969544	-23.478259020872684	-15.524121770616917	-170.55178072934643	2.606787385241194	-12.025137076420904	-4.736443694672059	0.7923993897090342	-7.384003397752145	-8.650316292468545	-23.11104392655579	-20.210581153930914	-1.3562537644052817	-16.0604949899238	-6.43591335074834	30.925832074004127	6.040165631068266	20.17791866627628	-47.705248893310106	-8.949915888781682	-9.765907947941624	9.277156358684756
superpathway_of_cholesterol_biosynthesis	Metabolism 1.123	91.06331676552477	-12.981976107204716	27.8814319332137	-172.9585898126143	8.91012005526908	15.690122557491298	29.893651046631113	20.974449740939704	44.22553671381304	22.02561966382276	18.14944560002599	21.906162383517557	63.49955823585249	27.97918958488462	-7.783146984600671	17.021165045442295	7.902555544530488	28.914939452640347	-37.42040266157203	-20.897881601602837	-14.947039532445212	19.426663753006913
superpathway_of_choline_degradation_to_L-serine	Metabolism 1.123	-9.569336217253033	-23.59581490958038	-33.9922574906197	-186.1963170945004	1.4797079662389365	-39.27308340414435	-38.20531804685195	-79.46841238531886	-31.344188689391224	-32.00775026447602	-36.10451267498711	-9.078833328329054	-84.38644320660799	-61.45610609652638	3.309744050556935	-15.961370668625122	4.351209713428634	58.95949307553864	-52.735193481255735	-25.335480368017055	-39.29491564302956	70.01625737196021
superpathway_of_geranylgeranyldiphosphate_biosynthesis_I_via_mevalonate	Metabolism 1.123	75.59263772061088	-44.55226118914856	48.307997029765616	-160.20927357887854	44.33594173074572	13.895040339719177	-1.0271414029639503	8.440643133306827	39.08653244138897	-2.7386706974869104	1.7894445541045234	10.21463151580775	35.515704458612674	26.03702525652573	5.669816304739907	16.959636668254102	19.71556098446111	9.037699957615706	-37.468634060030276	-14.593620635281749	-7.543074760337226	13.89243184531824
superpathway_of_inositol_phosphate_compounds	Metabolism 1.123	-26.94312848163699	-16.382556628013692	3.6803890232772565	-53.178622783371566	14.94868765865481	-7.925876181556466	-8.615706225082224	4.879459067685107	-12.873271382783624	-8.644280170710928	-16.032079989898275	-18.25886759493882	-50.99620208532243	-11.627007718296108	7.191981840628646	12.261764448766902	20.731869533159127	-0.11015773961290476	-45.77497716882302	-1.7021122315935253	7.4052635381514476	7.188349619952023
superpathway_of_melatonin_degradation	Metabolism 1.123	75.1415063091489	-28.331933129209453	-21.434798056050212	-125.36009608148497	29.3679780620345	-38.502906837984874	-38.09349745445671	14.414885210299824	5.481719374358104	14.277687666181697	13.266930863271591	28.343612552760945	-0.5927481102221559	18.027102686161896	46.931970221549264	38.13297648758042	16.543106066041748	18.126171746117624	-44.0022909943532	-2.2503382247160393	-31.394089510840967	4.844464430170438
superpathway_of_methionine_degradation	Metabolism 1.123	81.94461088972348	-21.234007323324334	5.90677361705141	-134.5936407604023	26.233657855769742	-26.564166774112746	9.44711617054631	-13.58762503346101	12.985959927037744	-11.091749109845772	17.712726621673145	-2.274278069297923	32.43345281214178	10.66746911540298	-5.6387423908743495	-1.5001162110860196	-28.943763517930222	37.16676501173296	6.1856734307832815	19.656201061813437	-80.11694675224555	47.552186976932056
superpathway_of_purine_nucleotide_salvage	Metabolism 1.123	13.55373061896884	-4.796616677374638	10.851568921029475	-131.6302869553905	-24.5832225741523	-21.17069999178436	-4.516369959180273	-3.5956722492016335	-15.53668336368587	0.019754537403662085	-1.9675888553580458	6.5394423050494535	3.2237440188517326	0.47677492612972744	-24.88760667387932	-9.459511522401044	-3.7240353569083195	6.024184356351412	33.00755285196673	-8.572319159907108	-12.31180156498411	-4.964069604117547
superpathway_of_pyrimidine_deoxyribonucleoside_salvage	Metabolism 1.123	27.191753781002376	48.253032805418684	37.06328456824378	-31.058337269908314	-16.190062793956322	18.62031092641804	6.175294546765309	31.632027608494923	0.7549542639753798	26.22848291522996	28.878888664165046	11.65382267046284	38.11232643423088	26.496700665377027	9.85322842766723	-0.11300231279081016	-16.784664603040365	-31.373912590612505	7.414497889167886	-6.110022373969573	49.50864207947227	-2.541538088226949
superpathway_of_pyrimidine_deoxyribonucleotides_ide_novoi_biosynthesis	Metabolism 1.123	56.82515585024536	47.9102624052424	44.96006566331506	-29.650843048882148	4.826884098781072	29.89864134460071	40.27407425804196	44.45115367946412	21.3923794459504	41.55547932938221	38.26431858531178	32.09589059657612	43.51395295603622	41.944082870860036	20.60620118039425	-1.2161254425051402	-2.5460406392055863	-22.65815573858584	-2.2532545231974	2.0778650101944343	24.93152833554223	1.6641829977573748
superpathway_of_pyrimidine_ribonucleotides_ide_novoi_biosynthesis	Metabolism 1.123	21.577405715216116	11.317528310356435	10.90028710472444	15.013879209712835	-12.08108574253587	9.699294250076585	0.8684985445978292	24.505232594837548	-11.5528855872057	1.712745600653038	16.360208987042334	14.287840828520398	-0.7960886654302403	8.717723972920886	5.874282936898469	-3.8040097748093524	-8.581336423215584	-13.46406448795612	9.365875117450566	5.564379639288785	1.6652148231206927	9.253941106120953
superpathway_of_steroid_hormone_biosynthesis	Metabolism 1.123	152.33728110674733	-15.19973462473243	-25.837308241741532	-137.404984101074	-6.103374409426701	-34.628585086505154	-29.37922354564046	-35.978765754568336	-13.40191412343411	-5.535127734639027	-15.617603953236758	-53.86773953178595	-38.54746788498772	-32.927907713830145	-29.968718489644928	39.73152836979904	10.689795697510347	-87.30118244163383	32.268535479739015	-18.25864356340801	33.98215865950849	-11.112192201515073
superpathway_of_tryptophan_utilization	Metabolism 1.123	46.287418496838825	-0.08352975857629927	23.933837770773824	-87.29066722432938	41.719739670530025	0.3029746759330963	-1.7991738957765642	15.32490027737144	32.532591595307366	31.097030734425857	31.628187140237664	28.70234690752979	-39.8513017869981	31.727624892622753	56.568516454546845	9.424913725706501	24.07212744660262	-10.057270616664757	-33.34143737277318	13.40295971355526	-21.755039773527713	18.25374687710121
tRNA_charging	Metabolism 1.123	38.38738183913421	26.997778976851006	25.157712958541218	-123.03795527316748	25.49387504302737	31.327877373729685	46.43636368045844	48.387876775475355	31.14642528029324	17.9428994352464	20.791004997464974	11.910652437798191	15.012518607092767	39.543384125840944	8.077204854312189	24.500664447647566	-7.022135781076572	23.039250779681012	-6.515136552805356	-3.14907810746739	-46.19937908521874	15.345814299239471
tRNA_splicing	Metabolism 1.123	8.115647486513199	1.8109133471720142	21.50081271497126	-36.99156142671646	-0.21515363711452573	-39.256554268134806	27.61872260921058	10.438887895045509	-5.146787386103881	1.6884168559773038	-4.021312695596102	36.674607977781356	28.74719012168275	4.1041841490804645	-19.947117455685063	15.525317649540634	5.762003996710057	32.56278829942059	-66.28495161665826	-12.102141969394049	4.870805863715832	19.66617777666528
taurine_biosynthesis	Metabolism 1.123	11.27198321227528	-34.05951371101397	-13.900126723193576	-70.58172821252752	-12.140831383619515	-22.642939202260024	-62.235173529681276	-144.65631319119277	21.46015063120115	-21.02331452610938	5.584759608135692	-58.520670573681876	-11.043199660297091	-9.922466740567893	7.513559541628961	-6.5286232731238	-31.863140764155624	-31.094956726221916	-20.531741332575063	45.196043036586815	13.633191899194976	31.189227160294674
terminal_iOi-glycans_residues_modification	Metabolism 1.123	51.49542581377703	14.157866267143085	10.821475474368281	-160.67924241848974	45.24680509828319	45.48263556888692	12.81114443671755	14.391854126033463	-22.49214969719252	62.61818647631712	48.05260294465531	2.4593647688626303	0.4696116826034806	23.693635630065497	33.73944152411359	28.461667821007737	65.33327401959072	22.667096369914454	-53.48469329709631	9.96992469593724	-65.96666261869186	-6.980606990661883
tetrahydrobiopterin_ide_novoi_biosynthesis	Metabolism 1.123	-78.28538978949317	-2.6323654381869526	63.44798707387801	-357.1717788143418	-1.3302163866700503	-14.723149078340606	-34.39167150852495	9.35507515950193	26.060361240936665	5.935831921386395	-4.453587334774278	-35.45481780187025	-36.51112847483098	26.553418837425234	30.759591670708293	54.15909309887134	53.012575376989666	-126.75508406891709	-70.10943902739628	81.27698696233675	-21.519094343263742	29.934962001379457
tetrahydrofolate_salvage_from_510-methenyltetrahydrofolate	Metabolism 1.123	65.0752432865348	47.519054282178296	38.388956582602376	114.06999771156153	40.0921997480916	81.73670825663214	70.66644393757524	81.125770785893	51.43398827149079	63.404845360351935	20.314475830961648	0.8271158302119525	48.404046978870355	70.72000156851601	39.52686238706785	17.496042391299245	-19.716557230685822	34.31799327824508	-17.98242164093879	7.365156417034379	-25.407601227436917	3.9273880124836
tetrapyrrole_biosynthesis	Metabolism 1.123	-27.170293367484177	-73.48086677884841	-52.06814649303472	-343.61414088619983	-66.60708379836652	-60.14921200326214	-45.18032416368907	-31.776304640787696	-35.70980245658698	-36.12677876878515	-77.2285491253834	-81.7939599551135	-84.74845513726297	-57.5230664342171	-44.8077385387992	44.54090462518969	-0.7241518515169287	28.01635889911856	-50.001678377206495	-57.151124630960794	41.228562805214196	-5.908871469838076
the_visual_cycle_I_vertebrates	Metabolism 1.123	-29.288221857332942	-14.093910947091384	-26.447287017340916	-121.45445263184106	18.85521621910507	13.469966127833152	-11.837051762709137	-26.37766024367558	2.2458284621108433	-5.211764988116281	-17.391480995736334	-48.39780170983164	-46.239992521163586	-40.26113510074484	-21.267523404598936	29.25503228198012	4.386624507343944	-40.47571693848757	-22.16367429450603	-17.328328380712435	26.109431973321612	20.216630851060216
thiamin_salvage_III	Metabolism 1.123	61.07722221702422	35.03684548214513	165.33154147222393	200.08817852321386	106.30430221751614	88.0413288696641	104.6406315393978	54.363650762361274	65.50495325194659	132.168049117323	102.27188853751703	83.58563535229052	110.22077959024597	99.71138762582974	129.28732672076723	76.61391566443865	17.546922845739886	-97.89605835329581	76.12459208567863	92.29667645837885	-168.35168913078263	3.6656404298425067
thio-molybdenum_cofactor_biosynthesis	Metabolism 1.123	160.55703653810326	244.5389695357211	143.99939558956615	118.48328818753508	172.5442034873589	95.15104094105371	356.93432233254805	191.95283842557933	139.37318821284885	138.35459227826266	176.83549881699477	216.28134545070458	289.9393479807048	196.91155220729297	125.26249850635018	194.39847385204325	77.66959335332129	43.36716839472699	-67.7554788886936	-64.03134248386706	-196.01377887689515	12.365364649364032
thioredoxin_pathway	Metabolism 1.123	48.558127230525834	-23.01318354686297	-20.108729811910987	-144.88710979210188	1.701802749979179	-17.90392602153082	7.97147567834513	-3.3044864040145367	-22.605019066828476	-22.488915847846727	-13.023030844217596	-20.955077719583155	-3.0459618705639735	-24.278485293537035	-28.193045532370615	-8.24421247887294	-16.25948705580522	-4.743522652330695	5.38004652405885	-1.6295155679625342	15.27956244806904	10.217128782843629
thiosulfate_disproportionation_III_rhodanese	Metabolism 1.123	161.6363496484554	-38.636074215059956	49.08178732068803	-392.69295666395436	76.38212984708387	-21.074741845884994	47.9036341270838	98.61035153945203	-8.434802391529947	-10.306930712268674	33.24610738381807	-1.5330399664390586	-66.91289974597903	-69.49787280466963	-3.6465969387660544	57.169399757380546	-22.71173037208101	82.1520066496129	-52.417153880383275	-125.33288093436452	34.435346609322934	26.705012170512504
threonine_degradation	Metabolism 1.123	57.05964504641178	17.46608877420554	22.30187214009152	-117.73966107588689	33.6870693184087	-43.213765866696725	-19.884242552737422	-33.284029763095155	31.087072215305806	-22.739160728928944	34.6827001981836	29.410228810111892	41.059476502527346	20.022993088309438	20.809291959041172	-3.9722983031355805	-14.955295144745811	-0.45760836127764865	65.00077234792911	-5.629533454326948	-56.77088528811242	16.784848203669146
thymine_degradation	Metabolism 1.123	2.145356463630603	4.020975499122733	26.285892175909215	-118.53556259281216	22.19945975912193	54.394145202486385	-139.96901011707888	11.87197311835106	-42.016412780996504	12.650803437040306	-31.13010134945619	-86.89567373450755	-178.84756303176334	8.281595116205281	15.719044653456448	10.421818113687568	9.231927286838157	27.07128072523081	21.79516696945665	47.24643904135058	-115.46600985829694	-0.3006222782666693
thyroid_hormone_biosynthesis	Metabolism 1.123	-71.68234110436548	-29.06005504181637	-10.489902813159107	-125.2479417247748	-130.96016788384918	-89.98749425458308	-133.94671731060765	-135.57734171098315	-35.679928968167765	-72.50377814304979	-75.75371320336288	-108.6459399315721	-105.0464769105939	-71.48264333699474	-51.07529436694064	-44.16160782300863	-28.386017285333033	52.14882454917075	-37.51135212950335	-33.90136168397147	42.62112607163923	49.19038830100683
thyroid_hormone_metabolism_II_via_conjugation_andor_degradation	Metabolism 1.123	-39.40533521816452	-25.66211903716576	-65.663726818214	-4.792193428841612	4.2241803289334765	13.183122681675272	24.600611187904818	66.99745854994083	-7.918641535986282	23.361322327165187	5.008303609313397	-2.439537549450199	-108.52936697307565	20.310707551877698	48.61195238390677	26.502076129193114	25.851323497030187	-7.702763983853754	-53.77328467107492	-11.281259966764873	7.83921724450735	12.564691750962714
thyroid_hormone_metabolism_I_via_deiodination	Metabolism 1.123	-86.07577385666474	80.63798093995173	-40.20993985066594	-91.97941957120184	-43.80832749877738	-53.50156607230551	-22.601884256718044	-30.976756719208147	59.1749397687199	12.37082077494028	88.3507703980201	-49.65745915362501	-168.04290448703242	61.28722722646942	53.92814045771937	31.963104461099896	24.762193066444436	-75.54014907227763	2.165459986274891	54.51996899798621	-45.82489821363456	7.95432077410662
thyronamine_and_iodothyronamine_metabolism	Metabolism 1.123	-86.07577385666474	80.63798093995173	-40.20993985066594	-91.97941957120184	-43.80832749877738	-53.50156607230551	-22.601884256718044	-30.976756719208147	59.1749397687199	12.37082077494028	88.3507703980201	-49.65745915362501	-168.04290448703242	61.28722722646942	53.92814045771937	31.963104461099896	24.762193066444436	-75.54014907227763	2.165459986274891	54.51996899798621	-45.82489821363456	7.95432077410662
trehalose_degradation	Metabolism 1.123	-32.320610403857394	-44.82743611665992	-4.719430085143713	-67.32338855551735	52.42002505813886	-35.273304692984894	24.47666093012282	-32.96931357498499	-5.8129154208398255	-10.921995024453889	-55.25077693490731	-30.87030385457546	-190.2501768297023	-17.029327963199847	5.998855917314354	-7.530759862720848	20.51988720060784	6.077254846305014	-61.169076615720805	-4.275790042472004	23.776937357561042	22.601547116439843
triacylglycerol_biosynthesis	Metabolism 1.123	30.993536687893673	14.499647566544505	19.057757567907093	-130.22847953058593	28.51882777678098	47.43956925722932	22.302920098195436	63.152008079436015	22.297919833100668	37.93683499146943	13.17755553467489	5.2717489886199935	27.911517137489998	33.08371533598944	19.354091658228235	42.48360825532887	14.457600207716737	14.42995048494073	-41.309626710473054	-17.22766622639471	-26.55427054034319	13.72040452922472
triacylglycerol_degradation	Metabolism 1.123	59.528878920854886	-81.49537656700423	-57.63620604174381	-165.53310541689567	-64.99229542850593	-61.05541992390249	4.0590263117832315	-61.008572201550216	-85.70722544324785	-45.76995243188707	-46.274969926915524	-59.06714633118738	-86.34907667464299	-49.4802891888625	-46.48869386151483	13.268525543708634	12.548865007312907	3.274961454522813	-116.75351533747462	-7.219840839092641	40.2466709001097	54.63433327091318
tryptophan_degradation	Metabolism 1.123	87.7491526279443	156.44322743498077	141.79037563699322	-80.5865993199016	97.48855509103907	103.43876087375841	104.03231673318543	97.76569779630412	97.55331485215576	148.48966307908228	118.06811407810716	126.84706612127226	-51.870511286381436	133.39294705434952	127.21506119015737	-44.672433827056985	86.51617427956907	-34.64132546656018	-36.8376996818949	52.923867183643814	-27.21496025289314	3.926377765192251
tryptophan_degradation_X_mammalian_via_tryptamine	Metabolism 1.123	115.33866402740279	-42.125310702184535	36.03117376880437	44.771662148894634	104.43550395204264	44.871454943457294	12.797933922379654	64.87621743813965	76.15121814292245	-42.05421826795155	17.818824013984592	30.49511471985602	116.22023013714107	66.23380027257963	66.62485448938817	7.3450954751900275	3.5556908899939144	-44.15829609362344	-4.7856974818190405	-52.9029541388095	61.65552986697934	29.290631482088465
tryptophan_degradation_to_2-amino-3-carboxymuconate_semialdehyde	Metabolism 1.123	101.44774939440475	187.85880223747031	190.70509435807634	-45.41910604856067	130.91096313590458	130.45459741028185	135.7615813873529	119.92615512423745	131.33627879295148	167.56015214578545	132.39740051297397	163.33876197700036	-53.69138198485827	177.68664350136885	173.9683804447737	-48.89524392754328	117.00132694406223	-63.13431117703959	-44.20063894053944	66.96733391750033	-27.066042331702494	-0.6724244847377817
tyrosine_degradation	Metabolism 1.123	151.12366116163085	54.94867514390938	52.62420490159789	-89.12910345269835	73.2237955181126	-6.903952584952449	111.67244506343094	49.438477285844975	17.336656645102263	79.19101541459604	10.09164956818365	5.655745444174287	15.136941232893902	25.05478691190658	95.4276519554802	27.333176714681684	-3.3378072365173628	45.82074151782859	-68.42533406284446	-33.99065515357361	-38.580494944185006	71.18037316461013
ubiquinol-10_biosynthesis	Metabolism 1.123	57.840964284197085	39.272249266154766	24.248132454405205	-85.15578041707272	41.494779731050215	-18.740734823755798	42.565510240279316	40.78224185789811	50.35882177625754	43.146725124149604	35.76668577549077	13.63386096525295	2.5823894533988527	45.97545331997841	36.86568581037343	-29.613751188646564	19.446917187673396	23.805080243125616	-8.032170547411406	-13.193676414591128	-16.66813568389845	24.255736403748536
uracil_degradation	Metabolism 1.123	2.145356463630603	4.020975499122733	26.285892175909215	-118.53556259281216	22.19945975912193	54.394145202486385	-139.96901011707888	11.87197311835106	-42.016412780996504	12.650803437040306	-31.13010134945619	-86.89567373450755	-178.84756303176334	8.281595116205281	15.719044653456448	10.421818113687568	9.231927286838157	27.07128072523081	21.79516696945665	47.24643904135058	-115.46600985829694	-0.3006222782666693
urate_biosynthesisinosine_5-phosphate_degradation	Metabolism 1.123	62.123934640027265	13.09486220168877	36.04168595533314	-209.50428869990958	13.576145795596108	32.634222180250035	38.0406073658317	41.762133113154604	7.960802227353477	25.77179973450866	35.26697473993148	31.733596755227854	26.188747482588283	21.416463155690334	17.328242214711384	59.94498170029654	-18.30388131863766	5.881203961460877	-30.428233336885363	-19.390574860419616	28.20649497266057	-25.90999111847545
urea_cycle	Metabolism 1.123	10.254093918049797	-79.13596149462705	6.5861226049178905	-118.09236432683505	59.60150542053574	-56.92943241031594	-37.44908559098956	3.231118647207546	-23.18922070806243	-46.47690248585602	-35.99263498128599	-56.64568750029658	-104.39805950363392	30.71696020292164	35.69759906875098	51.62378854850318	-34.696611091412066	-41.668982998069694	-46.67805605798808	48.167619168774955	-2.663359995688567	25.915602425880323
valine_degradation	Metabolism 1.123	67.84173006863129	1.27875729058451	13.21781547078774	-179.34708003228533	1.4578589137093587	-13.248124451670476	-4.639998652196539	-9.78719007396691	1.5059263726081038	-3.7106009216399642	15.710821102294084	19.210796487452054	6.118208974313301	14.42933301383218	3.7401958064240453	-11.28771916879267	-8.070176972334258	-3.033894685014864	45.113416116405794	28.539004414356256	-74.2142883077345	22.95365860311424
wybutosine_biosynthesis	Metabolism 1.123	7.102110235837554	-17.30416026941902	2.308911336175196	-202.560482324835	-14.072395497762265	-21.405850843827487	30.83858311067022	-0.8637224592267277	17.38606355307896	11.698713380802513	29.175019972345613	68.7680979467803	68.76165409204054	14.196144630718374	15.259875034471648	-1.3265108005599742	-25.075825725419048	-18.843269125319022	46.98798452000656	3.2059283607777376	2.0076803910135594	-6.955987620500213
zymosterol_biosynthesis	Metabolism 1.123	65.04732900280665	4.004715890135028	9.794467251238997	-295.4029562158828	-58.960804538939286	-6.890656645987135	33.61247188945611	-15.550014244603783	43.05020605090357	9.103195560360238	38.26159980847468	-6.410579297631147	70.23071182367167	23.375614593526663	-24.40736894390091	18.90521348160329	2.05604255015535	2.726045535233179	-10.15896277509384	-11.037095113152121	-18.591644793862937	16.10040111511692
KEGG_ABC_transporters_Main_Pathway	KEGG Adjusted 1.123	23.584059933079708	12.021323411141127	24.294442353348796	-85.89318321592454	60.89443741500108	39.09865489523669	36.798293062438695	26.29433033718817	32.000364633965916	37.995462998417715	20.287414885024504	8.773132660091765	-56.93635321855077	18.247631945517366	45.86492862629523	43.05100015324701	23.741133688473592	-23.540168331340972	-56.87248645857888	27.66981563660258	-33.257089382831055	19.207794694427694
KEGG_AMPK_signaling_Main_Pathway	KEGG Adjusted 1.123	-15.627318938630546	5.22603505130394	-14.02736073768873	1.1595103068053412	-7.329983678412474	-0.2863881042137556	-3.4993266633786684	-5.713798439769765	-10.272421359476304	-9.387208414896204	-5.8042337540257005	0.3071374044580855	6.660908021955906	-10.987147197293218	-4.0908299069509475	-8.233112121516855	-5.200787404252305	-2.787330421755394	22.610770935768752	-4.079795840502333	-7.736981494798564	5.427236347056719
KEGG_Acute_myeloid_leukemia_Main_Pathway	KEGG Adjusted 1.123	-25.198323179414693	2.021563600399421	4.944111764754795	-26.89220274701277	8.748754427101458	-5.465904769242185	2.6587741685045763	-4.439851082689639	1.6696348319280894	0.33501473836593004	5.622008098366328	-2.8180740213378486	-13.083523928118742	-2.7295270611162046	8.719537362868557	10.30598419870488	8.559770636170523	-5.730620022991774	-12.55790209915216	8.3343566339226	0.4501809764730216	-9.361770323127168
KEGG_Adherens_junction_Main_Pathway	KEGG Adjusted 1.123	10.912359217637466	7.727479378983904	26.158562985392958	73.79084954362808	19.510359451457216	13.754180018424433	24.111241078203722	18.573220125123786	3.4975674446530367	14.859369094975158	12.133078079788124	9.007098669412523	-6.504143185961504	14.727957917572299	10.435352022543148	-10.107206717582628	2.5409144344786503	5.340466082049274	-10.126066538366983	10.08362819949492	-1.3672596162673116	3.635524156194074
KEGG_Adipocytokine_signaling_Main_Pathway	KEGG Adjusted 1.123	11.84435539151774	-11.485376285083081	22.18731275746711	-29.844067632509454	16.096279732656697	11.859937672267575	-8.194451551509365	26.589482792019226	-4.7807325018464955	11.550833166380711	-16.265587443211828	-16.93706625195044	-38.597767158867505	1.1157531943632413	2.969255434505803	14.940220458047374	2.3735835921654997	-14.024153058363359	-28.91913308233425	12.569523236322514	20.804319110782437	-7.744360256620214
KEGG_Adrenergic_signaling_in_cardiomyocytes_Main_Pathway	KEGG Adjusted 1.123	-41.71590404776765	-40.48453313800491	-34.485587153484694	-92.68362991641624	-29.866742187729006	-48.46591840786135	-49.135171089814136	-51.27896751605909	-25.5033252731874	-38.90551812179686	-33.65268031072707	-59.60522112425281	-49.607286956108624	-39.71086720981181	-21.071034369032866	12.323990633027552	13.066520364829653	-12.460821400445525	-18.399320343670635	-7.68944752846229	4.8141052030187845	8.344973071702439
KEGG_African_trypanosomiasis_Main_Pathway	KEGG Adjusted 1.123	-42.31894742605593	12.527407808387409	37.77071956119424	10.095916908559749	52.79953920744265	5.477509119768347	6.797598255781695	46.04568569813618	21.393951142550584	28.557897155842177	37.58291731704178	58.11437382534732	24.767978784421413	31.22242760013096	51.037876606470704	6.5520053369663085	55.980921963091426	-29.55552520702618	-57.040173936380455	-13.238508824519407	24.530921600041772	12.77035906782663
KEGG_Alanine_aspartate_and_glutamate_metabolism_Main_Pathway	KEGG Adjusted 1.123	6.168100866422708	2.2778972997209146	4.655385830185821	-194.50085422181033	-2.8628938268838877	-16.085321883104136	-31.131556486341143	-1.5992813561567152	15.18165856726691	13.147940116801832	14.478917654469214	-25.141328921206068	5.4384431972106135	15.568652942952854	6.19201134026787	2.0728313685599624	1.9725704799350832	7.931495737770724	-27.629066504375345	1.1709043991020782	-11.720795173756244	26.202059692763758
KEGG_Alcoholism_Main_Pathway	KEGG Adjusted 1.123	-20.888542028887507	-26.322906685033796	-18.7981993606707	-116.90456565332794	-35.47975206688147	-23.468371508872263	-23.62828152576016	-25.849113276547964	-21.41206960060927	-22.946397738729406	-24.206888296086277	-31.311713977917517	11.247650879784016	-10.554429652072054	-14.492385963552984	2.188810277001246	-0.3871846804156024	1.1789801477648905	-5.726803253283658	1.5245660859121475	0.03720699198576697	1.1844244310352086
KEGG_Aldosterone_regulated_sodium_reabsorption_Main_Pathway	KEGG Adjusted 1.123	-25.585544390027447	28.527756948846356	-8.38676437920671	-0.7772961518955066	47.15399700326211	-8.335771297555903	-15.186847690333389	5.385466994825306	0.8483704559351429	6.611133660404763	26.93111382059189	13.28888879002703	-39.76983976061377	-22.457411066087957	-1.7432800703957356	15.837909502214181	12.946703231527875	-23.37903392009656	-30.713630753438476	11.52075789230298	18.222728498459656	-4.435434450969717
KEGG_Allograft_rejection_Main_Pathway	KEGG Adjusted 1.123	21.873088331785887	231.0291837685191	167.0005561888641	91.80893145846595	164.74505586433352	133.7013972668208	120.02682710779698	117.25395105721459	14.21980945345689	84.4226278006583	100.24369961943604	138.72689904658918	-111.93424450185157	158.22223137696852	121.9072752191914	-18.55425092523877	104.79816885416233	-123.37971269502883	-72.15351339615461	87.10908104760541	-3.9316400368961446	26.111867151550577
KEGG_Alzheimer_s_disease_Main_Pathway	KEGG Adjusted 1.123	-49.571675923068256	-37.79668086848702	-7.919740262965952	-164.4714775499892	-42.50984934948903	-9.423965889845306	-91.76732614846178	-70.06963874295302	-62.37730442279905	-46.99851421582446	-44.991101967318485	-35.774449488040375	26.068718716016054	-24.56315620558702	-43.529442933776224	-24.240566155595335	-7.901867911747881	67.73508523646964	-37.95296357627187	-28.632462676224506	19.09820584460502	11.894569238765172
KEGG_Amino_sugar_and_nucleotide_sugar_metabolism_Main_Pathway	KEGG Adjusted 1.123	40.63832529950201	19.760628184673536	24.124915279152393	-76.8989060280078	29.293041406573955	36.39869666573814	10.945282812577355	23.45246477007213	22.52155889769985	26.637624536569298	4.838570735347238	11.875021728580156	16.225642246589263	16.720571349314614	16.14619663373057	18.25142584883446	-6.857777388849945	20.733564864489736	-38.542545054240136	-7.288920731911238	-14.914762108810184	28.619014570487362
KEGG_Aminoacyl_tRNA_biosynthesis_Main_Pathway	KEGG Adjusted 1.123	5.128803443964476	19.002605809701766	0.3603826777696628	-14.56194527137325	11.446431218750638	25.324808627901756	36.119354308826324	43.89497651363031	18.11380066622044	-2.73940808976483	-3.473099225480665	-25.15783033239875	-43.463301965946826	14.16020026067891	5.285115033480754	48.28862668234972	4.802249170863474	46.143160590265886	-49.88085120814517	-13.992548359559562	-52.7374431526088	17.376806276834568
KEGG_Amoebiasis_Main_Pathway	KEGG Adjusted 1.123	68.95284438211124	127.57582768791443	99.98050899588128	-7.802410466935207	132.7331564387387	126.1319258518136	123.94313862808164	193.99764162570756	133.5361021638421	128.59266177617448	95.23090154050095	125.31472426183097	37.23798792800761	120.93720506230876	89.12425611283632	112.77222791567434	-4.797229856887603	-60.801849428301615	-86.4277863857633	21.945195391016455	37.90655158265994	-20.59710921839813
KEGG_Amphetamine_addiction_Main_Pathway	KEGG Adjusted 1.123	-33.50169554365941	-32.233314405934635	-17.661907862830287	-84.39727031922591	-14.113487683347206	-20.253445958768648	-25.534765939888466	-38.75892775922212	-26.84259816764836	-31.698120098437006	-31.63785143409778	-34.21842082731787	5.764447901543865	-36.72453888957791	-13.583485790544813	1.036422396740786	-0.9398533356040446	4.927334086616762	-11.323118497869181	-0.9305830398085628	10.722594778407519	-3.4927963884832685
KEGG_Amyotrophic_lateral_sclerosis_ALS__Main_Pathway	KEGG Adjusted 1.123	41.11868875592525	30.512109790772605	12.787849172467983	157.7897720461344	50.611150949458285	3.7014020710914948	27.87405562295756	32.0088381007019	29.584075927570208	38.013266203147765	39.138378419986594	65.92550191901925	22.217425358354774	30.30797871697964	21.149887127407442	-10.21652847751035	-10.114905991454473	-1.9469818092742543	28.68461372512198	9.848614133082622	-11.7892298022625	-4.465581777702938
KEGG_Antigen_processing_and_presentation_Main_Pathway	KEGG Adjusted 1.123	-14.624931890574372	84.59111611567022	68.09482250833736	10.784244027566627	49.204133463222846	48.332264862392215	44.78627739143188	34.614531041145504	3.4915227424062367	42.00283113652616	49.83533658362494	12.18394648256718	-41.784661513336246	61.39529457844808	46.41644202620847	31.099472520239107	22.393696636488507	-35.02235332188584	-40.68365613088468	24.751626895943968	9.182545710681383	-11.721332310582415
KEGG_Apoptosis_Main_Pathway	KEGG Adjusted 1.123	15.233944114298364	49.08618842380111	40.69206355394221	-94.910824111355	41.60717033631974	70.66557977717862	69.32571895500905	88.11834627606962	32.23785998462707	39.87154513289099	19.5093570606085	59.61002124611723	-12.576747568726084	45.182920473480124	35.486054472622776	25.53295972422297	4.519119538524296	-8.639519403586668	-51.41474095605598	27.72634022591678	1.3734508210043457	0.9023900499742341
KEGG_Arachidonic_acid_metabolism_Main_Pathway	KEGG Adjusted 1.123	4.145062822410548	5.608651731435663	15.531391077360409	-119.03328817558436	46.72157178297397	27.189083305050097	-1.3349007459582587	22.606001274425356	16.235807279082	55.22485676878666	22.20579750798676	4.288841091826465	-51.58500109421995	10.503876156808843	41.21520258913258	26.302408157544217	14.551016652198316	-11.819414539908445	-43.451387158253496	1.8125568340054719	3.4039326286980263	9.200887425715889
KEGG_Arginine_and_proline_metabolism_Main_Pathway	KEGG Adjusted 1.123	15.021839576018973	-30.24114964420074	-1.3122200546949567	-162.83040706858827	9.399037685510102	-11.628707581065955	-8.913732007771127	7.496213709702721	25.72376310264353	8.57455644210026	8.86499811017892	-9.009622528702845	4.237847921226869	18.468415870622973	19.898753919929888	35.87539873082925	-11.727929665468508	10.422756784510867	-47.69391686893255	-15.520518097355385	8.486013524145504	20.158195592270843
KEGG_Arrhythmogenic_right_ventricular_cardiomyopathy_ARVC__Main_Pathway	KEGG Adjusted 1.123	-13.279720151035477	18.63553438024916	23.97873639201643	9.847046142696552	26.143608651728854	41.606132604656146	-5.549923864942582	13.114613665263452	23.476959679134012	23.541628313499878	16.984656127331636	20.661861215728173	45.09714325930514	29.761284894019767	54.152238722957904	-9.037168640984609	32.8233086079457	-15.181861857817966	-83.67216608228864	3.388330801996833	87.59277073282624	-15.913213561677322
KEGG_Ascorbate_and_aldarate_metabolism_Main_Pathway	KEGG Adjusted 1.123	186.21240180857762	64.37602910862384	-11.193445203523648	-17.84135103831747	146.5000712474474	-3.980068501755846	80.3019569636476	160.8551666705239	13.692383083927206	187.8920331150039	95.65120428062913	21.811975284715025	136.85568645798426	3.9744782436193193	80.9530061979005	64.87225179024692	7.905506529628428	-14.014077633355374	-44.40407589147422	-10.416080754185742	4.263436439532261	-8.206960480392251
KEGG_Asthma_Main_Pathway	KEGG Adjusted 1.123	-24.10695113482362	97.18241816108913	97.03877594276904	54.56074825682521	64.50082784927056	90.33805812810326	28.964214100461756	45.00029163300206	57.32697110118664	81.03268868074576	81.96120749875831	74.2442731545202	-29.934283428396586	103.59802191692333	113.87739904613412	-0.6471381453392958	25.840040124275333	-97.70343332745253	-49.22216065643251	42.5856894075576	82.87532410858536	-3.728321511193955
KEGG_Autoimmune_thyroid_disease_Main_Pathway	KEGG Adjusted 1.123	71.3445354218928	268.07615443093306	270.86967820780166	-11.047688586867983	208.3292880178837	320.64845361780726	227.66565096892984	230.43867614061648	228.66271326753406	280.4116607209694	214.02368719717722	265.979197879277	-37.08929779851768	291.4513520632428	288.7063900713014	52.14787170493583	101.71437520716673	-86.59472916228593	-91.27749066888661	14.943795582920016	-4.344209199977436	13.410386536127536
KEGG_Axon_guidance_Main_Pathway	KEGG Adjusted 1.123	17.241821213481945	9.749878397073292	3.6596346155271307	49.37413986623847	17.193039521973184	-5.785852924528502	0.00132248024842968	11.98185226008059	11.03924874830025	9.663786028246198	19.79694719474159	20.933904028536467	-0.0876286089189359	14.972966173974228	5.696169504841403	-1.4235984781049633	-5.674615454217836	-8.94793673875034	23.264806139778198	8.673453604777286	-10.389485824262986	-5.502623249219361
KEGG_B_cell_receptor_signaling_Main_Pathway	KEGG Adjusted 1.123	-25.451280961609875	12.373223877995782	43.592202144367604	-27.49950113417487	-0.7497571192719205	12.430011629336004	0.008349508309569573	20.83887464003458	1.447107485540856	14.059890045986185	5.227770750464592	5.494609727013442	-29.451131933057102	22.210219380323966	21.248165913537772	1.5416719988797636	20.22256671272413	-15.303488830664897	-40.128569637850944	-1.365080683415121	46.03444589826618	-11.00154545793917
KEGG_Bacterial_invasion_of_epithelial_cells_Main_Pathway	KEGG Adjusted 1.123	-14.362891341085323	1.6042326274365803	17.09552594766565	-54.8511076258339	4.149878075932957	15.327430482297672	-8.669879868898832	-1.6439085226150896	2.4310284877133825	5.762985145021793	2.7403754581689146	-8.171717732226432	-13.594726804047552	1.6122875283758922	5.377914769079135	15.309110583036919	4.893452080726575	-30.25608451667688	-5.551881075189705	4.492672899394357	15.596768879462225	-4.4840388507535325
KEGG_Basal_cell_carcinoma_Main_Pathway	KEGG Adjusted 1.123	6.169922743691969	-129.70140859137476	-27.853468327080105	-325.73045864091756	-44.50118715623558	-11.291446535808735	-30.380555616790726	-113.5352728963466	-18.443103209650975	-42.54497436540577	-2.034516991242803	-192.78386550531206	-385.92998048383976	-63.5780253566996	39.399037871345165	-104.74049149294396	56.32785855738906	-8.340878671627108	-10.990584618322771	59.01681193629622	-17.69416936430913	26.421453653517624
KEGG_Basal_transcription_factors_Main_Pathway	KEGG Adjusted 1.123	34.20774545796089	23.456545961386087	22.5922307089979	-170.29854902158107	4.559872100598544	0.1191979010344224	14.661694883884117	18.616138685427973	21.87023895123553	17.490673210181203	16.267397819365787	16.194640791790786	1.0755768061286455	31.019171831813424	12.577259145780465	2.020249810183782	-5.367588010932247	-11.979643125167518	27.27242364525693	9.145815039323336	-25.58026184229114	4.489004483626891
KEGG_Base_excision_repair_Main_Pathway	KEGG Adjusted 1.123	22.939392155711026	23.055018977868126	31.31620799704394	-169.19838493860118	16.771333774878162	15.948673422193831	34.850677460576755	38.97104165679491	11.316785728039164	23.543807988383698	-4.129526014039021	20.72098680257511	-9.769454121440898	20.752109314126375	14.06362075345906	5.892571794891918	7.451764085484829	-15.360745818632157	-21.62494357055373	-10.26052435129443	36.777084381327704	-2.875206521224129
KEGG_Bile_secretion_Main_Pathway	KEGG Adjusted 1.123	112.04738842331898	-46.3522320665176	-115.64807774645081	-171.35008222889562	-146.7778470505824	-150.85676451795328	-137.10402148391	-57.4120946329837	-71.17367558871078	-31.38841745113347	-8.440536503052886	-158.67666642856815	-70.88767543652763	-85.81593972799256	-96.17847241586193	51.331372563775005	-35.4352956479239	65.14368158207316	55.12816716842692	23.71770455817955	-94.04865854751236	-65.83697167701807
KEGG_Biosynthesis_of_unsaturated_fatty_acids_Main_Pathway	KEGG Adjusted 1.123	56.017183551791746	10.627353621566026	19.07240749352324	-111.74194733137651	-6.335510770362434	16.333274035980843	17.736154982828225	6.841725379487822	19.36282008433569	42.4889426356028	19.01347344442812	15.026360387209484	38.96641128322492	28.10318652877989	-2.224832180159362	12.256452210762491	-11.115256859722878	-5.336358908251623	5.572894532510371	-20.604526711400954	7.573881267029423	11.652914469073215
KEGG_Biotin_metabolism_Main_Pathway	KEGG Adjusted 1.123	54.65509889866459	-21.551531326286945	-5.4868752553981635	27.4684449581855	72.68689345072828	5.386723106563026	-11.095273041487719	45.33626037862229	-18.641321460460336	40.071617499099005	20.182989064421424	90.20691948727128	11.78723168338202	2.92462774560064	13.614467175775527	23.536727153966673	7.672775916985226	93.53901614503154	-83.19474187158798	9.866848842502385	-120.91499123283842	69.49436504594047
KEGG_Bladder_cancer_Main_Pathway	KEGG Adjusted 1.123	-27.82860020141244	-33.934519484124074	-26.793115581347383	-164.99220273008984	-27.256536020477085	-40.04148282859101	-39.46267426954637	-7.771642886832325	-48.42086706895484	-41.50637889961223	-31.460300911868377	-18.648709499989025	13.018631449012203	-27.42754408777627	-37.723343506086024	-8.984314864112463	-11.330663564567235	38.270614394182005	2.6422619063366537	-16.66428276914928	13.548881259113047	-17.48249636180278
KEGG_Butanoate_metabolism_Main_Pathway	KEGG Adjusted 1.123	52.209639512495684	-40.81942458244532	18.255235305040916	-102.03297729978806	25.659908706316813	-0.3170867543425397	-33.68701610099376	2.361575486222436	-6.999983589312281	-5.766971213776284	-0.186258562722429	-35.90686240579169	-24.721415911112192	-23.395636819475765	2.67158132185208	1.2102576720906673	0.42250720789631707	1.6039899990134654	-13.940644920631904	-13.808186842009897	-7.281943858426534	31.794020742067836
KEGG_Butirosin_and_neomycin_biosynthesis_Main_Pathway	KEGG Adjusted 1.123	72.74417054051136	83.63536292117477	104.3805601744253	54.6279575256571	122.434502957933	139.32698511725772	104.38370886407125	103.37455266585252	84.95730679574368	93.8613430598312	57.4491256750875	30.431134158956453	84.23912863199442	96.71951146180463	102.62969882449104	145.70942614463968	25.3911148491759	-71.11833456146269	-135.5704715050619	-11.554092353727153	13.699942536929004	33.4424148895073
KEGG_Caffeine_metabolism_Main_Pathway	KEGG Adjusted 1.123	126.07819129008435	64.5089030015108	118.82535888830176	5.644207930949623	99.38304387948227	56.18453857780376	52.051863062796166	113.29807720091591	42.62589778212648	103.00251617289575	39.64221469558829	109.86156096211772	-4.971370921736247	65.84235300554099	79.5596517366312	62.33656971496204	0.05563881755931699	-8.524410440510803	-62.09816182593827	11.51419964035921	14.909879653649439	-18.19371556008089
KEGG_Calcium_signaling_Main_Pathway	KEGG Adjusted 1.123	-69.07394551837544	-39.40619227730304	-35.30988601083303	-140.1112471547844	-20.607494360550767	-66.0490010446366	-53.761510114070255	-50.865347562739814	-9.385018871325558	-42.345715633552885	1.780044218851502	-65.77296876875151	-102.29051667592594	-35.60373490570529	-0.8490819626936146	0.5444015758370409	27.417414883623703	-16.380386382533203	-19.614918487283536	11.668306818721186	-24.45098800095665	20.81616959259149
KEGG_Carbohydrate_digestion_and_absorption_Main_Pathway	KEGG Adjusted 1.123	-58.60628284256456	-0.8704700335233776	42.330512229924175	-40.026589774794274	-15.019270109587154	-8.542329079544372	-0.2889534691999188	26.70152265480887	-21.532389110470007	8.675109188311252	-2.3322724256544554	-14.174067852392014	-79.30681398610261	25.39569737569923	37.08074363960723	43.69806878030061	48.19685259982875	-47.3226912655249	-64.50566848876339	-26.150056450780674	55.21572630205007	-9.132231477110471
KEGG_Cardiac_muscle_contraction_Main_Pathway	KEGG Adjusted 1.123	-68.10475193642043	-5.457776672554192	-46.812313532906686	-131.2547345829163	-57.28234699074609	-45.233502635847955	-55.98121878768551	-105.11356720241648	2.998371339300032	-15.58920498997924	-11.760356378255407	-85.67975744533535	-115.89700788634467	-47.2745622085604	-41.11056423957259	12.930452061114645	9.659535779317693	-86.67395911841889	43.84244676063119	-61.88898671254811	78.09238801298154	4.038123216922051
KEGG_Cell_adhesion_molecules_CAMs__Main_Pathway	KEGG Adjusted 1.123	-10.850758347913764	34.02163584528704	65.03405460451953	-49.451671571234	22.5248793495752	49.91535508669556	48.10247229783487	35.264826246266864	32.21759206473745	45.881664771630554	25.534152798692	37.21522051118467	-59.3848341586815	49.38508074146625	74.84051697044724	24.25398869361804	65.61639642987979	-60.96632191246141	-103.29211833087197	25.03589628551722	38.34515377563812	11.007005058680178
KEGG_Cell_cycle_Main_Pathway	KEGG Adjusted 1.123	-44.601907099930386	-30.21941442764667	-44.427960448244846	22.736085088831597	-10.90717325239952	-24.943276007364492	-42.387172308607724	-40.475528155045765	-34.96116827402516	-35.2274042934973	-25.84693743792179	-20.53501824761586	-57.31291291192765	-48.48370379376348	-22.61078693059092	-3.4539333163840626	4.043930835500632	18.172056265224263	1.025963639455659	1.2304070257427624	-24.76671263536545	3.748288185826155
KEGG_Central_carbon_metabolism_in_cancer_Main_Pathway	KEGG Adjusted 1.123	1.6669281372540468	14.500961843765076	13.699442023853111	-72.64690729252888	5.442159115452817	10.414165647849398	9.397089614336075	12.03438623983309	10.054296461726521	16.881209566035206	7.878247793734551	-19.591628397188398	7.179500067294003	18.160949166559785	16.19081732442141	31.70562191484816	10.23631028111242	-4.885474587778355	-36.544081307043015	-8.618086888301885	2.7534245998784623	5.352285987284217
KEGG_Chagas_disease_American_trypanosomiasis__Main_Pathway	KEGG Adjusted 1.123	4.011299405379221	41.98575521008638	34.960651880304155	-35.85155139692609	25.734658920581953	24.695111629755402	21.277381284148568	29.784154647812006	10.369697941423835	30.918462580171322	16.682510989797777	22.80676008972013	11.566665381798545	32.11109019478371	33.15653924074957	17.643525537967225	16.057781319323013	-6.739790774183783	-40.458223360065894	12.624921478403541	14.756589995866214	-13.88480419731045
KEGG_Chemical_carcinogenesis_Main_Pathway	KEGG Adjusted 1.123	119.3759778808749	26.063233881531865	-24.27739323233823	-43.138123698837624	130.12186678123447	-7.786314441878667	58.00256766656984	122.5280907976956	-10.363444950045102	129.83467413472025	81.1413809024543	16.926120689394594	26.76484561089812	-19.78388309688403	81.04445998635993	59.06332688393222	2.2935407483701145	-39.01910835189685	-9.755001697394249	1.5941192315349184	1.5664802049316762	-15.74335701947785
KEGG_Chemokine_signaling_Main_Pathway	KEGG Adjusted 1.123	-22.282793359086114	56.46988224685465	61.85874559061626	-62.48685692734915	30.4629743817621	43.35242642329674	28.30270268858015	46.49035204789982	33.42342117446812	46.905779842444495	33.55000199068394	30.39661427560417	-4.1463780026583255	63.636417548038125	50.46614548011933	17.81547810510754	25.47290160092061	-33.05086398133818	-24.00110324530589	13.045288272317832	14.625879564896435	-13.90758031659837
KEGG_Choline_metabolism_in_cancer_Main_Pathway	KEGG Adjusted 1.123	-3.907117186039467	-1.5983251843201998	3.023323796157258	-48.81169309602881	4.496735071699947	-10.232242041264136	-7.2443841809435545	-1.67488684091684	-7.162746519966193	1.3510558602946818	-2.9773760998577705	-9.883298130051372	-40.44845242289507	-7.626978418920707	1.4872983352070717	8.856331789938796	7.7827144232812895	2.6142747997390923	-20.805655501274885	6.087184375536368	-3.073605877451509	-1.4612440097692434
KEGG_Cholinergic_synapse_Main_Pathway	KEGG Adjusted 1.123	-27.549488362907397	-26.357199707314884	-17.457689593909905	-95.4192113735227	-26.03225985900905	-25.273545793165802	-50.487539749654196	-38.534717228553106	-10.701369121846133	-24.99656246627068	-8.369098518959781	-32.34611823906106	-9.868065251506106	-12.479610242488159	-14.863026768067144	7.323933721674776	0.025665554117996918	-6.438473579012402	4.156740322074037	-11.711160559843965	9.958661723448255	-3.3153671824587576
KEGG_Chronic_myeloid_leukemia_Main_Pathway	KEGG Adjusted 1.123	-30.57203635454443	-10.136695709601257	-14.405367914503998	-53.342952671656874	-10.957004527251673	-25.673205783536357	-12.341015869146375	-15.770523056786633	-15.376102190685556	-20.496343005569837	-17.01241893967994	-20.619211457873178	-44.39773308012842	-20.08085805331568	-7.277680120755613	14.080823426944386	-3.163225509447732	2.0444295937619135	-16.144730868843247	0.7029555697549073	13.297788783721536	-10.818040995891849
KEGG_Circadian_entrainment_Main_Pathway	KEGG Adjusted 1.123	-49.702622701543014	-63.85906680773172	-53.007063441114624	-123.18325123566363	-33.7715962181722	-60.42467738770823	-42.828536617848606	-63.66537607248956	-41.93348714399872	-48.17930424333126	-43.47534396383303	-85.88010492060636	-29.28268250812761	-53.944970159649294	-32.088562044446824	0.8745062190903775	10.436230824928758	-7.148771078467206	-4.6976935271857245	1.2637693162594428	-8.640814963616648	7.912773208990945
KEGG_Circadian_rhythm_Main_Pathway	KEGG Adjusted 1.123	19.770014968441053	25.213923509829034	23.292364661910455	23.68325291874583	18.11420545249728	36.23010305520681	45.30270827869693	32.596515609944994	31.810769950080626	24.395198721019938	40.54766125942192	27.04836638733765	39.05532494950222	32.48594888752761	8.909566635826907	-50.257646136359426	-3.1794244609756785	2.2730920021816483	6.589825470272499	19.76599369301671	-22.61724780852031	47.42540724038442
KEGG_Citrate_cycle_TCA_cycle__Main_Pathway	KEGG Adjusted 1.123	36.24556614961671	-9.556796276911559	7.749763339435006	-74.0522682019508	14.6285888507312	18.904880022279695	2.1374258346327486	12.392677685165475	27.39420023199243	7.93893061568444	3.8557156514694193	-22.91180535242191	-12.110648376481185	28.416314122747583	-10.237555713311783	24.4642293283344	-18.175697878024664	3.8746236011263693	2.1101132257654593	-25.84414286206594	-1.1856521410102638	14.756526725874691
KEGG_Cocaine_addiction_Main_Pathway	KEGG Adjusted 1.123	-13.05425972772385	-24.09129005859273	-33.08331953791912	-14.383480986058567	2.537702179535365	-11.006917114935625	-4.02089678334485	-9.428985200106228	-31.75966433967775	-28.875112427930183	-7.191367409416413	-7.714542445703248	-79.25101380154427	-16.920879570070795	-13.962417157358031	2.977873864111078	-20.837754844943873	32.342630515350386	-0.7849597393326071	-5.193297808399881	1.0141864308182313	-9.518678417603375
KEGG_Collecting_duct_acid_secretion_Main_Pathway	KEGG Adjusted 1.123	4.227954227017609	-28.415412916264444	-18.38921390770725	-72.76134909870163	-43.398597615458975	-47.689412035874945	-24.595571603103192	-30.110055656523777	-24.269835829141762	-24.534911033006466	-7.196694807935759	-24.36590654045303	-20.779821557625638	-34.94143166656581	-32.675619142311966	-31.62595901895698	7.701293597407763	35.66328947571477	-51.338211480845075	3.5417894210436938	22.70239188256658	13.35540612306923
KEGG_Colorectal_cancer_Main_Pathway	KEGG Adjusted 1.123	-8.24725416784423	-7.689505168585292	3.1436175063613563	-44.65049086229332	-16.084479306151255	-14.171860713215995	-26.056713793083304	-10.429965136353815	-15.805967274142741	-11.511060488861284	-15.740100752602903	-13.816049100776018	-11.760010642375548	-8.755067447895444	-9.430194921509996	-5.63856861630744	8.470386441443848	17.05558588569013	-15.963798297868703	-7.612904853009341	11.75270638958582	-8.063406949534441
KEGG_Complement_and_coagulation_cascades_Main_Pathway	KEGG Adjusted 1.123	-14.248218473847626	-0.7636445556127431	35.1781086213131	-71.91931679824013	10.259937191685763	12.15760711009559	-41.79503606747701	-13.7411729625797	-14.541110264107719	-12.703959363389894	1.3167797150091363	-64.90009343308303	-98.90152602660254	7.833608824333969	27.330550402829427	11.369877246988617	32.110543921663066	-54.27181331098494	-14.811442339562502	7.529695313237621	11.300477857607788	6.772661311050308
KEGG_Cyanoamino_acid_metabolism_Main_Pathway	KEGG Adjusted 1.123	-38.779792092976976	-79.08005544070777	-34.99184308062741	-112.40936674947312	18.96208480492715	-34.88025501889518	-43.147573996336334	19.41366770790876	-57.411735560653895	-10.849900264332545	-24.814116511279025	-43.93555381879783	-80.18849078803666	-51.821157351455746	-18.727679448581977	90.042371381308	1.5739238446581902	92.94829983199105	-160.4009267564109	-26.74079363333212	-40.947558199530256	43.52468353131589
KEGG_Cysteine_and_methionine_metabolism_Main_Pathway	KEGG Adjusted 1.123	41.67611158745606	4.302843410164846	20.87255023010143	-36.24031117760714	7.240734191328535	-6.076991580545207	3.267856496729757	22.10007335220359	18.235485089067556	18.831879064797395	5.181624380636258	19.525950736305763	21.067435064759447	38.33027822866883	2.7506261142326713	4.551091581493429	-11.949635041044687	15.783947561472095	-17.925349191369698	-8.851266730770286	-21.734933870255308	40.1261456904744
KEGG_Cytokine_cytokine_receptor_interaction_Main_Pathway	KEGG Adjusted 1.123	0.12591815895546965	105.54685071479707	96.04960224651691	-72.7726326577761	75.95089176003808	103.2871612626187	72.8684947147187	117.98265778449579	74.34084690711386	94.55422018517365	62.28820958988251	59.8891900465282	6.5004195666418765	117.80798899013902	119.21668775034775	35.4099143129688	28.83480545294852	-52.58460843422318	-12.788967201243878	57.17763604875877	-37.70731959209117	-18.341460587117876
KEGG_Cytosolic_DNA_sensing_Main_Pathway	KEGG Adjusted 1.123	-22.288619551773103	16.450859493925787	49.38784004252408	-180.96793258234607	20.981702517970486	48.455309947745604	33.48903870644525	39.42407918793081	20.73774036772921	18.047482236233105	3.2321504329452257	6.8561571903430085	-83.1840892152431	22.287464646519712	41.745435055930045	21.181564105409837	24.382159405997616	3.522830913320587	-62.60763650858273	21.490035777286245	-6.303116087139641	-1.6658376062919964
KEGG_DNA_replication_Main_Pathway	KEGG Adjusted 1.123	69.3373205308876	62.55831261002863	75.734591052875	-163.61381310172814	44.055775602599546	28.81935116647184	82.2732618398852	69.67292351978199	49.83837812760683	64.54694162336634	29.265807717425723	26.8662319628599	30.587989899382585	74.56643212949278	30.75708095533934	1.0280087800783348	-1.5040744847471559	-30.262732394663928	-14.450349232468474	8.594118705746148	31.422513833024713	5.172514793030455
KEGG_D_Arginine_and_D_ornithine_metabolism_Main_Pathway	KEGG Adjusted 1.123	0.0	0.0	0.0	0.0	0.0	0.0	0.0	0.0	0.0	0.0	0.0	0.0	317.7624716075192	84.56094599630349	53.11761087700909	0.0	0.0	0.0	0.0	0.0	0.0	0.0
KEGG_D_Glutamine_and_D_glutamate_metabolism_Main_Pathway	KEGG Adjusted 1.123	7.587486311716482	9.85194080170649	-12.579007982487994	-208.5084874217078	-85.1580928815451	-98.38694422992977	-134.63536435584138	10.117884338244615	7.286104873304154	-5.025788301080689	-17.47264923863755	-31.93291313297575	-38.024363701074115	-1.8730701887397818	-49.33879273917965	-19.992731985473753	-51.63638506686055	24.891096691117454	-27.185296226297762	-7.052972361378202	62.14416114522771	18.832127803665287
KEGG_Dilated_cardiomyopathy_Main_Pathway	KEGG Adjusted 1.123	-91.9494730068132	-9.409531441238387	-77.18407920119273	-158.94843340080203	-65.95073808617353	-67.04880007884255	-89.58698986761718	-84.13193031949366	-58.105168350354305	-58.57690500335093	-60.66723963622474	-122.016904156968	-125.25610254498376	-71.15184874625287	-74.12488887759008	19.112902993889143	9.55346385732966	-66.84558831180722	-15.049526667402088	-55.62988356617507	124.18164788587154	-15.323016191705932
KEGG_Dopaminergic_synapse_Main_Pathway	KEGG Adjusted 1.123	-21.50812979109398	-26.146621389803286	-9.669334735737275	-71.00621890722763	-11.974868001207795	-17.32837717804263	-24.447900011811676	-18.0505956866432	-7.976101665254517	-15.936393771897993	-7.522547250075913	-28.020690486301664	8.971273864337066	-11.481600152569076	-0.7266370515223939	4.604826766241259	11.118486329444572	-4.013034768298426	-11.014979505604355	0.4979162008491491	-8.340658768292311	7.147443745660086
KEGG_Dorso_ventral_axis_formation_Main_Pathway	KEGG Adjusted 1.123	-18.653634615371455	-29.74433481610621	-20.909311468776238	-45.26448747497765	-14.59742766211763	-35.16145631987743	-16.39175642507135	-0.8316061387599398	0.20744749643180865	-0.5207032113635331	-19.414764460458716	-23.29745127639459	36.640135320657635	-33.69876722363118	-10.508624336466495	28.13807768711275	-21.998780063068576	8.630833216290966	12.696705614435801	7.028525354283638	-34.72530088366218	0.22993907460768237
KEGG_Drug_metabolism_cytochrome_P450_Main_Pathway	KEGG Adjusted 1.123	155.2824018737584	37.82515985141726	26.00178235026967	-39.92541248633131	161.89640036573886	21.920982542417075	50.74520882618971	145.85133727383734	31.42128412820884	148.07328170127914	83.2391333500031	53.57300097119379	73.6501309544732	26.10033292398846	95.3930494600629	46.96282014576118	12.792203417285894	-4.9500428595163815	-38.79951838015499	15.91378725510508	-37.82582842956138	5.906578851080637
KEGG_Drug_metabolism_other_enzymes_Main_Pathway	KEGG Adjusted 1.123	111.51314902756081	35.04408752855737	-4.237131768765772	-9.103613245486123	95.80173914941798	10.835254278840077	37.135513930558076	102.76169529782267	-4.532426386781498	113.1550475061222	39.400318661467374	-1.2491320210099182	50.26116283040584	8.475399184841436	54.93060706981521	58.220524481287036	11.3411816298742	-19.516357480248832	-31.371818703108605	-9.125005488659909	-7.528470949955923	-2.0200534891879123
KEGG_ECM_receptor_interaction_Main_Pathway	KEGG Adjusted 1.123	18.900595943757516	24.36469826873636	8.095467025692267	-75.1643741431879	44.0206826211346	37.683845742977965	14.191709620458898	12.573317331721482	30.72328906874561	44.7172100018734	38.21834443102569	-17.012270343396995	-61.590066924795096	26.584363879977314	31.80535664656604	50.79610190498997	39.45660401910488	-58.97201191179911	-65.7540946638765	11.29907441996097	-15.576057733505023	38.750383965124875
KEGG_Endocrine_and_other_factor_regulated_calcium_reabsorption_Main_Pathway	KEGG Adjusted 1.123	-44.40020037208754	-48.30775052963551	-33.35983043592807	-69.74630230868978	-26.83295113670513	-63.462908032782906	-67.61233195728332	-47.414944523256146	-14.506534960823918	-44.21357526987128	-25.91662381844267	-45.87679814972577	-12.881295771240458	-31.136753407569735	-10.697074787854186	1.0973116803377105	15.094323393830495	-11.534249196175077	-13.53799567850428	-21.872044380130323	30.788370759216416	-0.03571657857496132
KEGG_Endocytosis_Main_Pathway	KEGG Adjusted 1.123	-18.620764150804746	-19.77467219054126	-12.851777924381883	-82.6099144058547	-22.961546196073897	-20.18764657674771	-30.454291454812836	-8.918348270158633	-20.872994082987738	-18.900365900224614	-20.150126068185596	0.013525056631216104	1.1866711363248923	-20.176474214093652	-15.198082756947151	-6.667926458933501	-2.014144796879407	8.505671862854616	9.230249895229447	-6.33310930651501	1.173138983020392	-3.893880178776623
KEGG_Endometrial_cancer_Main_Pathway	KEGG Adjusted 1.123	-5.829799895602681	3.058210866023882	3.0901701899928407	-52.0543079213121	-5.435556428746523	-13.06377140748983	-14.647960927478824	-7.753083284167444	-10.663335032903774	-7.077879492200595	-7.353813666038988	-2.0818001991212807	-16.565984634946375	-4.943974186329496	-1.9040984341582141	8.876277409859158	0.32468973292759173	-3.4006440661699675	-6.684403087694	-1.0561172232972686	7.0852940577769665	-5.145096823402523
KEGG_Epithelial_cell_signaling_in_Helicobacter_pylori_infection_Main_Pathway	KEGG Adjusted 1.123	-20.06414290123595	-10.04624487049846	4.324410665623594	-113.89354241944784	2.624680534970891	0.8123323100607691	18.699864739299127	28.910985394829066	-5.551822588312451	-1.400439922932007	-14.503924756101386	-21.120177553764726	-66.30863324298387	-14.932823339645406	8.637408481056244	27.726546270075296	5.837119876540598	19.28196695244712	-43.95852235592408	-1.8343581299304121	7.4996782514509075	-14.55243086465975
KEGG_Epstein_Barr_virus_infection_Main_Pathway	KEGG Adjusted 1.123	-24.370712171588256	-1.4371866592503435	18.524601619685825	-89.97458694084956	0.7123995752905943	1.712719744717645	-0.7252693695315687	-3.7434509666527194	3.071746539095801	1.8133887182324389	-10.4700052846445	-23.754847753191267	-49.76249667481794	-2.798698223237556	15.142434584191877	9.78941462574696	22.123024745350975	-2.622104633686993	-33.471567191141745	2.641033032347938	2.42565669841935	-0.8854572770366528
KEGG_ErbB_signaling_Main_Pathway	KEGG Adjusted 1.123	-22.988521154669115	3.040234381677511	-18.56213323143288	-45.40805741794013	8.454163195990342	-33.350742124969095	-13.52446555845578	-14.573702753140495	-7.326609643817738	-7.835282310926801	-7.824191167351778	-7.26383716718778	-9.449913690633457	-12.30686664879931	-6.503205776529892	9.467562076497117	12.043379122459374	5.444001151811753	-28.099656208527456	-3.1039844004808725	5.2751922023077285	-1.0264939440676932
KEGG_Estrogen_signaling_Main_Pathway	KEGG Adjusted 1.123	-18.50466580815268	-20.842609651051042	-10.806473562244822	-69.55925718597766	-9.389595777089665	-20.628146248963887	-12.53517917978558	-17.6524826497181	-25.136058537849543	-23.612792144438817	-26.180413995789582	-25.074342887362427	-63.41884465152931	-16.979121349948198	-8.449569741223236	-2.7645112029587207	1.4786029121932718	5.129719100049961	-27.020470315490947	13.161684757322345	8.474391284591361	1.540583464292633
KEGG_Ether_lipid_metabolism_Main_Pathway	KEGG Adjusted 1.123	30.504260777580285	30.92640384535681	33.535766489975884	-94.20752501765807	51.02511209619188	46.25879201309617	4.442674138107453	27.11980205766001	24.49448521759665	35.2913528089351	27.243309241900477	14.185070335424879	-19.266295439030607	27.284190428062804	48.410139862546345	11.342348224130685	28.893587829652024	-3.036689951044066	-45.64971044872342	5.422801460126709	-8.876201901931925	11.903864787789962
KEGG_Fanconi_anemia_Main_Pathway	KEGG Adjusted 1.123	-11.098584995934916	0.5985208514231231	-9.026001156108602	10.777259849473205	12.557298269606754	6.929266637750358	-23.399417885498615	2.6313001207008266	-6.056895038177121	-1.2254528672728273	11.80233253140843	18.162706216260656	12.626591788735933	1.6695737643537447	-0.39769632530401633	13.425953467644124	-22.237334498827625	-9.839893448907064	13.891005232713438	0.9640764150069709	10.142128330245301	-6.345935497875178
KEGG_Fat_digestion_and_absorption_Main_Pathway	KEGG Adjusted 1.123	21.723492674614963	-15.48489707089607	59.02110136688814	-127.8874845481445	30.67052173898593	99.14092902373629	-23.780432451909917	84.7893235839685	8.658423394368127	1.8470068390053482	-27.159475627909075	2.0314296339340414	-25.188419764852664	50.910210920581235	68.93045868708538	131.4382138082379	23.89677659686118	5.3552312455369595	-72.92061559542347	-25.909934615419655	-38.9124516912237	-22.9472197485691
KEGG_Fatty_acid_biosynthesis_Main_Pathway	KEGG Adjusted 1.123	-2.799881616033015	-32.79855739297206	-31.923402650091937	-116.56867316861512	-0.6240500124647275	-40.69800473770448	21.84591716306186	-28.906654162859684	-4.432749187342949	-7.482462962498316	-32.533627814596386	-40.701813930013294	-196.1552514011494	-30.368895202093515	-12.445498274183315	-12.271257255357003	23.450356776202167	39.72578680623378	-26.487745296223675	-33.30393966059713	-34.85388646277791	43.740685092519904
KEGG_Fatty_acid_degradation_Main_Pathway	KEGG Adjusted 1.123	51.832658290734166	-10.95672942149104	8.187495504566385	-149.87439012089322	13.38986879162443	2.546668502513915	5.1875305459864105	28.08727463794007	6.503347503321777	0.4193354018087577	5.361316265553358	-2.15034113509924	-14.923396301839773	1.678962367663882	3.1903835533792937	30.743307661426865	4.214978058761283	3.9198807394316506	-36.101150020009	10.321851521615962	-31.14647879520443	18.047610833977696
KEGG_Fatty_acid_elongation_Main_Pathway	KEGG Adjusted 1.123	76.11359554776317	-17.66246845544945	32.149627351645584	-81.21858043717765	-1.479235316942079	34.291351199525295	-3.350566657907613	33.27558582234121	-8.470575285729893	-5.075028934030999	7.487558638651621	3.057828773229905	-39.15947555738699	-2.9532168542372084	-2.3392645387661934	32.448069834958815	-26.06631346561292	-49.13349090702217	57.7644748220206	-14.802708302180331	9.296103584789455	-9.506135566953752
KEGG_Fc_epsilon_RI_signaling_Main_Pathway	KEGG Adjusted 1.123	-26.479446060942674	9.381277025824017	21.3860262638607	-56.86208882704382	3.718337015743171	9.32255515647527	-0.068140693924084	13.786943457379552	2.272592400304389	2.793547722942384	-3.223898422994532	-9.206579354109348	-37.068890568572385	5.477656185952842	23.56982634407261	0.18453511300488476	25.93407111308063	-6.77710757572973	-39.23865790806027	1.2627836074934127	14.92745144597943	3.7069242042315778
KEGG_Fc_gamma_R_mediated_phagocytosis_Main_Pathway	KEGG Adjusted 1.123	-10.099383067515587	22.219514414559406	35.16727424895553	-41.86583484322073	16.233118743166823	27.198387815441098	10.641010123011375	29.15808905163108	12.710360630258034	16.91627139405751	8.836061211340862	1.2597093766303487	-16.82201213699899	14.299041654309352	30.35333032811696	15.24134086630286	23.310659620673068	-20.06582029057924	-34.28852922957204	-4.540939572450869	24.55613277666249	-4.212844171036269
KEGG_Focal_adhesion_Main_Pathway	KEGG Adjusted 1.123	-12.174749197539526	-3.7220282616049443	-9.581884730105088	-62.87798186775409	5.031387512692032	-3.8232917023599446	-13.696415760817759	-13.748142046478346	1.7012619646729108	-1.0145910554182889	2.1799027162814593	-37.99309459544995	-62.314186809706165	-2.7344668990517205	3.3798732632388377	20.754097246742155	20.179329886011846	-30.071122235094013	-37.74712925830016	-1.1753124045541439	9.567072858934921	18.493063906259426
KEGG_Folate_biosynthesis_Main_Pathway	KEGG Adjusted 1.123	17.25736130605806	0.8065806478319544	41.925057730501244	-153.40915283175778	-8.91662527008997	12.428913932048335	34.247338302256445	19.273764938904574	44.35184786226382	27.61866579621359	34.15109396112731	15.397145813349876	12.131857658584675	56.117988711937194	8.085665452738569	69.28667134247901	-14.129183560744524	-22.189023192156743	-30.88663724582562	-11.237951055546505	21.500562709674863	-12.344438997880333
KEGG_FoxO_signaling_Main_Pathway	KEGG Adjusted 1.123	-10.087580425672794	-5.738163584216296	-14.727166720932727	44.39602130047028	-5.173439361127258	-3.800660844313381	6.377864419463908	1.8896533962856004	5.639837989714668	-7.61555121851631	2.9099948633043997	-7.432827515406118	1.0830848496252636	4.814094393788864	-4.522079375119129	-5.691587074733422	-4.73031930635552	-4.712168525136449	22.533791059713664	1.4361225175088537	-6.569136982650979	-2.266701688346162
KEGG_Fructose_and_mannose_metabolism_Main_Pathway	KEGG Adjusted 1.123	30.18463085592033	-7.8011137832058	20.547774323450852	-88.21953298911266	58.38770778440632	12.372169037260454	20.565348227315813	65.13830627683355	6.547067679219644	36.167768708973256	-5.7465686024184315	-7.402545572310854	13.375589751459957	14.554770110737817	22.35926966176327	61.134704872928005	4.326019954725093	14.339938615948466	-72.23808570422298	-41.371735144043775	17.762090973412164	16.047066431253125
KEGG_GABAergic_synapse_Main_Pathway	KEGG Adjusted 1.123	-0.10233735695730191	11.159420097790905	3.7057602110290975	-53.43587887823683	-19.013157164231284	9.454708170557588	-6.89372001479118	-0.9605013683788494	-0.6214272471966203	0.4060156507223531	12.559311985006087	4.048934534774016	39.7476862671739	15.10356958287613	-12.838642690615135	1.9931591260378776	-4.216567126521953	-4.742742544536456	37.35476194154316	-3.4748424286200064	-11.40472349737378	-15.509045470528788
KEGG_Galactose_metabolism_Main_Pathway	KEGG Adjusted 1.123	59.43856080499267	12.490311551443343	44.10040370840249	-82.90165787214828	69.48912034947202	29.560836268927215	22.393800473353007	66.48315327671979	22.839218836233652	46.613229504575145	24.560974496635136	15.209715475500813	9.826062994496827	36.70928313188931	39.46426545329258	84.0705354714907	-2.302140714114549	-18.2557694805359	-63.83272271029769	-12.675828416376797	9.98666193518975	3.009263914644496
KEGG_Gap_junction_Main_Pathway	KEGG Adjusted 1.123	-17.91210357103817	-18.085667792577752	-14.184497931528814	27.495817139585384	-11.283075207699104	-3.9916441946588956	-5.011603920618643	-23.779659599182935	-1.0671831578225726	-14.563215298231427	-13.131938944862803	-12.742673623650253	-0.961803561678389	-8.689472961911273	-1.1696439548675415	-3.8380326053040017	10.077208929878854	8.540560704616704	-4.5557742599060616	6.3758007551556615	-25.6619942404054	9.062230715964294
KEGG_Gastric_acid_secretion_Main_Pathway	KEGG Adjusted 1.123	2.5858140620404284	-10.0468644180035	-26.778744648618268	2.454544041846582	-16.96125095119247	-39.43374210028634	-31.54738528272923	-14.654372749833133	-33.09881449965826	-12.28669266752248	-28.378447614689676	-19.12993164729117	-33.99064895748835	-16.52979558134115	-9.448586550105317	-1.677215991826575	33.77011864929783	21.42903246120192	-38.69171525616878	-15.235370023418081	-7.459669279505291	7.864819440418927
KEGG_Glioma_Main_Pathway	KEGG Adjusted 1.123	-40.52768392842916	-13.45090210508274	-21.199380713342638	-96.65120643001748	-12.452003595931336	-38.21713676394868	-23.5180419972137	-32.03077150685054	-26.39395126386241	-24.826412529557018	-22.859424189756638	-34.29180975144585	-58.38748644509049	-28.674045185444285	-11.669832735351358	5.153330330894026	6.278148377516736	-6.997774185804772	-20.76003781711758	-3.695817042633794	17.04177840326589	2.980371933879449
KEGG_Glucagon_signaling_Main_Pathway	KEGG Adjusted 1.123	-6.61548869673268	-10.69329485223093	-13.356647072962488	-53.585804969015015	3.657835475764754	-9.880969135047337	-2.9120038235376584	-11.792397178851497	-4.380201340765025	-10.463391277503401	-10.3973485758098	-8.241583132862822	-17.366656134058246	-4.052291757057549	-1.7909266591620374	-3.1997030828264843	-5.744042125115504	10.208196382938722	1.6688572501635528	-1.9261755676098649	-5.070532417837344	4.063399560286927
KEGG_Glutamatergic_synapse_Main_Pathway	KEGG Adjusted 1.123	-17.0441395706166	-7.751003887309135	-13.3495295829002	-8.910986089305956	-5.088221571233486	5.456934286722066	-13.716795271378073	-10.167402998892557	-3.0919472720535666	-4.960725406975291	-14.148185364499987	-28.57281675672216	-20.339627546059383	-21.264026426500422	1.7578310427042356	-5.59575823754477	16.198831706827864	4.845311215908571	-29.561515650923447	0.9991982181445338	5.7345606938158795	7.379372053771364
KEGG_Glutathione_metabolism_Main_Pathway	KEGG Adjusted 1.123	64.45453391300605	-36.17240249487118	-11.650365731446701	-104.75249477286015	3.601216400136345	-3.6388556145423725	-14.904458643912577	12.63215881085431	-32.46388252098042	14.18958903013471	8.675597309829087	-11.148614864070979	-15.968799169006909	-11.389575777785693	-0.20345966740023969	27.51750789937918	-15.501962630332356	13.034101134664411	-30.998769940684774	3.536586519392991	3.6613144205817876	-1.2487774030012366
KEGG_Glycerolipid_metabolism_Main_Pathway	KEGG Adjusted 1.123	26.741328111615832	-16.768292504241547	0.572403109990152	-93.50761034480813	8.163548678453344	-8.014256586194604	9.304760169069	16.74855418902933	-14.886510350428967	8.52212654103542	-6.2560307975840415	-6.508908244622595	-8.589898911333583	1.3163182323601597	10.32260435660324	41.83283330017659	9.947739068145793	-6.0550163251450515	-67.31891973581673	-7.5391601637710846	9.588511523399527	19.544012333010972
KEGG_Glycerophospholipid_metabolism_Main_Pathway	KEGG Adjusted 1.123	-0.3925845370970378	12.543762875355693	1.2506080149080567	-131.38822165997982	9.96551647562611	12.341479687399318	-10.423931470379925	7.310014406552545	-4.15313890168329	10.651906149332433	-2.553278415607011	-6.813311521953515	-10.378814708220357	7.322149029892132	14.8443209905747	19.453155796867446	16.199529743238372	4.165541618012143	-42.48514185948202	-4.136099751719459	-5.821365064954554	12.624379518038111
KEGG_Glycine_serine_and_threonine_metabolism_Main_Pathway	KEGG Adjusted 1.123	34.88480984484727	-16.984908197277043	-7.26858199864772	-166.91744419738575	3.838305102051493	-47.70743864796893	-35.05268652337527	-31.32081846395442	-0.7295646362204599	-10.01908692840099	-23.570389845134994	-34.1452701883177	-29.811711101873573	-8.43233651855924	-8.243082887663226	0.4232858327686193	1.6554094641633137	42.24448360203824	-38.066322663452276	-31.67939414398092	-17.188857124580572	42.61139503304362
KEGG_Glycolysis_Gluconeogenesis_Main_Pathway	KEGG Adjusted 1.123	13.067384928414457	-15.030794451374852	1.3990593565329557	-105.47364708895306	40.75196505378296	5.128853139258007	12.407823852294626	31.3467700838158	9.223693837375688	24.05322564234324	13.166240483060893	-0.05429378367500784	-16.00014343519799	4.442249789184907	19.377071656934525	39.343579043323686	-12.896920544008204	-19.19102747829474	-11.233283971890073	-15.42244678634097	14.09255425854301	5.307545478667285
KEGG_Glycosaminoglycan_biosynthesis_chondroitin_sulfate_dermatan_sulfate_Main_Pathway	KEGG Adjusted 1.123	-48.746941648215255	-38.18925725102986	-54.72892830450603	-188.15452262919828	-40.684532591340435	-21.71999432293572	-11.135483847079525	-41.53123508405663	-22.262072530880193	-33.04792697615145	-34.595777119240054	-56.681686899113934	-119.58934977014863	-48.711885381868576	-27.38044204208213	6.870096205165444	10.180226034722653	28.32269290859253	-56.72748418655612	-20.72481681998334	5.02629725848937	27.05298859956955
KEGG_Glycosaminoglycan_biosynthesis_heparan_sulfate_heparin_Main_Pathway	KEGG Adjusted 1.123	-8.508597559014897	-32.230919351295526	-52.86502764000045	-218.6557228882848	-48.751675086249705	-42.21980861921599	-39.56104656616608	-38.171353430403194	-31.06225061855316	-28.13118414753245	-13.654978388568958	-43.29614230021732	-55.98310557086255	-57.22780456362734	-22.57276717960698	-3.7462441184785304	25.980835217695514	45.315418184039984	-27.22325654781367	-32.47057189676402	-49.594014635940084	41.73783379726073
KEGG_Glycosaminoglycan_biosynthesis_keratan_sulfate_Main_Pathway	KEGG Adjusted 1.123	9.058812128834951	-10.613039434227755	-16.6404400294228	-258.62614951052296	-21.874301984221784	-8.141658252298743	3.2621526948711654	8.288471293730803	-11.548859737463859	25.029875471093156	-19.616955674200383	24.375918616834262	-61.17034283023447	0.25753053844489376	-15.808508017869691	36.98572924431912	2.387252081218987	39.48427506257814	-30.51453680273326	-28.182457450796022	-7.7831710574892	-12.377091077097777
KEGG_Glycosaminoglycan_degradation_Main_Pathway	KEGG Adjusted 1.123	21.69223418425692	13.073659525760755	-2.77726790451767	-66.14565592328692	16.321156573820435	-7.553702095194857	-10.155235280047377	5.878074407463922	-19.589489124868805	-10.19434290220681	-9.39163325864476	5.598931173524377	-44.4698061928687	-27.502335640667795	3.5080754358984834	-6.868630559160209	5.823663900775567	50.530983211884994	-70.2850106118787	-2.9515262989019204	-6.58330138534335	30.333821742623783
KEGG_Glycosphingolipid_biosynthesis_ganglio_series_Main_Pathway	KEGG Adjusted 1.123	-44.793957708483894	-9.425553556784395	-34.57356719369733	-153.20323796823686	-18.703210922543374	-42.14035658104602	-13.343752298220762	-28.750386810029106	-30.26467660274233	-29.674097320989688	-33.979699900629846	-57.67069121001263	-32.31528100011148	-39.80207654085354	-21.03556114562231	6.983214704950988	-5.463562414811831	9.231690233085239	-4.549754130113094	1.7240333153551324	-9.054445154152157	1.1288234456856516
KEGG_Glycosphingolipid_biosynthesis_globo_series_Main_Pathway	KEGG Adjusted 1.123	26.310602529360533	9.488486989296923	-21.46346513089698	-46.63385716581227	37.083507409114915	56.48543157174569	28.687129762609047	23.823502137201167	48.08663677848902	31.26979559291927	15.045808711332306	23.05704280613415	-17.046790953355792	9.828276055298627	31.803574985957532	14.527014638861646	17.881853802605185	34.65229753638545	-84.30706699606787	11.601130927814681	-21.03936769151285	26.684137781913897
KEGG_Glycosphingolipid_biosynthesis_lacto_and_neolacto_series_Main_Pathway	KEGG Adjusted 1.123	43.89550217772037	45.94945633725385	0.277695362903278	-66.95472012450723	51.60449882999535	57.27903042164226	36.5579414754295	44.95028258352743	58.50765010238096	53.09451926179858	37.50529256333518	60.22072430407835	56.80960532933388	8.782294189759895	45.53377440980918	33.43684604738385	9.306162289800282	33.933195766640345	-83.55864154384645	15.889326312533388	-21.67868280823132	12.671793935719968
KEGG_Glycosylphosphatidylinositol_GPI_anchor_biosynthesis_Main_Pathway	KEGG Adjusted 1.123	53.316664391695426	24.436540586707125	11.99274541539844	-108.78814124491618	27.95783724105011	12.861319223374986	21.74871638280541	22.53079669093174	30.18447261920516	36.67863338101031	28.418532433808718	33.844224998892194	34.84617104174807	30.820676765739936	12.129139560864846	11.225516406211112	-11.062557530797429	33.22331145337568	-7.309385588709681	2.3992150062827946	-56.448268805620486	27.972169059257944
KEGG_Glyoxylate_and_dicarboxylate_metabolism_Main_Pathway	KEGG Adjusted 1.123	33.935031202491835	7.338852922791156	-6.984365614317438	-25.948447086963238	-0.7465568006993516	-2.6429288546540373	15.313038579904362	-24.409073446499303	3.102184611421383	9.78529890538479	-12.728076322979751	-20.327693720141454	-13.691868843043906	7.642941831900337	7.97338874177189	6.743037923519019	8.5611354338339	-22.3331669976051	-33.10586885443052	17.86471062972843	5.89992856678656	16.3702232981677
KEGG_GnRH_signaling_Main_Pathway	KEGG Adjusted 1.123	-40.28914847636845	-31.856209166395217	-27.683574287821422	-87.42012979625025	-20.014215196039256	-37.42340402605224	-38.594039491380215	-26.265070020277996	-34.09526697945583	-33.0004472026335	-36.99839316506339	-34.68859864180404	-47.41855324751566	-35.55145618556585	-13.918280925423918	-6.89228026455609	7.496178030282455	12.686795977291561	-26.285406681747908	-6.017810103503822	11.511564760100201	7.500958282133572
KEGG_Graft_versus_host_disease_Main_Pathway	KEGG Adjusted 1.123	71.3445354218928	268.07615443093306	270.86967820780166	-11.047688586867983	208.3292880178837	320.64845361780726	227.66565096892984	230.43867614061648	228.66271326753406	280.4116607209694	214.02368719717722	265.979197879277	-37.08929779851768	291.4513520632428	288.7063900713014	52.14787170493583	101.71437520716673	-86.59472916228593	-91.27749066888661	14.943795582920016	-4.344209199977436	13.410386536127536
KEGG_HIF_1_signaling_Main_Pathway	KEGG Adjusted 1.123	-19.83439368384204	0.9673196400016978	8.46435577327272	-8.326824339418135	0.3321650630497579	-14.640105363235566	-9.225689378185486	-9.800028648631319	-2.583546997175289	-3.191344587003732	4.787939877389281	-8.377163352368786	-22.14223055924973	-0.49415022496107047	12.47340343928717	6.312308266536955	8.045478330856746	-10.162317332561678	-10.26621478600118	-1.8666575753451198	6.442842657034902	1.494560439479325
KEGG_HTLV_I_infection_Main_Pathway	KEGG Adjusted 1.123	18.33967434722018	-1.444828888959255	13.562744726414985	36.734642479997135	5.938525441767806	14.773342425914127	1.2298918529820033	6.979334736703708	10.63984019710389	-0.2075337727188394	-2.9226211575963386	19.548837214467255	44.635284836115744	7.967772158748722	0.6416758949503082	-2.205244404398555	-14.060417062995137	11.857704318315898	14.251907365714183	0.8274096464887711	-8.488712696664917	-2.182647166460196
KEGG_Hedgehog_signaling_Main_Pathway	KEGG Adjusted 1.123	25.090446867916988	-27.710579914029342	19.64039066200156	1.4445111239395392	7.7123866271607655	17.656076163597977	16.422276310930616	10.273033509349174	25.771820642222703	5.305006966992089	20.236243553101133	-38.89259107000582	-25.127988619511754	11.789697150699586	9.905098922523171	-12.407625002877614	18.14004418052373	-30.733008427537822	-5.559336687824165	25.41108754221727	-5.800604076672685	10.949442472171402
KEGG_Hematopoietic_cell_lineage_Main_Pathway	KEGG Adjusted 1.123	-11.905396035750064	79.08879858750535	92.91546649048055	-8.343159550640378	69.72343082574	59.447333412173656	64.08759979278962	79.10039697304576	61.69694471629805	89.14504756203365	59.66653402546045	51.660765589049454	-25.23927329602193	89.4505421899004	92.26306706147665	33.87043204097241	49.52131697197067	-75.83324062716854	-62.2630290057006	15.544825572118896	45.93884119742434	-6.779146149617141
KEGG_Hepatitis_B_Main_Pathway	KEGG Adjusted 1.123	-23.400164961482037	-7.355867739291034	3.1730081036907785	-93.70386634109022	-0.6598319857545984	-3.4227921526567915	-11.739510727071831	-3.6027225285410394	-10.931195376965434	-4.8623097035228104	-4.59152067232537	-11.01324241057336	-27.68074852028627	0.18986133804409833	5.627056452103002	7.7721339123068685	5.151069324971055	19.86411160398219	-15.848237862831906	-4.70305299652339	-2.954351102228122	-9.281672879676742
KEGG_Hepatitis_C_Main_Pathway	KEGG Adjusted 1.123	-3.111515935585562	8.927249310803747	11.19495224727892	-135.0674541997641	0.33305409192585156	10.104457594019763	8.321699020278803	16.163729799909575	3.0909335851128557	0.482355295244523	-3.1435325441059483	5.248647606690994	-24.174010906526426	4.970368871699118	7.5672101391856454	3.9099222437307826	1.5150872873704262	17.775438155518682	-29.743853252746028	5.598202998737175	2.5114148848652187	-1.5662123174764078
KEGG_Herpes_simplex_infection_Main_Pathway	KEGG Adjusted 1.123	21.967873008952697	3.162883115036394	-4.206872793888499	117.76921851927354	-2.0034415028693924	-6.624712725964202	22.24068733014003	12.92827809713909	-6.759624139982161	0.6558471057345187	5.343058271390201	16.775577982113475	27.812446899595532	6.812931649453826	-11.028358665689964	3.1968091618701684	-23.408875199055025	-19.423822542127645	29.005974890015494	3.5400224398524043	6.758554514081713	0.3313367353629378
KEGG_Hippo_signaling_Main_Pathway	KEGG Adjusted 1.123	29.360570850796947	4.255320021242154	16.125660638205375	53.49236626344356	14.184666490262357	11.158580976060685	5.430587199514229	16.999702398847298	7.399200509489311	1.245461844065139	4.731282928431496	30.298344876992434	54.12967333068551	10.021440288325946	-3.5614587571439045	-0.008517355529131965	-17.96896272454525	-7.242374788146143	29.4176750417207	3.9971002142345733	-0.07738457949023976	-8.117535808244476
KEGG_Histidine_metabolism_Main_Pathway	KEGG Adjusted 1.123	4.69742730734279	4.653338567282077	17.79393572734168	-43.2070698810877	81.30500803883623	17.427623963160553	24.472118552847075	45.68225316000804	32.78483268314012	37.73419610435775	46.85531093424957	44.76419172892985	-7.1710476862470065	8.557123706890984	50.59406228695343	41.41420652375474	22.511925711883375	-37.07633613148842	-45.484701297092386	-24.17569710299177	39.50566076085588	3.3049415350786586
KEGG_Homologous_recombination_Main_Pathway	KEGG Adjusted 1.123	85.63601017903729	84.95648844513559	90.3772128132656	-120.54732567078223	65.85394796128313	60.43639391354917	104.40493858389976	81.14756786277741	77.64199229171854	88.78000280735934	41.94673153442362	48.997461038413135	50.53551390342312	92.89478601165257	62.84340776019929	6.6810664810199025	31.93894502071507	-35.93726447001996	-32.12512149015873	16.878024404903943	1.3549022240176114	11.209447829522258
KEGG_Huntington_s_disease_Main_Pathway	KEGG Adjusted 1.123	-37.44381992986669	9.849394714944095	-3.2433621611103276	-7.0860703035161485	-0.05516857927994889	21.177592797244365	-26.324207575177418	-18.743933509244577	-20.395661825100536	-20.728659243250764	-9.583615120863577	-29.0233424732537	-32.1714199158017	-25.480864001053753	15.846739662362964	-21.3219936664407	14.113496319179278	3.8086918684819446	-14.75797036667405	18.628440102316578	-0.06998252166356134	-0.4006817351995293
KEGG_Hypertrophic_cardiomyopathy_HCM__Main_Pathway	KEGG Adjusted 1.123	-91.9494730068132	-9.409531441238387	-77.18407920119273	-158.94843340080203	-65.95073808617353	-67.04880007884255	-89.58698986761718	-84.13193031949366	-58.105168350354305	-58.57690500335093	-60.66723963622474	-122.016904156968	-125.25610254498376	-71.15184874625287	-74.12488887759008	19.112902993889143	9.55346385732966	-66.84558831180722	-15.049526667402088	-55.62988356617507	124.18164788587154	-15.323016191705932
KEGG_Inflammatory_bowel_disease_IBD__Main_Pathway	KEGG Adjusted 1.123	40.891830676827745	104.4728429735375	79.30458735452632	-113.08993680731436	91.87835678464558	75.80056846155608	61.760776555208786	78.85756019205306	66.4049875512071	93.16790646310523	66.9860848640491	59.382643731644826	-17.796233378576623	68.94441672250134	69.0653336349504	44.5099513418354	15.965498385583299	-12.487480976698711	-102.60487237934824	28.596234608964284	18.773690575454413	7.246978444209498
KEGG_Inflammatory_mediator_regulation_of_TRP_channels_Main_Pathway	KEGG Adjusted 1.123	-32.783379415926994	-10.724991362905623	-4.84509467061757	-60.96445723181112	9.01262145710013	-17.33612358312301	-4.176000775027416	-6.010697304532272	-6.616865932951889	-6.667883770300302	-11.860923611542542	-13.332932829599029	-37.80619480844788	-8.70060446868122	6.2209322240325235	3.2122151887585515	13.12694036777009	-5.5101092455242755	-28.856038397005225	7.3161491182652085	4.865915686739827	5.844927280995784
KEGG_Influenza_A_Main_Pathway	KEGG Adjusted 1.123	15.020441605911284	-6.7650815483186495	-20.60205104850339	59.54041094471516	-15.597185309375671	-19.851076151095643	5.9296979784091945	1.2493949269720857	-1.0770852830365216	-10.21316076715369	-12.589419288866443	-3.2541700998916214	26.339512588025094	-11.442782293501907	-22.307201270792998	-5.017161411574598	-6.2918030785843735	-2.537456442506443	15.921824722748829	-13.970478918193816	7.501576951649593	4.39349817646091
KEGG_Inositol_phosphate_metabolism_Main_Pathway	KEGG Adjusted 1.123	-26.928484192177223	-17.479117577924907	10.837438675083705	-95.97842160418215	6.682051337878181	-15.253137914270475	-10.32423243331727	0.0980262535354757	-15.664944574676918	-5.218840124824902	-12.252747820056143	-11.749658603352605	-47.5726368806212	-15.071809911341926	1.2527697012489558	12.969894033876193	12.77733590926024	0.8707875175811354	-45.393785801662425	-3.8888325767838494	17.144332924769255	5.520267992959478
KEGG_Insulin_secretion_Main_Pathway	KEGG Adjusted 1.123	-39.82425637741856	-52.49334400207489	-28.996874290145374	-104.32752078263552	0.47956554105921334	-53.37823214242774	-30.7450890288965	-39.426036523571675	-13.06186172008798	-42.500604456329114	-18.11689034587469	-43.82048681015497	-16.890699403432667	-27.96006663219971	-7.51872885313742	8.463757603272263	19.66531469931002	7.332944014059627	-35.37141314613873	-13.20927114276217	-4.766647204519481	17.885315176778438
KEGG_Insulin_signaling_Main_Pathway	KEGG Adjusted 1.123	-20.628191932669505	-15.369398995944877	-10.099179241965915	-47.39848496831438	-12.060062441094678	-24.806508610332934	-11.083263373003948	-20.48945874109874	-6.082026035425709	-18.70889048691311	-13.711840625010879	-17.037389082382802	-29.305708116562773	-13.476114545852557	-11.412648979190985	2.3698015091472238	3.256789501804974	1.431898649018255	-11.48858909340809	-2.644281877751367	7.997799353003497	-0.9234180418144571
KEGG_Intestinal_immune_network_for_IgA_production_Main_Pathway	KEGG Adjusted 1.123	-76.26279649458102	16.05605970357238	143.79282611171877	19.547309159334077	83.08816251829819	-15.793630991335379	-30.141863288183192	37.82790210825543	-3.028780804820692	75.21518027698889	62.46045477096824	59.09243663252794	-83.78239196681676	139.04515590800676	111.90628275686485	8.193925358897246	91.40404259484389	-50.30003379825002	-201.5735111517901	49.44534784650001	92.97557777000854	9.854651379790383
KEGG_Jak_STAT_signaling_Main_Pathway	KEGG Adjusted 1.123	-14.249436899572107	36.602566065600875	26.892752509959244	-27.789933491382907	23.327006923290497	15.791702463040766	31.84681505197479	29.26391721428155	33.14321455292702	33.86437857056244	20.87269953433665	12.559523001689104	-28.42658084720182	38.67666265860332	22.08029097961232	22.21693291520497	12.614222230291524	-20.29324760065048	-21.35947474988021	11.507401593474476	-1.8589072096379902	-2.8269271788023094
KEGG_Legionellosis_Main_Pathway	KEGG Adjusted 1.123	75.37211287502953	139.18997005260383	121.18949133328472	-59.68288317445325	82.39760452520403	157.39306986013474	67.90164629622257	133.81809674150077	107.20082078912124	122.14644691030965	107.53140127695178	105.5641198349085	1.5578958802776532	95.82344244995944	99.74140762320532	53.41384564605441	19.892734119107615	-54.683468459759574	-61.82794306570894	16.22988853665543	27.274687794617513	-0.2997445709663049
KEGG_Leishmaniasis_Main_Pathway	KEGG Adjusted 1.123	4.84258987239929	50.89668247253245	61.022853997983695	-55.11469685717007	19.403143739496826	54.327705185735994	15.805624736862397	62.58921766578286	48.500513711766594	49.53764997887167	30.74436191442907	20.750484055677703	-4.1752096587109415	51.275381142523514	47.831757774439865	37.47642515693635	13.918695910942777	-33.973350351142905	-35.024133969401184	-0.9637958438572706	27.54798088973795	-8.981821793215834
KEGG_Leukocyte_transendothelial_migration_Main_Pathway	KEGG Adjusted 1.123	-13.68035932512122	22.65329207992275	41.982129118386936	-41.304302784338134	9.296950058487162	33.61405345676196	9.665794860203377	31.931119846724638	25.944104688747654	24.123245779133327	21.972952628157845	1.6434210670929976	-25.050747515696255	28.68678642281559	29.818976123165847	13.225536693211204	27.158511023368014	-50.44463998988646	-43.43802536197343	5.032585305847507	52.747060084187936	-4.281027754754722
KEGG_Linoleic_acid_metabolism_Main_Pathway	KEGG Adjusted 1.123	15.6776094612287	22.121650924858947	29.845880307274996	-143.35577776295864	87.17062067491102	53.69231124094118	-12.346716779348922	40.21510960397985	19.493687885995442	60.94819212041593	24.076991604984947	6.689733857656536	-42.98796548940037	32.01451250651182	70.23494345566749	31.285905698584543	20.796731112821917	-8.659355642535695	-52.934429891786536	6.501976893550449	-6.708750438220715	9.71792226758601
KEGG_Lipoic_acid_metabolism_Main_Pathway	KEGG Adjusted 1.123	65.38442414779354	17.391652852565112	33.43561468812536	-120.2582138975977	40.02928999458511	-163.9984534922238	78.77311828893293	6.076481558216942	35.087589347958435	56.11089959550536	52.70549997549473	89.80254638062526	-0.6454119976918138	25.585306105255874	25.95780502406689	-4.089196748410508	-41.66286080251338	-16.493312494803813	34.44087732494379	31.4968491765184	-41.54193493328881	37.84957847755421
KEGG_Long_term_depression_Main_Pathway	KEGG Adjusted 1.123	-48.08059785840152	-37.66200542425712	-30.727353132381573	-152.6946529721249	-16.106605573317744	-38.1239446977889	-29.903698132001676	-20.281755216352696	-14.714043929761347	-35.040847843201334	-21.04949504995287	-47.07823045397133	-21.281603149404624	-28.04508291314585	-10.014773573764197	2.7918668499571324	15.492170030971778	-7.637537306312502	-16.497660497687093	-0.025007381206870266	-8.73029209053065	14.606460394808224
KEGG_Long_term_potentiation_Main_Pathway	KEGG Adjusted 1.123	-21.136178819763863	-16.457898107217442	-11.436615452113456	-103.03937841251182	-24.126987159348875	-34.252888046172096	-33.085111460944844	-24.066095489508974	-18.262810243777576	-20.531341414698893	-20.21564596481187	-25.019295639910272	33.533312031832814	-23.480861304269546	-13.124886319865347	-15.97238846245995	1.2978544899562534	11.387923766753623	-8.778599992074355	-1.5875152500537886	11.050153363489358	2.602572084388814
KEGG_Lysine_biosynthesis_Main_Pathway	KEGG Adjusted 1.123	57.353618861699786	38.47718797478738	13.728933718046877	-239.0020017595269	63.033055022981785	20.443300761851027	-5.974601508907446	-15.530605739194295	-7.414375398702075	40.97244590120815	20.8290403176424	-26.31668173584657	-113.51328635251237	44.13208646273833	-3.31553556988497	-21.764453821106166	28.57182945643073	-1.2102179614930515	89.05166009877478	50.22625036729017	-178.9455588069029	34.070490667006496
KEGG_Lysine_degradation_Main_Pathway	KEGG Adjusted 1.123	56.049401989412196	-12.041659693757225	-7.47593909566303	-114.91177942798379	19.6825346678314	4.001407885828767	3.5948493555993237	-17.096991188738624	1.9623195881808941	-2.6854563729327636	4.012649571396368	-1.5694133611128325	-52.571084137152404	9.103745395836027	-14.116737110952574	5.263905593288232	-0.8867469508738232	-1.0468661247331112	10.871396091843621	6.142977167407625	-44.899565828912245	24.554900051979793
KEGG_Lysosome_Main_Pathway	KEGG Adjusted 1.123	44.986900324738095	40.51709590111596	42.34826266131459	-65.24865261954919	34.17683367251042	41.29490683418891	27.944800204945036	45.90005580749746	18.771460521148544	37.08038616509995	29.31233127861518	40.56747665981662	11.897049302103174	33.57677866832812	31.698061039949216	5.558438225362849	-0.639468455629854	42.03659041835892	-43.285695372870705	-11.259910628798393	-12.83303605233684	20.42308186591407
KEGG_MAPK_signaling_Main_Pathway	KEGG Adjusted 1.123	-27.451868386975427	-18.519439649210096	-15.409409103518392	-92.42561725092942	-16.014236054722453	-21.087849206827123	-15.69355379686503	-24.919289307908	-11.101647573991928	-16.74990730121373	-9.637492244992863	-38.55286056962558	-20.094901205002827	-14.506835974574372	-3.298271101579612	4.141108668364901	10.759714396538802	-7.3099087186578	-7.5614913766734615	-7.69761775717694	2.80592024444309	4.8622745431613446
KEGG_Malaria_Main_Pathway	KEGG Adjusted 1.123	48.627375797261394	133.3708684930226	113.06615610853781	-42.6420961615113	59.702326293280294	112.4575097353309	51.75379082079095	115.17725439547175	90.51827347705407	139.93770377542646	85.10552177458396	86.532733428925	36.40422478680358	88.15681121227794	108.23976302590896	71.03110150289666	37.896805166191626	-35.50980462550489	-90.07463454089304	-4.463709310402455	31.262388317179084	-10.142146509466821
KEGG_Maturity_onset_diabetes_of_the_young_Main_Pathway	KEGG Adjusted 1.123	287.03214211514114	49.14699060535116	54.06952997177328	-69.96297251668634	140.74265589261051	26.32081640794533	-69.96297251668634	122.64354942309458	-69.96297251668634	190.36384148721677	-69.96297251668634	0.7356424549812636	-69.96297251668634	14.597973479617165	-69.96297251668634	103.49149811500675	133.96601612738863	42.394375824349986	-69.96297251668634	-69.96297251668634	-69.96297251668634	-69.96297251668634
KEGG_Measles_Main_Pathway	KEGG Adjusted 1.123	19.197062253247598	32.71477830014767	64.57279228308845	-196.4516568986892	14.738729575359416	54.971418027306676	19.43217812645261	37.2207792004304	38.066486193011535	47.01924025555254	36.99147355790814	39.90480394103218	-4.1308329969309945	45.00242935722354	53.82473383585484	8.25915159227761	14.468293074864322	4.081942451593303	-43.46568122500899	13.065150106795514	1.5930248294823015	1.9981191699958312
KEGG_Melanogenesis_Main_Pathway	KEGG Adjusted 1.123	-18.559380420007002	-14.642453231356804	-23.68248768935265	-136.9382780137336	-16.88242400757056	-28.890527914378122	-30.270197364202637	-5.8863228856946765	-25.563001097585097	-26.286583492280652	6.631613604157925	-21.45218514074334	16.830157524233748	-35.58860007616294	-23.94122981961373	-3.679374614425071	-0.2510971518775079	30.799768410325367	17.621740359085646	-6.683696953771177	-42.54224982262223	4.734909773284926
KEGG_Melanoma_Main_Pathway	KEGG Adjusted 1.123	-19.91499313133283	-2.482378232079925	-12.46068274664024	-87.265632453292	-11.828876764875258	-19.11928491786445	-25.548829843964942	-33.44469545086666	-3.2316756691902397	-6.214929148191383	9.34523291683787	-38.42844673931254	-44.187081022056425	-14.328048332031674	0.7196187446613023	4.247969073577902	12.696768204345798	-24.36837770672628	-6.083242909816479	13.321626438260894	-4.736539433121534	4.921796333479624
[truncated: 2,197 more rows]
